# Supplementary material for: Pervasive translational regulation of the cell signalling circuitry underlies mammalian development
Source: Nat Commun. 2017 Feb 14;8:14443. doi: 10.1038/ncomms14443 (PMC5316868; doi:10.1038/ncomms14443)
Supplement: Supplementary Data 1 — Sequencing depth and reads distributions of the Ribo-Seq and RNA-Seq libraries [file ncomms14443-s2.xlsx]

## Sheet: Supplementary Data 1
Supplementary Data 1. Sequencing depth and reads distributions of the Ribo-Seq and RNA-Seq libraries
Sample	Library type	Total reads	Reads after removing rRNA (% of total reads)	Reads mapping to UCSC canonical genes (% of reads after rRNA removal)	5'UTR (% of reads mapping to UCSC canonical genes)	CDS (% of reads mapping to UCSC canonical genes)	3'UTR (% of reads mapping to UCSC canonical genes)
Mesoderm_replicate1	RPF (Ribo-Seq)	146105881	32198514	23248286	4172206	18886325	189755
	%		0.220378	0.72203	0.179463	0.812375	0.00816211
	RNA-Seq	154801390	138680614	80811807	6119685	46932491	27759631
	%		0.895862	0.582719	0.0757276	0.580763	0.34351
Mesoderm_replicate2	RPF (Ribo-Seq)	157023238	38229227	21392482	4505794	16656241	230447
	%		0.243462	0.559584	0.210625	0.778603	0.0107723
	RNA-Seq	159956650	132390449	87927564	7091966	53063830	27771768
	%		0.827665	0.664153	0.0806569	0.603495	0.315848
Mesoderm_replicate3	RPF (Ribo-Seq)	118091585	27558176	15244482	2410842	12574049	259591
	%		0.233363	0.553175	0.158145	0.824826	0.0170285
	RNA-Seq	149503324	110802733	67699015	6607105	40387211	20704699
	%		0.741139	0.610987	0.0975953	0.59657	0.305835
Neural Tube_replicate1	RPF (Ribo-Seq)	153790819	71285049	44166567	5714992	36877542	1574033
	%		0.46352	0.619577	0.129396	0.834965	0.0356386
	RNA-Seq	121437395	101332455	58599536	4941364	35095291	18562881
	%		0.834442	0.57829	0.0843243	0.5989	0.316775
Neural Tube_replicate2	RPF (Ribo-Seq)	143501215	64339966	39582488	5243636	32856753	1482099
	%		0.448358	0.615208	0.132474	0.830083	0.0374433
	RNA-Seq	96462545	79804689	47218740	3780304	27012814	16425622
	%		0.827313	0.591679	0.0800594	0.572078	0.347862
Neural Tube_replicate3	RPF (Ribo-Seq)	149878600	41647064	24691371	4180143	20013534	497694
	%		0.277872	0.592872	0.169296	0.810548	0.0201566
	RNA-Seq	121639736	98287265	58443194	5108976	35576333	17757885
	%		0.808019	0.594616	0.0874178	0.608734	0.303849
Forelimb_replicate1	RPF (Ribo-Seq)	120113471	43075288	25258204	3758069	21318773	181362
	%		0.358622	0.586373	0.148786	0.844034	0.00718032
	RNA-Seq	101135441	80601514	48260112	4118320	29705818	14435974
	%		0.796966	0.598749	0.0853359	0.615536	0.299128
Forelimb_replicate2	RPF (Ribo-Seq)	109008695	34746698	19631954	3314639	16206327	110988
	%		0.318752	0.565002	0.168839	0.825508	0.00565344
	RNA-Seq	112461846	83971193	48238709	4262425	28680419	15295865
	%		0.746664	0.574467	0.0883611	0.594552	0.317087
Forelimb_replicate3	RPF (Ribo-Seq)	108152156	34663873	21108063	3105731	17552579	449753
	%		0.32051	0.608936	0.147135	0.831558	0.0213072
	RNA-Seq	108558433	84588464	46780580	4108703	26053401	16618476
	%		0.779198	0.553037	0.0878292	0.556928	0.355243
