# Supplementary material for: Pervasive translational regulation of the cell signalling circuitry underlies mammalian development
Source: Nat Commun. 2017 Feb 14;8:14443. doi: 10.1038/ncomms14443 (PMC5316868; doi:10.1038/ncomms14443)
Supplement: Supplementary Data 2 — The transcriptional and translational profiles of gene expression in the mesoderm at E11.5 [file ncomms14443-s3.xlsx]

## Sheet: Supplementary Data 2
Supplementary Data 2. The transcriptional and translational profiles of gene expression in the mesoderm at E11.5
UCSC_ID	Gene_symbol	RNA_replicate1 (Normalized Reads)	RNA_replicate2 (Normalized Reads)	RNA_replicate3 (Normalized Reads)	RPF_replicate1 (Normalized Reads)	RPF_replicate2 (Normalized Reads)	RPF_replicate3 (Normalized Reads)	log2(TE)	adjusted p-values (under translational regulation)	Translational Regulation
uc007agq.1	Mybl1	443.724	100.804	187.026	81.9266	22.8183	29.3567	-2.48187	0.00188963	TE-low (*)
uc007amb.1	Ogfrl1	543.398	290.469	385.704	99.8016	78.8267	103.878	-2.09666	2.0542e-07	TE-low (*)
uc007aml.2	Fam135a	4563.22	1342.94	2302.57	822.246	157.653	347.765	-2.67282	0.00268068	TE-low (*)
uc007ani.1	Ptp4a1	1843.2	1643.92	1538.15	464.748	431.472	329.699	-2.04417	1.68481e-08	TE-low (*)
uc007aon.2	Dst	6122.08	4300.65	5167.97	472.195	483.332	898.768	-3.12089	1.54543e-13	TE-low (*)
uc007aql.1	Ankrd23	178.097	161.955	197.513	20.8541	22.8183	22.5821	-3.01991	7.39647e-10	TE-low (*)
uc007arl.2	Inpp4a	913.758	866.151	1163.52	358.988	176.323	368.088	-1.69501	0.000153993	TE-low (*)
uc007asr.1	Rev1	3147.05	1550.76	1694.3	922.047	371.315	571.328	-1.75911	0.000230975	TE-low (*)
uc007awi.2	Ercc5	1805.25	898.637	1211.3	473.685	205.364	354.539	-1.91146	0.000232621	TE-low (*)
uc007azg.1	Asnsd1	2258.59	1701.25	1772.96	583.914	385.836	462.933	-1.99983	2.88015e-08	TE-low (*)
uc007bas.1	Satb2	252.472	233.139	226.062	70.01	66.3804	94.8449	-1.63253	0.000142845	TE-low (*)
uc007bci.2	Fam126b	160.388	63.0623	141.58	50.6456	20.7439	36.1314	-1.76925	0.0115014	TE-low (*)
uc007bcn.2	Cflar	395.152	262.759	294.813	140.02	66.3804	63.2299	-1.87366	6.45797e-06	TE-low (*)
uc007bcv.2	Trak2	855.573	734.293	826.758	186.197	93.3474	140.009	-2.53159	3.20754e-11	TE-low (*)
uc007bcy.1	Stradb	423.486	466.279	457.368	110.229	128.612	70.0046	-2.1362	8.95551e-08	TE-low (*)
uc007bdm.2	Als2	1707.1	1891.39	1813.16	790.965	363.018	553.262	-1.68099	2.7379e-05	TE-low (*)
uc007beh.2	Carf	291.937	129.946	170.129	89.3745	45.6365	58.7135	-1.5966	0.000390205	TE-low (*)
uc007bej.1	Nbeal1	1314.98	321.044	835.498	315.79	53.934	144.526	-2.32763	0.0255662	TE-low (*)
uc007bhs.1	Pikfyve	1962.1	911.536	1387.83	834.162	172.174	440.351	-1.60505	0.0495353	TE-low (*)
uc007bmm.1	Zfp142	2339.04	2395.41	2141.18	500.497	443.919	564.553	-2.18903	1.06146e-09	TE-low (*)
uc007bmy.1	Ttll4	4853.14	4035.03	3699.15	1961.77	775.821	1009.42	-1.80049	5.47901e-06	TE-low (*)
uc007boh.2	Stk16	1678.76	1932	1831.22	372.394	400.357	338.732	-2.29133	2.36066e-10	TE-low (*)
uc007boz.1	Speg	1766.3	1894.73	2115.55	387.29	549.712	648.107	-1.89228	1.59182e-07	TE-low (*)
uc007bps.1	Inha	334.437	441.436	577.391	38.729	41.4877	112.911	-2.90841	1.89014e-12	TE-low (*)
uc007bpt.2	Stk11ip	2547.49	4025.95	3637.39	887.787	605.721	923.608	-2.06498	6.62029e-09	TE-low (*)
uc007bpv.2	Slc4a3	2653.24	2764.71	3004.06	187.687	155.579	289.051	-3.75711	1e-100	TE-low (*)
uc007brg.3	Dock10	985.098	350.664	569.234	265.144	41.4877	112.911	-2.25263	0.0151769	TE-low (*)
uc007bxy.1	Usp40	2088.08	1509.19	1734.5	820.756	304.935	496.807	-1.7474	0.000312486	TE-low (*)
uc007cbw.2	Rnpepl1	1367.1	3074.29	2611.95	426.019	721.887	700.046	-1.9183	1.97308e-07	TE-low (*)
uc007cby.1	Capn10	1370.64	2004.14	1717.61	350.05	387.91	413.253	-2.14292	3.28336e-09	TE-low (*)
uc007cdm.1	Sned1	3576.1	3182.26	5889.27	922.047	755.077	1646.24	-1.94053	2.27441e-07	TE-low (*)
uc007cee.1	Bok	293.455	770.602	613.514	68.5205	221.959	146.784	-1.94017	0.00274204	TE-low (*)
uc007chy.1	Dsel	935.514	274.703	451.542	242.801	41.4877	119.685	-2.04202	0.029272	TE-low (*)
uc007ciz.1	Ptpn4	539.35	157.178	260.438	90.8641	8.29755	40.6478	-2.80401	0.0137302	TE-low (*)
uc007ckm.1	Nckap5	181.638	159.567	178.286	32.7707	24.8926	49.6807	-2.29356	1.11119e-06	TE-low (*)
uc007ckz.1	Ccnt2	3467.32	1335.3	1866.18	983.12	354.72	490.032	-1.88149	0.000950035	TE-low (*)
uc007cnf.1	Ikbke	125.477	87.905	97.2999	25.3228	45.6365	29.3567	-1.63697	0.00140684	TE-low (*)
uc007cnm.1	Ctse	1113.61	824.109	817.436	329.196	246.852	318.408	-1.61195	1.49774e-05	TE-low (*)
uc007cnz.2	Slc45a3	114.852	196.353	209.166	38.729	33.1902	65.4881	-1.91496	3.3055e-05	TE-low (*)
uc007cot.1	Tmcc2	895.544	1543.59	1277.13	80.4371	145.207	169.366	-3.28105	1e-100	TE-low (*)
uc007coz.2	Tmem81	48.5719	56.3738	55.9329	0	0	0	-38.4273	5.69669e-11	TE-low (*)
uc007cpk.1	Mdm4	2160.94	724.738	1070.88	569.018	168.025	311.633	-1.8991	0.00714337	TE-low (*)
uc007cqn.2	Zc3h11a	7368.25	4052.71	5204.09	1860.48	1238.41	1332.34	-1.90551	6.80111e-08	TE-low (*)
uc007cqr.2	Zbed6	4983.67	2059.56	3347.82	1729.4	587.051	1102.01	-1.61111	0.014536	TE-low (*)
uc007crq.1	Tmem183a	1956.54	2150.33	2037.47	481.133	543.489	596.168	-1.92812	8.45066e-08	TE-low (*)
uc007csn.1	Ppp1r12b	537.832	363.563	410.175	142.999	89.1986	121.943	-1.88244	2.11774e-06	TE-low (*)
uc007csr.2	Ptprv	236.788	360.697	322.197	67.0309	126.538	117.427	-1.58902	0.000113915	TE-low (*)
uc007cul.1	Kif21b	3559.91	5599.64	4546.88	1519.37	1209.37	1569.46	-1.66677	2.60669e-06	TE-low (*)
uc007cwh.1	Aspm	6456.01	2050	4144.28	1152.93	441.844	880.702	-2.33469	0.00184212	TE-low (*)
uc007dbe.1	BC034090	735.661	1001.83	838.411	205.561	145.207	210.014	-2.19579	5.00273e-09	TE-low (*)
uc007dbs.2	Cep350	2781.75	1217.29	2080.59	439.425	205.364	512.614	-2.38446	0.00049528	TE-low (*)
uc007ddn.2	Sec16b	165.954	86.9495	185.86	31.2811	18.6695	40.6478	-2.27802	0.000132686	TE-low (*)
uc007djb.2	Dcaf6	955.752	568.038	661.29	242.801	101.645	210.014	-1.96369	0.000147761	TE-low (*)
uc007dkt.2	Fam78b	66.7863	138.546	118.857	23.8332	14.5207	24.8403	-2.30975	1.55465e-05	TE-low (*)
uc007dnj.1	Tomm40l	491.79	843.219	688.674	202.582	217.811	196.464	-1.70115	7.83407e-06	TE-low (*)
uc007dns.1	Ppox	2057.73	1649.17	1941.34	521.351	412.803	621.008	-1.86418	2.35565e-07	TE-low (*)
uc007drg.1	Darc	66.2803	73.0949	96.7173	4.46873	37.339	31.615	-1.86363	0.0196769	TE-low (*)
uc007dtd.2	Fmn2	487.742	492.554	531.945	137.041	138.984	196.464	-1.69329	1.38371e-05	TE-low (*)
uc007dun.2	Zbtb18	1153.58	804.522	1075.54	189.176	159.728	216.788	-2.42455	8.67485e-11	TE-low (*)
uc007dvw.2	Cdc42bpa	2252.52	1196.75	1584.77	621.153	163.877	415.511	-2.07576	0.00371735	TE-low (*)
uc007dyt.2	Mark1	1124.24	928.257	970.669	363.456	168.025	266.469	-1.9301	1.91965e-07	TE-low (*)
uc007egq.2	Syne1	919.324	657.376	972.999	306.853	95.4218	270.985	-1.92178	0.00471083	TE-low (*)
uc007eit.1	Ust	167.472	207.341	232.471	65.5413	41.4877	90.3285	-1.61817	0.000233811	TE-low (*)
uc007eiz.2	Stxbp5	1011.91	508.32	813.358	253.228	109.942	219.047	-1.99851	0.000539092	TE-low (*)
uc007eli.1	Hivep2	387.057	312.923	517.962	75.9683	58.0828	142.267	-2.17741	2.14657e-07	TE-low (*)
uc007emj.2	Nhsl1	2017.76	2135.52	1765.38	594.341	317.381	442.609	-2.13632	3.11431e-09	TE-low (*)
uc007ewd.1	Rev3l	5608.53	1337.21	3227.79	936.943	221.959	607.459	-2.50823	0.0102455	TE-low (*)
uc007fbu.2	Fam184a	520.63	212.596	360.651	166.832	66.3804	112.911	-1.66134	0.00681563	TE-low (*)
uc007fqh.1	Adora2a	37.9468	117.047	96.7173	7.44788	12.4463	36.1314	-2.35272	0.000249156	TE-low (*)
uc007fqx.1	Cabin1	5440.05	8028.97	6393.25	1869.42	995.706	1564.94	-2.16662	1.06608e-07	TE-low (*)
uc007ful.1	Pcnt	5418.8	6124.68	5282.16	1589.38	898.209	1221.69	-2.19044	5.27313e-10	TE-low (*)
uc007fup.1	Mcm3ap	5187.58	6770.59	5987.15	2072	1184.47	2009.81	-1.7664	7.97849e-07	TE-low (*)
uc007fxm.1	Trappc10	2042.55	2508.64	2451.73	461.768	257.224	485.515	-2.53457	5.66396e-12	TE-low (*)
uc007fzo.2	Polrmt	2613.27	3589.77	3096.7	1282.52	802.788	1000.39	-1.5965	8.20947e-06	TE-low (*)
uc007gba.1	Abca7	1075.66	1555.54	1530	235.353	354.72	359.056	-2.13903	4.75957e-09	TE-low (*)
uc007gbd.2	Hmha1	1427.3	1761.44	1438.52	440.914	292.488	426.802	-1.99503	3.91305e-08	TE-low (*)
uc007gbn.1	Sbno2	1305.87	1851.74	1453.09	528.799	329.827	417.769	-1.85771	3.18575e-07	TE-low (*)
uc007gbu.1	Stk11	3165.27	3559.67	3067.57	686.694	916.879	779.083	-2.04123	9.41886e-09	TE-low (*)
uc007gcp.1	Apc2	811.049	2109.72	2045.63	290.467	327.753	686.496	-1.94026	2.60249e-07	TE-low (*)
uc007gds.1	Rexo1	3368.66	5123.81	4354.03	989.078	1615.95	1698.18	-1.60326	6.45797e-06	TE-low (*)
uc007gdv.2	Abhd17a	1712.66	3848.23	3365.88	306.853	850.498	609.717	-2.33465	1.58095e-05	TE-low (*)
uc007geb.2	Csnk1g2	5169.87	8466.59	6730.59	881.829	1051.71	975.547	-2.80153	1e-100	TE-low (*)
uc007get.1	Amh	54.6433	88.8605	93.8041	11.9166	6.22316	2.25821	-3.53193	0.000102651	TE-low (*)
uc007gfz.1	Zbtb7a	528.219	664.542	952.607	169.812	180.472	352.281	-1.6356	1.50612e-05	TE-low (*)
uc007gis.2	Tle2	1402.01	1079.7	1700.71	141.51	56.0084	225.821	-3.3316	3.82115e-06	TE-low (*)
uc007gkc.1	Eid3	100.179	44.908	48.9413	10.427	0	0	-5.15809	0.0177394	TE-low (*)
uc007gne.1	Prdm4	2104.78	2142.68	1789.27	646.476	348.497	399.703	-2.13976	3.03195e-09	TE-low (*)
uc007gqk.1	BC030307	226.669	131.857	149.154	29.7915	10.3719	29.3567	-2.8478	7.38291e-08	TE-low (*)
uc007grl.1	Gnptab	1046.82	848.952	881.526	341.113	186.695	316.15	-1.71475	4.00985e-06	TE-low (*)
uc007gsv.2	Uhrf1bp1l	2408.35	1336.25	1748.49	606.257	263.447	325.182	-2.23804	2.47756e-07	TE-low (*)
uc007gvx.1	Ccdc41	1475.88	323.911	383.956	320.259	97.4962	110.652	-1.95307	0.00311407	TE-low (*)
uc007hea.1	Dyrk2	1183.43	1071.58	1288.2	403.675	186.695	401.962	-1.83393	6.93535e-05	TE-low (*)
uc007hhx.1	Agap2	188.722	400.828	477.76	26.8124	51.8597	106.136	-2.64194	3.46023e-10	TE-low (*)
uc007hik.2	Arhgef25	4167.57	3977.22	4027.17	725.423	1321.38	1221.69	-1.92448	6.57059e-08	TE-low (*)
uc007hil.1	Dtx3	3896.37	3196.11	3600.68	616.684	1576.53	948.449	-1.78083	0.000610501	TE-low (*)
uc007his.2	Kif5a	344.051	332.032	369.39	105.76	97.4962	146.784	-1.59086	8.43841e-05	TE-low (*)
uc007hiw.1	Mbd6	4316.32	5657.45	5113.2	393.248	321.53	634.557	-3.51021	1e-100	TE-low (*)
uc007hjf.1	Gli1	4963.44	4516.6	4231.09	846.079	707.366	779.083	-2.55319	7.73246e-13	TE-low (*)
uc007hlj.1	Baz2a	4196.91	4337.92	3864.03	1318.27	977.036	1135.88	-1.85524	1.64818e-07	TE-low (*)
uc007hmf.2	Pan2	4018.31	3578.78	3269.16	1468.72	630.613	1063.62	-1.78995	1.4716e-05	TE-low (*)
uc007hmm.1	Ankrd52	4377.03	5295.8	5899.17	1662.37	923.102	1555.91	-1.90084	2.14657e-07	TE-low (*)
uc007hnq.1	Ikzf4	204.913	262.759	326.858	52.1351	43.5621	70.0046	-2.24296	2.03512e-07	TE-low (*)
uc007how.1	Rdh5	75.8935	65.9287	93.8041	8.93745	26.967	11.2911	-2.33862	7.24733e-05	TE-low (*)
uc007hrt.1	Sfi1	1520.4	1140.38	1210.13	229.395	221.959	237.112	-2.48587	1.77629e-11	TE-low (*)
uc007hum.1	Ccdc157	764.501	819.332	879.195	162.364	97.4962	200.981	-2.41945	1.5551e-10	TE-low (*)
uc007hux.1	Mtmr3	3229.52	3462.69	3420.65	1331.68	489.555	1081.68	-1.80671	0.000941412	TE-low (*)
uc007hvf.2	Nf2	2111.86	2014.17	1569.62	650.944	427.324	544.229	-1.8058	5.35708e-07	TE-low (*)
uc007hvv.2	Gas2l1	828.251	1735.65	1496.2	132.572	165.951	241.629	-2.91858	1e-100	TE-low (*)
uc007hwb.1	Rhbdd3	673.934	1031.45	1142.55	154.916	331.902	354.539	-1.79899	1.30178e-06	TE-low (*)
uc007hwj.2	Znrf3	797.894	951.667	1035.92	378.352	190.844	347.765	-1.59387	7.58175e-05	TE-low (*)
uc007hxf.2	Polm	371.878	461.023	451.542	104.27	124.463	128.718	-1.84681	3.32271e-06	TE-low (*)
uc007hym.1	Zmiz2	3292.26	5933.59	4567.27	951.839	1653.29	1467.84	-1.76905	5.64522e-07	TE-low (*)
uc007hza.2	Tbrg4	2800.47	3507.12	2934.15	919.068	1062.09	959.74	-1.65202	3.61968e-06	TE-low (*)
uc007hzf.1	Adcy1	238.306	386.017	410.757	20.8541	24.8926	70.0046	-3.28675	9.17379e-14	TE-low (*)
uc007iah.1	4930512M02Rik	151.281	66.8842	172.46	0	0	2.25821	-7.79508	0.000175443	TE-low (*)
uc007icr.1	Spred2	889.472	1135.12	1024.85	345.581	313.232	322.924	-1.63252	1.03184e-05	TE-low (*)
uc007ido.2	Vps54	2486.78	1165.22	1325.49	323.238	130.686	182.915	-2.95899	1.52767e-10	TE-low (*)
uc007ihs.1	Sptbn1	10937.8	11607.8	10619.7	2046.68	3835.54	3730.57	-1.82367	2.41135e-07	TE-low (*)
uc007ikh.2	Ranbp17	765.513	409.427	456.785	296.426	72.6035	130.976	-1.76813	0.00520631	TE-low (*)
uc007ili.1	Wwc1	383.009	549.884	498.152	116.187	80.9011	110.652	-2.20493	2.68365e-08	TE-low (*)
uc007ipc.1	Trim41	1895.31	1962.57	1880.16	497.518	466.737	465.192	-2.00541	2.62592e-08	TE-low (*)
uc007irb.2	Cnot6	4527.81	2353.85	2887.54	1303.38	342.274	709.078	-2.08118	0.00185913	TE-low (*)
uc007iry.2	Mgat4b	1333.2	2491.44	1892.98	460.279	730.184	636.816	-1.64527	5.08995e-06	TE-low (*)
uc007itb.1	Zfp2	310.152	86.4717	118.275	67.0309	22.8183	33.8732	-2.00016	0.00279074	TE-low (*)
uc007itr.1	Clk4	2849.55	801.177	1020.78	588.382	180.472	340.99	-1.96996	0.00766238	TE-low (*)
uc007ivs.1	AK038627	44.0182	47.7744	71.0814	11.9166	8.29755	6.77463	-2.52534	0.000238867	TE-low (*)
uc007izn.1	Glra1	53.6314	63.0623	54.185	13.4062	14.5207	11.2911	-2.12257	0.000964188	TE-low (*)
uc007jax.1	Zfp692	1565.94	826.02	1187.99	236.842	282.117	280.018	-2.15715	5.2313e-09	TE-low (*)
uc007jfm.1	Rai1	8135.79	9794.24	9318.65	2331.19	2763.08	3563.46	-1.67398	2.04463e-06	TE-low (*)
uc007jhq.1	Mapk7	3564.47	5037.81	4207.2	1309.34	1128.47	1551.39	-1.6836	2.04144e-06	TE-low (*)
uc007jih.2	Ulk2	1820.94	1786.76	2111.47	411.123	273.819	417.769	-2.37071	5.80658e-11	TE-low (*)
uc007jiw.2	Ncor1	9813.54	6370.72	8081.14	3138.54	1779.82	2820.51	-1.64521	1.37098e-05	TE-low (*)
uc007jkv.1	Arhgap44	248.425	289.991	303.552	90.8641	43.5621	101.62	-1.82548	1.37612e-05	TE-low (*)
uc007jpp.1	Cntrob	2591.51	2532.05	2191.87	767.131	665.878	715.853	-1.76479	8.01883e-07	TE-low (*)
uc007jqe.1	Kdm6b	7855.49	11449.1	9033.16	2892.76	1808.87	2820.51	-1.91146	5.3208e-08	TE-low (*)
uc007jrn.2	Zbtb4	258.544	284.258	414.836	23.8332	47.7109	47.4224	-3.03278	4.32093e-12	TE-low (*)
uc007jrw.1	Nlgn2	3679.82	5492.15	6689.22	1114.2	1182.4	1917.22	-1.90856	6.57059e-08	TE-low (*)
uc007jsg.1	Acap1	93.0961	128.035	158.477	16.3853	26.967	38.3896	-2.25918	9.00469e-06	TE-low (*)
uc007jsn.2	Neurl4	5862.52	8123.09	6873.92	1818.77	1603.5	1924	-1.96162	2.48193e-08	TE-low (*)
uc007jtp.2	Dlg4	2331.45	2427.9	2467.46	433.466	445.993	490.032	-2.40123	2.47248e-11	TE-low (*)
uc007jvi.1	Mink1	4052.71	3375.26	3291.88	701.59	406.58	645.848	-2.60695	3.50063e-13	TE-low (*)
uc007jwc.2	Camta2	904.145	1160.44	1115.74	89.3745	78.8267	164.849	-3.29649	1e-100	TE-low (*)
uc007jwl.1	Kif1c	3010.44	5196.9	4267.21	953.328	865.019	1117.81	-2.0774	4.52923e-09	TE-low (*)
uc007jxv.1	Wscd1	90.0603	308.145	244.124	26.8124	87.1242	108.394	-1.62904	0.00724368	TE-low (*)
uc007jyd.1	4933427D14Rik	1475.88	748.148	916.484	326.217	136.91	212.272	-2.21243	3.23729e-06	TE-low (*)
uc007jyz.3	Spns2	200.865	517.875	602.444	38.729	136.91	97.1031	-2.22988	0.000112058	TE-low (*)
uc007jzl.2	Zzef1	2093.65	2358.15	2255.96	600.299	315.307	551.004	-2.19247	1.351e-09	TE-low (*)
uc007kck.1	Sgsm2	659.262	835.575	780.73	153.426	147.281	164.849	-2.28567	1.76173e-09	TE-low (*)
uc007kcs.2	Srr	293.455	284.736	280.83	46.1768	76.7523	56.4553	-2.27007	1.0366e-07	TE-low (*)
uc007kdx.1	Prpf8	27611.1	34385.7	25626.6	10380.9	4839.54	8886.06	-1.86477	3.36304e-05	TE-low (*)
uc007kgx.1	Ankrd13b	2868.78	3210.44	2957.45	412.612	271.745	397.445	-3.06132	1e-100	TE-low (*)
uc007khg.1	Myo18a	2818.69	4255.75	3636.8	807.35	1014.37	1214.92	-1.83151	2.47756e-07	TE-low (*)
uc007kht.2	Phf12	4781.8	3914.64	3617.58	1312.32	757.151	1047.81	-1.97917	2.27805e-08	TE-low (*)
uc007kir.2	2610507B11Rik	11181.1	13138.9	11902.6	1158.89	1037.19	1235.24	-3.4	1e-100	TE-low (*)
uc007kjw.1	Nlk	877.329	617.723	709.066	163.853	120.314	124.202	-2.43435	1.84954e-10	TE-low (*)
uc007kki.1	Wsb1	8506.65	4161.15	5676.02	2597.82	1437.55	1989.48	-1.59343	0.00019965	TE-low (*)
uc007kkl.1	Nf1	5572.1	3826.73	4722.25	2594.84	458.439	1479.13	-1.6873	0.0495591	TE-low (*)
uc007klt.2	Rhbdl3	143.186	191.575	197.513	34.2602	12.4463	56.4553	-2.38449	6.9625e-05	TE-low (*)
uc007kox.1	Rasl10b	91.0722	288.558	253.446	17.8749	12.4463	15.8075	-3.66503	3.33664e-07	TE-low (*)
uc007krd.2	Myo19	1559.86	1236.88	1214.79	274.082	205.364	221.305	-2.51504	9.59716e-12	TE-low (*)
uc007krh.1	Usp32	1414.66	747.192	1084.87	415.592	116.166	300.342	-1.97004	0.00585413	TE-low (*)
uc007ksk.1	Med13	5427.4	2684.45	4731.57	1769.62	580.828	1253.31	-1.84849	0.00708173	TE-low (*)
uc007kum.2	Bzrap1	235.27	296.679	357.155	8.93745	26.967	22.5821	-3.98226	1e-100	TE-low (*)
uc007kys.2	Cacna1g	10094.3	13682.6	15364.6	2232.87	1800.57	4121.24	-2.2942	6.1946e-11	TE-low (*)
uc007kyy.2	Mycbpap	232.234	111.792	118.275	28.3019	20.7439	24.8403	-2.60804	1.85115e-07	TE-low (*)
uc007kzt.1	Samd14	1765.28	3195.63	2980.76	277.061	342.274	460.675	-2.88064	1e-100	TE-low (*)
uc007lbx.1	Hoxb3	1514.83	1708.89	1724.01	254.717	402.431	318.408	-2.34701	1.04671e-10	TE-low (*)
uc007lec.1	Arhgap23	1292.72	2378.69	2308.4	300.894	309.084	494.548	-2.43213	1.8569e-11	TE-low (*)
uc007lee.1	Srcin1	228.692	302.412	411.34	32.7707	53.934	94.8449	-2.45629	7.41005e-09	TE-low (*)
uc007lei.1	Mllt6	3728.4	4574.88	4455.99	423.039	365.092	720.369	-3.11429	1e-100	TE-low (*)
uc007lfq.1	Med1	4646.71	3598.37	3778.97	1817.28	547.638	1153.95	-1.79845	0.00243403	TE-low (*)
uc007lhe.1	Thra	1185.46	1923.88	2110.88	302.384	396.208	553.262	-2.06686	1.08801e-08	TE-low (*)
uc007lhj.2	Msl1	3536.13	3984.87	3873.35	1071	1041.34	1436.22	-1.69297	1.89074e-06	TE-low (*)
uc007lhr.1	Rapgefl1	225.151	237.917	288.404	70.01	72.6035	94.8449	-1.66511	8.92367e-05	TE-low (*)
uc007llx.1	Dhx58	82.471	69.7507	86.2299	5.9583	14.5207	15.8075	-2.79117	5.20207e-06	TE-low (*)
uc007loe.2	Wnk4	470.54	541.762	720.136	175.77	118.24	248.403	-1.66729	1.42912e-05	TE-low (*)
uc007loj.1	Becn1	2083.02	1595.67	1556.8	564.549	595.349	532.938	-1.61936	7.7991e-06	TE-low (*)
uc007loo.1	Aoc2	442.206	455.768	491.743	7.44788	35.2646	15.8075	-4.61719	1.35199e-11	TE-low (*)
uc007lqc.1	Mpp3	782.209	663.109	617.01	190.666	151.43	171.624	-2.0003	1.53235e-07	TE-low (*)
uc007lqv.1	Hdac5	2935.06	4745.91	4350.53	710.527	765.449	952.965	-2.30218	8.67485e-11	TE-low (*)
uc007lrg.1	Atxn7l3	2065.32	2364.83	1921.53	379.842	290.414	325.182	-2.67542	1.91339e-13	TE-low (*)
uc007lrr.3	Rundc3a	264.615	376.463	350.746	32.7707	66.3804	88.0702	-2.49256	3.57478e-09	TE-low (*)
uc007ltf.2	Plcd3	123.453	155.267	147.406	44.6873	18.6695	56.4553	-1.82598	0.000136508	TE-low (*)
uc007lua.1	Map3k14	321.789	391.273	369.39	84.9058	60.1572	83.5538	-2.23661	5.22522e-08	TE-low (*)
uc007lwj.1	Kansl1	5476.48	3727.84	4222.93	1462.76	672.101	1059.1	-2.07739	2.75559e-07	TE-low (*)
uc007lyy.1	Ern1	519.618	512.142	476.595	208.541	132.761	160.333	-1.59351	4.1891e-05	TE-low (*)
uc007lzc.1	Tex2	633.458	616.29	603.609	166.832	134.835	142.267	-2.06283	8.31793e-08	TE-low (*)
uc007mac.1	Bptf	10498.1	6594.31	7275.35	2755.71	796.564	1822.38	-2.18914	0.000613566	TE-low (*)
uc007mav.1	Helz	2977.05	2857.87	2560.1	1056.11	539.34	837.796	-1.79085	5.11857e-07	TE-low (*)
uc007mch.1	Amz2	1355.46	1166.17	931.05	369.415	273.819	352.281	-1.77903	1.35831e-06	TE-low (*)
uc007mgx.1	Grin2c	252.978	418.026	563.99	67.0309	76.7523	169.366	-2.01369	5.2295e-07	TE-low (*)
uc007mil.1	2310067B10Rik	3555.36	5619.23	4460.07	986.099	894.061	1144.91	-2.16946	8.33572e-10	TE-low (*)
uc007mip.1	Caskin2	2010.67	3001.67	2720.32	773.09	443.919	783.599	-1.9401	6.59502e-07	TE-low (*)
uc007mkh.1	Fbf1	3280.62	4033.12	3459.68	683.715	1555.79	1092.97	-1.71302	5.86686e-05	TE-low (*)
uc007mky.2	Rnf157	959.294	1921.49	1508.44	406.654	363.018	442.609	-1.83644	4.61013e-07	TE-low (*)
uc007mmu.1	Mgat5b	314.199	659.287	515.631	96.8224	147.281	180.657	-1.83074	2.82504e-06	TE-low (*)
uc007mqa.2	Tbc1d16	2374.96	5314.43	4605.72	746.277	638.911	977.806	-2.34607	1.47564e-09	TE-low (*)
uc007mqq.2	mKIAA1554	224.139	184.409	185.86	41.7081	6.22316	49.6807	-2.60433	0.00699083	TE-low (*)
uc007mro.3	Aatk	261.074	370.73	462.029	37.2394	53.934	79.0374	-2.71079	9.93079e-11	TE-low (*)
uc007mue.2	Lrrc45	2064.3	1659.21	1584.18	376.863	456.365	408.736	-2.08856	8.27133e-09	TE-low (*)
uc007mvl.2	Hexdc	652.684	698.94	668.282	142.999	184.62	115.169	-2.1933	1.01082e-08	TE-low (*)
uc007mxj.2	Dnajc27	235.27	154.311	125.266	56.6039	56.0084	24.8403	-1.91617	3.76879e-05	TE-low (*)
uc007myw.3	Klhl29	813.073	1094.99	1029.51	294.936	269.67	304.859	-1.74938	2.41202e-06	TE-low (*)
uc007ngz.2	Sh3yl1	167.472	140.935	133.423	49.156	31.1158	22.5821	-2.13535	1.13969e-05	TE-low (*)
uc007niq.2	Atxn7l1	324.824	190.62	182.365	70.01	33.1902	58.7135	-2.07615	2.51709e-06	TE-low (*)
uc007njg.2	Snx13	853.549	248.427	376.382	177.259	66.3804	85.812	-2.14381	0.000720822	TE-low (*)
uc007nky.2	Ifrd1	1976.27	1137.99	1027.18	449.852	275.893	282.276	-2.01356	3.70635e-08	TE-low (*)
uc007nlh.1	Dock4	1132.84	663.109	890.265	397.717	161.802	304.859	-1.63743	0.00170409	TE-low (*)
uc007nnm.1	Akap6	309.14	267.537	375.799	68.5205	66.3804	128.718	-1.89525	4.71208e-06	TE-low (*)
uc007nqo.1	Gm527	109.287	51.1186	70.4988	14.8958	4.14877	0	-4.07029	0.00311736	TE-low (*)
uc007nrf.1	Fancm	2946.69	1345.33	1864.43	677.757	236.48	453.901	-2.16437	0.000427678	TE-low (*)
uc007nso.2	Sos2	1545.7	745.759	901.335	466.237	103.719	259.694	-1.95757	0.00890357	TE-low (*)
uc007nte.2	Sav1	1811.83	1471.93	1407.06	454.321	365.092	234.854	-2.19129	1.84725e-09	TE-low (*)
uc007ntf.1	Nin	2154.36	1249.78	1696.63	260.676	151.43	223.563	-2.99924	2.16028e-14	TE-low (*)
uc007num.1	Timm9	33.3932	33.9199	81.5688	1.48958	6.22316	11.2911	-3.10419	4.338e-05	TE-low (*)
uc007nun.2	2700049A03Rik	1852.81	963.61	1138.47	633.07	259.298	415.511	-1.58982	0.000986815	TE-low (*)
uc007nvc.1	Gpr135	39.4646	34.3976	85.6472	2.97915	10.3719	9.03285	-2.85754	7.00586e-05	TE-low (*)
uc007nvr.1	Pcnxl4	1009.38	871.406	940.954	347.071	230.257	331.957	-1.63258	1.10212e-05	TE-low (*)
uc007nxp.1	Syne2	12539.1	9094.82	10757.8	3208.55	1839.98	3152.46	-1.97872	8.45066e-08	TE-low (*)
uc007oae.1	Zfyve26	2030.91	2565.97	2236.73	574.976	307.009	503.581	-2.30226	2.07146e-10	TE-low (*)
uc007oco.2	Map3k9	154.317	225.495	191.104	46.1768	20.7439	56.4553	-2.20216	1.9521e-06	TE-low (*)
uc007ocq.1	Pcnx	4128.61	4778.88	5176.71	770.11	566.308	998.129	-2.59541	3.4263e-13	TE-low (*)
uc007oga.2	Arel1	1463.73	1495.34	1456	475.175	251.001	496.807	-1.85133	1.65145e-06	TE-low (*)
uc007ogt.1	Mlh3	573.755	266.104	392.696	202.582	41.4877	126.46	-1.74789	0.035212	TE-low (*)
uc007oha.2	Fos	940.574	376.463	262.768	183.218	120.314	70.0046	-1.9933	4.61952e-07	TE-low (*)
uc007ohj.2	Ttll5	1109.06	857.551	748.102	353.029	178.397	185.173	-1.95396	1.73717e-07	TE-low (*)
uc007ohx.2	Vash1	631.94	1333.38	1157.11	201.093	159.728	309.375	-2.20727	3.85602e-08	TE-low (*)
uc007ojc.1	Nrp	30.3574	25.7982	40.7844	1.48958	0	4.51642	-4.08654	4.81069e-05	TE-low (*)
uc007okl.2	Cep128	701.256	317.7	462.612	165.343	132.761	128.718	-1.78055	5.57898e-06	TE-low (*)
uc007ore.2	Ptpn21	846.466	736.682	644.394	284.509	132.761	180.657	-1.91383	4.12593e-07	TE-low (*)
uc007orn.1	Eml5	397.682	188.231	261.02	58.0934	14.5207	42.906	-2.86252	9.26723e-05	TE-low (*)
uc007ote.1	Ccdc88c	1120.69	987.02	984.652	235.353	85.0498	225.821	-2.49817	1.35597e-05	TE-low (*)
uc007ouq.1	Btbd7	2954.79	2565.49	2749.45	901.193	248.926	593.91	-2.27149	0.000522758	TE-low (*)
uc007oyp.2	Atg2b	2693.71	2681.58	2766.93	1075.47	524.82	869.411	-1.7267	5.14297e-06	TE-low (*)
uc007pae.1	Slc25a47	235.776	300.023	275.586	32.7707	31.1158	31.615	-3.07898	9.08136e-12	TE-low (*)
uc007pbo.1	Dync1h1	27849.9	38179.4	28817.1	3582.43	3565.87	6691.08	-2.82972	1e-100	TE-low (*)
uc007pch.3	Tecpr2	1001.29	1234.97	1259.66	454.321	197.067	408.736	-1.71596	0.00040532	TE-low (*)
uc007pcl.2	Traf3	654.708	742.415	671.195	159.385	118.24	121.943	-2.37633	5.93274e-10	TE-low (*)
uc007pcs.2	Cdc42bpb	14.1668	20.0653	22.7227	0	0	0	-36.9057	6.09009e-05	TE-low (*)
uc007pct.2	Cdc42bpb	5267.01	7102.63	6244.67	2380.34	1128.47	2091.1	-1.73249	0.000128715	TE-low (*)
uc007pem.1	Kif26a	1966.65	3631.81	3749.25	728.402	497.853	1009.42	-2.0342	3.14513e-07	TE-low (*)
uc007pes.1	Inf2	657.238	780.157	925.223	195.134	141.058	298.084	-1.90594	3.91389e-07	TE-low (*)
uc007pfb.1	Cep170b	1285.64	2280.27	1995.52	706.059	439.77	666.172	-1.59852	8.49636e-05	TE-low (*)
uc007phx.2	Ptprn2	133.067	156.7	140.415	38.729	58.0828	36.1314	-1.69718	0.000344012	TE-low (*)
uc007pix.1	BC016423	6390.23	1587.07	3459.1	1613.21	483.332	1185.56	-1.75809	0.0489123	TE-low (*)
uc007pmj.1	Lyst	1347.36	718.05	1081.37	372.394	107.868	264.211	-2.09003	0.00281963	TE-low (*)
uc007pqj.2	Pgbd1	191.758	107.015	90.891	52.1351	35.2646	18.0657	-1.91578	0.000118923	TE-low (*)
uc007pwi.1	BC005537	1769.84	1308.06	1241.59	126.614	89.1986	103.878	-3.74692	1e-100	TE-low (*)
uc007qdk.2	Dsp	592.981	507.842	596.035	168.322	141.058	203.239	-1.73097	7.12903e-06	TE-low (*)
uc007qfk.1	Hivep1	3943.93	3711.6	3706.14	625.622	533.117	742.952	-2.58221	5.41449e-13	TE-low (*)
uc007qhn.1	Kif13a	2120.97	2453.7	2247.8	622.643	317.381	564.553	-2.18081	9.95288e-09	TE-low (*)
uc007qia.1	G630093K05Rik	15.6847	20.0653	25.0533	0	4.14877	0	-3.94549	0.00130833	TE-low (*)
uc007qof.3	4833439L19Rik	290.925	323.433	270.342	50.6456	112.017	76.7792	-1.9071	5.41016e-06	TE-low (*)
uc007qpl.2	Tspan17	69.822	99.8486	83.8993	7.44788	33.1902	42.906	-1.81003	0.00708575	TE-low (*)
uc007qsr.1	Fbxl21	64.7625	62.1068	71.664	17.8749	6.22316	18.0657	-2.21589	0.00031666	TE-low (*)
uc007qun.2	Agtpbp1	1189.5	559.439	773.738	214.499	136.91	187.432	-2.20493	2.71229e-07	TE-low (*)
uc007qvn.2	Dapk1	2738.24	2993.07	2875.3	1193.15	599.498	855.862	-1.71462	1.64649e-06	TE-low (*)
uc007qxv.1	Ptch1	5189.09	6281.86	6040.17	1820.26	1084.9	1783.99	-1.898	7.58776e-08	TE-low (*)
uc007qye.2	Ercc6l2	1572.01	809.777	1024.27	500.497	145.207	275.502	-1.9139	0.00210615	TE-low (*)
uc007rca.1	Fastkd3	1093.88	948.323	825.01	353.029	248.926	289.051	-1.68182	5.94229e-06	TE-low (*)
uc007rfu.1	Ell2	181.638	75.0059	145.076	74.4788	20.7439	24.8403	-1.87152	0.0146551	TE-low (*)
uc007rmi.2	Aggf1	1726.32	1567.96	1573.7	542.205	450.142	352.281	-1.87497	2.38825e-07	TE-low (*)
uc007rqc.1	Bdp1	2840.95	908.67	1622.64	704.569	251.001	424.544	-1.95184	0.00517172	TE-low (*)
uc007rsb.2	Mast4	1772.87	2224.38	2090.49	841.61	352.646	747.468	-1.64734	0.00111748	TE-low (*)
uc007rsw.1	Trappc13	165.954	28.1869	34.3754	16.3853	6.22316	0	-3.5697	0.00226512	TE-low (*)
uc007rti.1	Adamts6	1017.48	357.353	664.786	104.27	29.0414	92.5867	-3.15006	0.000328238	TE-low (*)
uc007rux.1	Ercc8	697.714	595.747	521.458	169.812	190.844	124.202	-1.90531	7.0379e-07	TE-low (*)
uc007rzj.2	4833420G17Rik	2472.11	871.883	1165.27	664.351	176.323	413.253	-1.80174	0.018022	TE-low (*)
uc007sek.1	Flnb	8805.67	13744.2	12173.6	1459.78	5241.97	4916.13	-1.69702	0.00325744	TE-low (*)
uc007sgi.2	Atxn7	677.982	356.875	512.718	166.832	97.4962	182.915	-1.78116	0.000305062	TE-low (*)
uc007sjj.1	Fam149b	1103.49	932.079	797.044	378.352	244.778	307.117	-1.59968	1.65918e-05	TE-low (*)
uc007sjw.2	Mss51	170.507	73.0949	121.188	14.8958	0	4.51642	-4.37376	0.000435656	TE-low (*)
uc007sko.2	Zswim8	8172.72	11131.4	9756.79	2725.92	1284.05	3138.91	-2.02261	8.94121e-05	TE-low (*)
uc007sks.1	Ndst2	1728.85	1906.68	1718.19	509.435	483.332	634.557	-1.72425	1.83755e-06	TE-low (*)
uc007sqg.1	Dlg5	7266.55	11328.3	9745.14	2669.32	1250.86	2470.48	-2.14137	1.9217e-05	TE-low (*)
uc007sux.1	Cacna1d	329.378	259.415	373.469	71.4996	49.7853	92.5867	-2.17312	1.83564e-07	TE-low (*)
uc007sxh.1	Bap1	4174.14	4994.82	4007.94	1346.58	904.433	1013.94	-2.02275	1.09277e-08	TE-low (*)
uc007tlt.1	Tep1	1094.38	1463.81	1326.08	323.238	290.414	311.633	-2.06467	1.74356e-08	TE-low (*)
uc007tnj.2	Slc39a2	24.7919	32.4866	25.6359	4.46873	4.14877	9.03285	-2.28006	0.00849043	TE-low (*)
uc007tnr.2	Arhgef40	11944.1	15824.3	14321.7	4780.05	3014.08	4855.15	-1.73078	7.98264e-07	TE-low (*)
uc007txe.1	Bcl2l2	243.365	232.662	329.188	32.7707	24.8926	63.2299	-2.77252	3.53417e-10	TE-low (*)
uc007txz.1	Zfhx2	1701.53	2665.34	2629.43	519.862	356.794	885.219	-2.00796	1.09884e-06	TE-low (*)
uc007tyo.1	Lrrc16b	1617.54	1616.21	1535.24	156.405	186.695	167.108	-3.22614	1e-100	TE-low (*)
uc007tzi.1	Rnf31	1491.56	2074.84	1896.47	549.653	570.456	691.013	-1.5927	1.04191e-05	TE-low (*)
uc007tzk.2	Irf9	363.277	402.261	361.816	80.4371	149.356	83.5538	-1.852	4.51891e-06	TE-low (*)
uc007tzz.2	Tssk4	47.5599	33.9199	50.1066	8.93745	0	2.25821	-3.59921	0.0012645	TE-low (*)
uc007udk.1	Lats2	1688.38	2365.79	2476.78	653.924	423.175	625.525	-1.92234	9.49425e-08	TE-low (*)
uc007uix.2	Extl3	2901.66	4976.19	4246.82	1129.1	954.218	1424.93	-1.78078	5.02033e-07	TE-low (*)
uc007uvx.2	Lmo7	190.24	162.911	186.443	52.1351	45.6365	81.2956	-1.61435	0.000335227	TE-low (*)
uc007uwl.1	Mycbp2	7649.06	4421.52	6947.33	1444.89	620.242	1427.19	-2.44369	4.21114e-05	TE-low (*)
uc007uyz.1	Dzip1	2687.64	1878.01	2369.57	482.622	400.357	397.445	-2.43938	1.34817e-11	TE-low (*)
uc007vaj.1	Dock9	1138.91	998.963	1363.36	320.259	105.794	284.535	-2.29747	0.00031666	TE-low (*)
uc007ven.2	2410089E03Rik	4364.89	2860.26	3586.11	1275.08	323.604	880.702	-2.14056	0.00307659	TE-low (*)
uc007vhq.1	Pdzd2	1202.15	1518.75	1553.89	327.707	184.62	374.863	-2.26159	2.09641e-09	TE-low (*)
uc007vjc.1	Myo10	4664.42	5569.07	4655.83	1349.56	504.076	984.58	-2.40612	4.98482e-06	TE-low (*)
uc007vjw.1	Trio	10992.4	10651.3	10922.6	3244.3	1786.05	3260.86	-1.97356	4.87245e-08	TE-low (*)
uc007vmh.2	Vps13b	3064.58	1720.36	2513.48	980.141	286.265	663.914	-1.93614	0.00455501	TE-low (*)
uc007vmn.1	Spag1	453.337	141.412	227.81	59.583	60.1572	54.1971	-2.17931	0.000245454	TE-low (*)
uc007vno.2	Ubr5	13476.2	8581.24	10389.5	4482.13	1358.72	3299.25	-1.83315	0.00459645	TE-low (*)
uc007waj.1	Phf20l1	2054.69	693.207	1275.97	607.747	240.629	397.445	-1.6839	0.0117536	TE-low (*)
uc007wco.1	Bai1	186.192	365.474	254.611	47.6664	97.4962	94.8449	-1.78922	7.53513e-05	TE-low (*)
uc007whd.2	Rhpn1	498.367	592.881	559.912	134.062	87.1242	124.202	-2.25224	8.27133e-09	TE-low (*)
uc007wic.2	Fam83h	252.472	368.341	344.337	44.6873	33.1902	97.1031	-2.52625	2.46711e-09	TE-low (*)
uc007wig.1	Scrib	8655.4	12569	10201.9	1778.55	1327.61	1982.71	-2.62501	1.21761e-13	TE-low (*)
uc007wil.1	Nrbp2	88.0365	92.6824	125.849	19.3645	14.5207	58.7135	-1.85048	0.000403951	TE-low (*)
uc007wip.2	BC024139	62.2327	96.9821	68.1682	1.48958	24.8926	22.5821	-2.4954	0.0243368	TE-low (*)
uc007wjc.2	Plec	4678.08	8181.85	6402.57	646.476	2024.6	2226.6	-2.11054	0.000122152	TE-low (*)
uc007wjo.1	Oplah	381.491	533.163	649.637	122.145	103.719	207.755	-1.85369	1.89127e-06	TE-low (*)
uc007wkc.2	Mroh1	1941.86	2993.07	2905.01	777.558	528.969	819.731	-1.8647	1.91819e-07	TE-low (*)
uc007wle.2	Tonsl	2455.91	2670.11	2276.35	841.61	587.051	731.661	-1.77822	6.57958e-07	TE-low (*)
uc007wll.1	Kifc2	267.651	230.751	326.858	16.3853	16.5951	29.3567	-3.75635	1e-100	TE-low (*)
uc007wlo.1	Ppp1r16a	1427.3	2251.13	1972.22	169.812	275.893	316.15	-2.92309	1e-100	TE-low (*)
uc007wls.1	Gpt	401.224	315.789	329.188	31.2811	33.1902	49.6807	-3.21685	1.91339e-13	TE-low (*)
uc007wmh.2	Arhgap39	1802.72	2126.92	2022.91	634.559	385.836	587.135	-1.88692	1.62251e-07	TE-low (*)
uc007wmm.2	Zfp251	768.042	930.646	935.711	277.061	263.447	291.309	-1.65818	8.8026e-06	TE-low (*)
uc007wri.1	Mfng	153.305	379.807	340.258	31.2811	134.835	106.136	-1.74048	0.00747975	TE-low (*)
uc007wso.2	Micall1	1122.21	1496.3	1281.8	330.686	307.009	354.539	-1.97305	7.02893e-08	TE-low (*)
uc007wty.2	Fam227a	286.878	149.534	178.869	50.6456	12.4463	24.8403	-2.83693	1.53649e-06	TE-low (*)
uc007wvf.1	Mgat3	859.621	1490.08	1545.73	253.228	126.538	313.891	-2.45803	2.43088e-06	TE-low (*)
uc007xbw.1	Pnpla3	41.9944	42.0415	58.8461	8.93745	16.5951	9.03285	-2.03755	0.00275926	TE-low (*)
uc007xco.2	Phf21b	624.857	974.121	716.058	181.728	344.348	228.079	-1.62318	9.89107e-05	TE-low (*)
uc007xdt.1	Celsr1	902.627	1965.44	1550.97	376.863	475.035	605.201	-1.59896	1.11324e-05	TE-low (*)
uc007xfh.2	Tubgcp6	3519.44	3859.7	3494.64	644.986	307.009	618.75	-2.79079	1.1261e-10	TE-low (*)
uc007xfj.2	Hdac10	678.488	729.516	735.285	151.937	138.984	178.399	-2.1932	8.47297e-09	TE-low (*)
uc007xfw.1	Ppp6r2	1537.6	2011.3	1925.61	479.643	441.844	582.619	-1.86251	2.40667e-07	TE-low (*)
uc007xgr.1	Cpt1b	228.187	170.077	166.051	25.3228	2.07439	6.77463	-4.20293	1.85451e-06	TE-low (*)
uc007xha.2	Shank3	1178.37	2129.78	1980.37	269.613	329.827	663.914	-2.13933	3.60459e-09	TE-low (*)
uc007xhz.1	Lrrk2	405.777	272.314	412.505	157.895	35.2646	124.202	-1.78774	0.0266767	TE-low (*)
uc007xje.2	Adamts20	921.853	681.741	1082.53	239.822	161.802	334.215	-1.87846	5.66545e-06	TE-low (*)
uc007xkd.2	Arid2	8929.63	6269.92	7361	3087.89	877.465	1804.31	-2.00628	0.00140142	TE-low (*)
uc007xna.2	Adcy6	4479.74	5624.01	5978.99	1444.89	1037.19	1542.36	-1.98927	1.76239e-08	TE-low (*)
uc007xnc.2	Cacnb3	1415.16	1850.78	1839.38	382.821	661.729	553.262	-1.68302	3.32131e-06	TE-low (*)
uc007xnr.2	5830427D03Rik	62.2327	37.7418	45.4455	0	0	6.77463	-5.28632	0.0264298	TE-low (*)
uc007xoi.1	Lmbr1l	1229.98	1356.32	1457.17	207.051	280.042	284.535	-2.39842	6.69994e-11	TE-low (*)
uc007xqd.1	Gpd1	32.8872	45.8635	38.4539	1.48958	12.4463	0	-3.09408	0.0299959	TE-low (*)
uc007xrr.1	Pou6f1	275.241	337.288	407.844	50.6456	72.6035	88.0702	-2.28875	3.59387e-08	TE-low (*)
uc007xsh.2	Scn8a	411.343	368.819	418.331	58.0934	24.8926	101.62	-2.74216	2.55764e-05	TE-low (*)
uc007xsv.2	Nr4a1	716.435	486.344	513.883	107.249	91.273	99.3613	-2.51613	1.49621e-10	TE-low (*)
uc007xvf.2	Espl1	7293.37	9324.61	7419.85	2554.62	1248.78	2325.96	-1.97261	5.84194e-06	TE-low (*)
uc007xwd.2	Map3k12	1836.12	1567	1528.25	557.101	282.117	440.351	-1.94891	7.58776e-08	TE-low (*)
uc007xzg.2	Slx4	1952.99	2122.14	2068.35	504.966	302.86	438.093	-2.30277	1.61076e-10	TE-low (*)
uc007ybq.1	Ubn1	3044.34	3645.19	3427.06	1243.8	779.969	1156.2	-1.66833	2.80738e-06	TE-low (*)
uc007ydx.1	Dexi	202.889	364.041	362.981	37.2394	109.942	103.878	-1.94964	2.9428e-06	TE-low (*)
uc007ygv.2	Marf1	4163.01	3004.53	3120.59	1386.79	616.093	828.764	-1.88678	2.10193e-07	TE-low (*)
uc007yht.1	Prkdc	2400.77	1180.03	2051.46	683.715	238.554	487.774	-2.01083	0.00224806	TE-low (*)
uc007yju.1	Ypel1	270.687	382.673	298.309	64.0517	78.8267	79.0374	-2.10651	4.12593e-07	TE-low (*)
uc007yka.1	2610318N02Rik	2362.82	2097.3	1572.53	333.665	410.729	257.436	-2.57949	1.40503e-12	TE-low (*)
uc007ymg.1	Car15	145.21	147.623	180.617	7.44788	6.22316	4.51642	-4.65579	1e-100	TE-low (*)
uc007ymx.1	Zdhhc8	1961.09	3614.61	3273.24	622.643	630.613	961.998	-1.99446	2.15961e-08	TE-low (*)
uc007yoq.1	Hira	3947.48	4961.85	3989.88	1091.86	759.225	849.088	-2.26383	1.61076e-10	TE-low (*)
uc007ypp.1	Abcc5	3728.4	2457.99	3175.94	627.111	425.249	736.177	-2.38808	1.80644e-10	TE-low (*)
uc007zbj.1	Adcy5	385.539	605.302	808.114	72.9892	51.8597	140.009	-2.75643	3.36621e-12	TE-low (*)
uc007zdm.2	Polq	2364.84	771.079	1266.06	312.811	66.3804	273.244	-2.7013	0.00643157	TE-low (*)
uc007zel.1	Gpr156	68.3042	75.0059	92.0562	7.44788	22.8183	13.5493	-2.45965	3.70376e-05	TE-low (*)
uc007zlm.2	Nfkbiz	300.032	200.653	259.855	52.1351	109.942	83.5538	-1.65169	0.000214813	TE-low (*)
uc007zwm.2	Urb1	2541.93	3323.67	2865.98	1227.41	510.299	1077.17	-1.6341	0.00148446	TE-low (*)
uc007zxz.1	Son	29718.9	19854.6	26729.5	5700.61	5362.29	7851.8	-2.02367	8.0071e-09	TE-low (*)
uc007zzv.1	Dopey2	848.996	1279.4	1253.83	381.331	311.158	406.478	-1.60454	1.35044e-05	TE-low (*)
uc008aae.1	Sim2	247.413	354.964	574.477	95.3328	64.306	164.849	-1.81318	6.7309e-06	TE-low (*)
uc008aaz.1	Ttc3	16282.7	9586.42	13978.6	5054.13	1991.41	3746.37	-1.89443	0.00062544	TE-low (*)
uc008aci.2	Brwd1	6862.29	2970.61	4667.48	1699.61	753.002	1255.57	-1.95925	0.000541208	TE-low (*)
uc008aeo.1	Tiam2	423.486	421.371	480.091	108.739	56.0084	90.3285	-2.37086	3.81457e-09	TE-low (*)
uc008agh.2	Tulp4	1989.93	2273.59	2704.59	741.809	406.58	864.895	-1.78251	1.30231e-05	TE-low (*)
uc008amt.1	Mllt4	73.8697	31.5311	43.1149	4.46873	6.22316	6.77463	-3.09687	4.50924e-05	TE-low (*)
uc008avx.1	Dnase1l2	79.9412	63.0623	72.2467	5.9583	8.29755	9.03285	-3.23675	9.94847e-07	TE-low (*)
uc008awp.2	Caskin1	480.659	448.602	452.124	86.3954	49.7853	94.8449	-2.57797	1.52767e-10	TE-low (*)
uc008awv.1	Pkd1	7838.79	11444.8	11598.5	902.683	744.705	2097.88	-3.12609	7.84683e-13	TE-low (*)
uc008axb.2	Tsc2	6079.58	7808.73	7079.01	2636.55	1427.18	2217.56	-1.74078	1.60516e-06	TE-low (*)
uc008axs.2	Noxo1	62.2327	102.715	88.5604	14.8958	29.0414	27.0985	-1.86414	0.000727481	TE-low (*)
uc008azb.2	Mapk8ip3	4455.96	4715.34	4493.86	1057.6	578.754	1052.33	-2.34498	6.04676e-11	TE-low (*)
uc008azk.2	Cramp1l	3162.23	2685.88	2711.58	1099.31	647.209	995.871	-1.64027	4.39325e-06	TE-low (*)
uc008azp.1	Tmem204	30.8634	88.3827	87.9778	5.9583	6.22316	36.1314	-2.36549	0.00066849	TE-low (*)
uc008bav.2	Cacna1h	3531.07	5083.2	5322.95	828.204	918.953	1499.45	-2.1273	1.79975e-09	TE-low (*)
uc008bcd.2	Wdr24	1374.68	1387.85	1377.93	394.737	319.456	359.056	-1.94817	9.34762e-08	TE-low (*)
uc008bcg.1	Rhbdl1	282.83	263.237	381.043	16.3853	26.967	15.8075	-3.95958	1e-100	TE-low (*)
uc008bcj.2	Wdr90	5280.67	6214.98	5536.19	1132.08	925.176	1273.63	-2.35567	2.66999e-11	TE-low (*)
uc008bcz.1	Capn15	2615.29	3364.28	3238.86	782.027	759.225	989.097	-1.86675	1.59182e-07	TE-low (*)
uc008bes.1	Phf1	785.245	840.352	956.103	129.593	157.653	216.788	-2.38347	2.56654e-10	TE-low (*)
uc008bfa.2	Syngap1	5039.84	4282.02	4431.52	512.414	502.002	709.078	-3.0078	1e-100	TE-low (*)
uc008bfh.2	Ggnbp1	115.864	91.7269	123.518	16.3853	24.8926	29.3567	-2.2654	1.78152e-05	TE-low (*)
uc008bfi.2	Itpr3	1809.81	2266.42	1891.81	642.007	284.191	505.839	-2.06639	4.31893e-06	TE-low (*)
uc008bpt.1	Uhrf1bp1	2115.41	3434.98	2879.38	962.266	502.002	998.129	-1.76557	0.00017654	TE-low (*)
uc008bqg.2	Zfp523	1929.21	2671.07	2207.02	324.727	555.936	429.06	-2.38499	3.53062e-11	TE-low (*)
uc008bqk.1	Ppard	483.189	692.729	600.696	160.874	170.1	173.882	-1.81024	2.494e-06	TE-low (*)
uc008brp.1	Brpf3	2636.04	2444.62	2530.38	673.288	462.588	596.168	-2.13671	2.3199e-09	TE-low (*)
uc008bto.1	Mdga1	320.777	531.252	530.197	110.229	138.984	173.882	-1.70547	1.424e-05	TE-low (*)
uc008bwj.1	Akap8l	2894.58	1534.04	1721.68	463.258	462.588	406.478	-2.17389	1.76173e-09	TE-low (*)
uc008byp.2	Adamts10	7213.43	5566.68	6821.48	545.185	520.671	738.435	-3.45265	1e-100	TE-low (*)
uc008bzj.2	42065	320.271	462.934	506.309	67.0309	138.984	110.652	-2.03074	3.53481e-07	TE-low (*)
uc008cac.1	Zbtb22	1166.23	1861.77	1432.12	357.498	499.927	496.807	-1.728	2.00158e-06	TE-low (*)
uc008cag.1	Rgl2	2848.54	3660.96	3606.51	487.091	477.109	551.004	-2.73423	3.88224e-14	TE-low (*)
uc008ccx.2	Ager	242.859	154.789	219.653	10.427	12.4463	4.51642	-4.49097	1e-100	TE-low (*)
uc008cds.1	Skiv2l	5104.6	6618.67	5865.38	2003.48	1340.05	2199.5	-1.66469	2.47602e-06	TE-low (*)
uc008cfd.2	Msh5	160.894	151.445	136.919	32.7707	24.8926	56.4553	-2.00775	2.94341e-05	TE-low (*)
uc008cfs.2	Ly6g5b	26.3098	21.0208	17.479	4.46873	2.07439	0	-3.35956	0.0033687	TE-low (*)
uc008chz.3	Psors1c2	20.7442	16.2433	11.0701	0	0	2.25821	-4.69305	0.0256216	TE-low (*)
uc008cks.2	Trim39	1140.43	636.833	716.058	321.748	248.926	200.981	-1.68976	6.55322e-06	TE-low (*)
uc008clt.1	H2-M5	68.3042	53.5074	79.8209	0	2.07439	0	-6.72058	1.72714e-11	TE-low (*)
uc008cma.1	Gabbr1	2858.15	2137.43	2769.84	412.612	539.34	634.557	-2.31231	1.15635e-10	TE-low (*)
uc008cpk.1	Slc25a27	421.968	197.786	351.329	111.718	60.1572	108.394	-1.78696	0.00124709	TE-low (*)
uc008csx.2	Ttbk1	151.787	307.667	288.404	49.156	24.8926	76.7792	-2.29145	2.54515e-05	TE-low (*)
uc008ctc.2	Cul9	681.524	691.296	991.061	144.489	118.24	250.661	-2.22391	4.0952e-09	TE-low (*)
uc008ctg.1	Srf	2849.55	3494.22	3332.09	823.735	935.548	1124.59	-1.75537	7.97849e-07	TE-low (*)
uc008ctp.1	Cul7	7672.84	13036.7	11149.9	3683.72	2163.59	3698.95	-1.72489	4.38205e-05	TE-low (*)
uc008cuv.1	Trerf1	1498.14	1604.74	1732.17	466.237	228.183	541.971	-1.9672	2.31039e-05	TE-low (*)
uc008cvv.1	Usp49	1048.34	1525.44	1565.54	351.54	348.497	476.483	-1.80801	6.92059e-07	TE-low (*)
uc008cvz.1	Frs3	266.133	372.641	339.676	14.8958	45.6365	40.6478	-3.35034	5.74017e-14	TE-low (*)
uc008cyl.1	Daam2	2413.92	2268.81	2070.1	1047.17	412.803	754.243	-1.62109	0.000466092	TE-low (*)
uc008czf.2	Satb1	1522.93	1224.46	1133.81	300.894	207.439	207.755	-2.44386	3.47651e-11	TE-low (*)
uc008czp.2	Kat2b	246.401	166.733	263.351	41.7081	39.4133	54.1971	-2.32875	1.81222e-07	TE-low (*)
uc008ddc.1	Nrtn	115.864	214.507	220.236	11.9166	22.8183	51.9389	-2.82696	5.06772e-09	TE-low (*)
uc008ddu.2	Slc25a23	561.106	927.78	886.187	144.489	253.075	230.338	-1.92146	3.18311e-07	TE-low (*)
uc008dha.1	Ddx11	2294.51	1835.49	1693.72	805.86	389.985	589.393	-1.70771	2.15548e-06	TE-low (*)
uc008dlx.1	Myom1	305.092	185.843	235.384	47.6664	24.8926	65.4881	-2.39834	1.05421e-05	TE-low (*)
uc008dna.2	Clip4	181.133	114.181	150.902	53.6247	35.2646	40.6478	-1.78392	0.000165039	TE-low (*)
uc008dra.2	Dhx57	3284.67	2061.47	2499.5	1044.19	537.266	826.505	-1.70156	1.25228e-05	TE-low (*)
uc008dsw.2	Plekhh2	1382.27	802.611	1065.06	464.748	238.554	329.699	-1.65937	2.8136e-05	TE-low (*)
uc008dum.1	Rhoq	516.582	462.934	502.813	138.531	64.306	151.3	-2.06388	4.29949e-06	TE-low (*)
uc008dyr.2	Svil	3649.47	3089.57	3342.57	798.412	993.631	1056.84	-1.83149	2.69639e-07	TE-low (*)
uc008dzi.2	Epc1	2907.23	1566.52	1746.16	650.944	224.034	442.609	-2.22665	9.27506e-05	TE-low (*)
uc008eat.1	Greb1l	1419.21	1046.26	1112.83	411.123	143.133	225.821	-2.23924	3.5697e-06	TE-low (*)
uc008efm.2	Asxl3	2105.29	1548.85	1697.21	591.361	224.034	447.126	-2.08849	3.90479e-05	TE-low (*)
uc008eke.2	Apc	5692.01	2156.06	3941.52	1103.78	528.969	891.994	-2.20996	0.000353512	TE-low (*)
uc008eko.1	Fam13b	2188.77	984.153	1316.75	272.592	114.091	164.849	-3.02451	2.3199e-09	TE-low (*)
uc008eku.1	4933408B17Rik	44.5242	24.365	34.9581	5.9583	6.22316	9.03285	-2.30926	0.0036679	TE-low (*)
uc008elt.1	Egr1	2781.75	1367.3	819.184	390.269	406.58	239.37	-2.11235	8.721e-09	TE-low (*)
uc008ena.3	Psd2	352.146	244.605	233.636	64.0517	95.4218	110.652	-1.63142	0.000117394	TE-low (*)
uc008eob.1	Slc35a4	1979.3	4258.61	3706.72	166.832	267.596	356.797	-3.67873	1e-100	TE-low (*)
uc008ern.2	Rell2	33.8991	28.1869	30.8796	5.9583	4.14877	4.51642	-2.65816	0.00208681	TE-low (*)
uc008erq.2	Arap3	778.668	1393.1	1288.79	259.186	284.191	410.994	-1.85777	4.24259e-07	TE-low (*)
uc008ewo.2	Dmxl1	3051.93	924.913	1855.69	905.662	176.323	503.581	-1.8962	0.0442867	TE-low (*)
uc008fat.1	Ndst1	3530.06	5703.79	4650.59	1315.3	1026.82	1142.66	-1.98899	2.01148e-08	TE-low (*)
uc008fbr.1	Hmgxb3	2321.84	3229.55	2606.12	694.142	632.688	713.595	-1.99767	2.16625e-08	TE-low (*)
uc008fbx.1	Ppargc1b	184.674	161	192.852	52.1351	35.2646	70.0046	-1.78248	8.60033e-05	TE-low (*)
uc008fcv.1	Sh3tc2	133.573	212.119	196.348	47.6664	24.8926	60.9717	-2.00547	1.24484e-05	TE-low (*)
uc008fls.2	Gnal	71.3399	77.3946	76.9077	26.8124	24.8926	22.5821	-1.59844	0.00420534	TE-low (*)
uc008fod.1	4930503L19Rik	1503.2	443.825	718.971	272.592	112.017	121.943	-2.40356	7.67042e-05	TE-low (*)
uc008fpb.2	Mapk4	107.769	200.653	148.572	47.6664	31.1158	36.1314	-1.9737	3.59966e-05	TE-low (*)
uc008fpp.1	Myo5b	240.835	222.629	192.852	74.4788	89.1986	42.906	-1.68467	0.000113549	TE-low (*)
uc008fqd.1	Smad7	968.907	1098.33	1160.61	214.499	248.926	329.699	-2.04347	3.25796e-08	TE-low (*)
uc008fsa.2	Epg5	1419.71	1861.29	1907.54	576.466	333.976	539.713	-1.82849	4.40158e-07	TE-low (*)
uc008fti.2	Atp9b	2423.53	2038.06	2114.38	916.089	423.175	788.116	-1.62856	0.000112016	TE-low (*)
uc008fub.2	Zfp236	2744.31	2716.45	2741.29	695.632	779.969	711.337	-1.9073	9.19566e-08	TE-low (*)
uc008fum.1	Tshz1	4323.4	4227.56	4601.65	984.609	753.002	842.313	-2.35198	3.45204e-11	TE-low (*)
uc008fvj.1	Rttn	2199.9	1184.33	1570.2	667.33	138.984	395.187	-2.07125	0.0096101	TE-low (*)
uc008fwa.1	Ighmbp2	863.162	1175.73	982.904	417.081	269.67	320.666	-1.58989	1.82429e-05	TE-low (*)
uc008fxb.2	Suv420h1	2097.7	992.275	1288.79	685.205	234.406	453.901	-1.66508	0.00568505	TE-low (*)
uc008fxm.2	Tcirg1	2126.54	1764.31	2137.69	375.373	429.398	478.741	-2.239	5.19362e-10	TE-low (*)
uc008fyd.1	Doc2g	269.169	153.834	213.827	2.97915	6.22316	6.77463	-5.37699	1e-100	TE-low (*)
uc008fyo.2	Pitpnm1	480.153	605.302	600.113	108.739	85.0498	146.784	-2.31123	3.17769e-09	TE-low (*)
uc008fyr.1	Tmem134	879.353	1618.12	1560.29	175.77	419.026	404.22	-2.05694	1.86285e-08	TE-low (*)
uc008fzo.2	Ssh3	178.603	171.032	245.289	40.2185	18.6695	18.0657	-2.94763	7.08039e-08	TE-low (*)
uc008fzr.1	Ankrd13d	411.849	362.13	452.707	68.5205	45.6365	126.46	-2.39577	1.06608e-07	TE-low (*)
uc008gai.2	Lrfn4	2627.43	4615.97	4424.53	750.746	856.722	1280.41	-2.0208	1.15715e-08	TE-low (*)
uc008gan.1	Sptbn2	1754.15	3252.96	2314.81	329.196	628.539	616.492	-2.25196	1.80504e-08	TE-low (*)
uc008gce.1	Cnih2	293.455	597.658	441.054	52.1351	107.868	115.169	-2.3251	7.58776e-08	TE-low (*)
uc008gds.1	Snx32	165.954	115.136	147.989	43.1977	20.7439	40.6478	-2.02915	2.85087e-05	TE-low (*)
uc008geq.2	Pcnxl3	8033.08	13694.5	12145.6	2043.7	1912.58	3071.17	-2.27237	9.14632e-11	TE-low (*)
uc008get.1	Map3k11	1405.55	2357.19	1978.04	361.967	387.91	467.45	-2.23307	5.93274e-10	TE-low (*)
uc008gew.2	Ehbp1l1	825.216	1046.74	1139.63	229.395	317.381	280.018	-1.8577	5.1781e-07	TE-low (*)
uc008ghk.1	Naaladl1	204.407	156.7	180.617	7.44788	14.5207	11.2911	-4.06079	3.88224e-14	TE-low (*)
uc008ght.1	Ppp2r5b	544.41	733.815	651.968	156.405	234.406	198.723	-1.71526	6.80513e-06	TE-low (*)
uc008ghu.1	Atg2a	2502.97	3695.35	3273.82	855.016	609.87	986.838	-1.94431	4.67127e-08	TE-low (*)
uc008gia.2	Cdc42bpg	904.145	1224.46	1280.05	162.364	132.761	221.305	-2.71967	3.8885e-13	TE-low (*)
uc008gie.1	Map4k2	1163.19	1085.91	1214.79	198.114	165.951	232.596	-2.53989	8.93259e-12	TE-low (*)
uc008gjk.2	Gpr137	649.143	984.153	1070.88	172.791	346.423	363.572	-1.64549	1.01386e-05	TE-low (*)
uc008gkz.2	2700081O15Rik	4327.45	6309.57	6987.53	1477.66	1701	2709.85	-1.60149	5.98622e-06	TE-low (*)
uc008goc.2	Rom1	82.471	107.97	87.3951	26.8124	37.339	22.5821	-1.68201	0.00147083	TE-low (*)
uc008gpm.1	Dagla	417.414	669.798	565.738	190.666	89.1986	144.526	-1.9587	4.85663e-05	TE-low (*)
uc008gun.1	Cntf	91.0722	43.9525	72.2467	1.48958	0	0	-6.99404	7.06735e-05	TE-low (*)
uc008hba.1	Dock8	273.723	420.893	482.421	150.447	89.1986	56.4553	-2.0469	0.00111115	TE-low (*)
uc008hbf.1	Kank1	1777.93	1763.83	1969.3	437.935	350.571	532.938	-2.06351	1.06898e-08	TE-low (*)
uc008hdc.2	Jak2	1430.34	633.011	848.316	464.748	159.728	230.338	-1.79942	0.00119491	TE-low (*)
uc008hds.1	C030046E11Rik	4488.34	2901.34	3753.33	1797.92	566.308	1266.86	-1.63181	0.00881154	TE-low (*)
uc008hdy.2	9930021J03Rik	2542.94	937.812	1570.2	370.904	97.4962	316.15	-2.65724	0.00228392	TE-low (*)
uc008hfv.1	Lipo1	153.811	87.4272	97.8826	37.2394	16.5951	42.906	-1.78807	0.00108575	TE-low (*)
uc008hjp.1	Plce1	1169.77	869.973	1065.06	382.821	76.7523	243.887	-2.17265	0.00726212	TE-low (*)
uc008hqf.1	Sema4g	1620.58	1758.1	2006.59	238.332	203.29	350.023	-2.77907	3.88224e-14	TE-low (*)
uc008hsd.1	Pprc1	6432.23	7792.01	6446.85	1255.71	931.4	1610.1	-2.45311	4.32093e-12	TE-low (*)
uc008htd.1	Psd	111.311	221.196	243.541	28.3019	26.967	51.9389	-2.40717	2.2766e-07	TE-low (*)
uc008huz.2	Sh3pxd2a	3063.06	4325.98	3749.25	1214	686.622	1192.34	-1.84374	1.48052e-06	TE-low (*)
uc008ieh.1	Hspa14	280.3	211.641	291.317	43.1977	60.1572	47.4224	-2.3817	4.55991e-08	TE-low (*)
uc008igl.1	Usp6nl	1411.11	819.809	805.201	366.436	155.579	248.403	-1.96023	3.87916e-06	TE-low (*)
uc008ilq.2	Mllt10	3631.25	1948.72	2409.19	925.026	734.333	803.923	-1.67754	2.80916e-06	TE-low (*)
uc008ioh.2	Spopl	342.533	110.837	162.555	86.3954	31.1158	47.4224	-1.87545	0.00316958	TE-low (*)
uc008ioz.1	Psd4	116.37	163.866	192.269	40.2185	43.5621	31.615	-1.99455	2.82652e-05	TE-low (*)
uc008ipe.2	Cacna1b	233.752	300.023	353.076	40.2185	64.306	119.685	-2.09154	7.28429e-07	TE-low (*)
uc008ipw.2	Pnpla7	557.058	611.991	556.416	126.614	186.695	112.911	-2.01988	1.78693e-07	TE-low (*)
uc008iqb.1	Nsmf	1267.93	1398.36	1312.68	129.593	138.984	115.169	-3.37461	1e-100	TE-low (*)
uc008iqk.1	Nrarp	84.4948	231.706	134.006	14.8958	14.5207	20.3239	-3.16949	1.12327e-06	TE-low (*)
uc008isc.1	Abca2	1457.16	2479.97	2119.62	539.226	445.993	785.858	-1.7775	7.54936e-07	TE-low (*)
uc008isj.1	Fbxw5	1844.21	2432.2	2324.13	421.55	443.919	462.933	-2.30764	1.34892e-10	TE-low (*)
uc008iso.1	Mamdc4	889.978	804.999	927.554	32.7707	29.0414	54.1971	-4.52567	1e-100	TE-low (*)
uc008isr.1	Rabl6	3427.86	3595.03	2742.46	1106.75	991.557	964.256	-1.66975	2.7655e-06	TE-low (*)
uc008iue.2	C330006A16Rik	310.152	547.973	477.178	26.8124	82.9755	51.9389	-3.06913	1.63711e-08	TE-low (*)
uc008iuv.2	Snapc4	2636.54	1993.63	1857.44	370.904	228.183	189.69	-3.0764	1e-100	TE-low (*)
uc008iuy.1	Sdccag3	1983.35	1233.54	1308.01	382.821	408.654	356.797	-1.95776	7.91661e-08	TE-low (*)
uc008ixg.2	Sardh	145.21	361.652	461.446	59.583	89.1986	137.751	-1.70645	3.63424e-05	TE-low (*)
uc008ixh.1	Vav2	1365.07	1503.94	1322.58	475.175	207.439	350.023	-2.03274	1.15679e-06	TE-low (*)
uc008iyo.2	Ralgds	2567.22	4314.99	3717.79	637.538	746.779	971.031	-2.17706	8.49907e-10	TE-low (*)
uc008iyw.2	Tsc1	1947.93	2157.02	2234.4	644.986	307.009	517.13	-2.11288	1.57208e-07	TE-low (*)
uc008izu.1	Rapgef1	4022.86	6987.49	5393.45	1502.98	1698.92	1655.27	-1.74818	7.38234e-07	TE-low (*)
uc008jbb.1	Pkn3	661.792	693.207	665.368	223.436	228.183	162.591	-1.72635	5.72404e-06	TE-low (*)
uc008jcg.2	Fam73b	1084.77	1635.8	1531.75	300.894	284.191	345.506	-2.18062	2.36194e-09	TE-low (*)
uc008jcr.3	1700001O22Rik	60.7148	76.9168	64.0898	14.8958	31.1158	13.5493	-1.76999	0.0025627	TE-low (*)
uc008jde.2	Usp20	688.607	848.474	841.324	244.29	176.323	232.596	-1.85775	7.65045e-07	TE-low (*)
uc008jgf.2	St6galnac6	499.885	714.706	693.335	89.3745	85.0498	76.7792	-2.90882	2.20603e-13	TE-low (*)
uc008jix.2	Fbxw2	1162.69	1127.48	1027.77	126.614	141.058	162.591	-2.95408	1e-100	TE-low (*)
uc008jjr.2	Cep110	4424.09	1486.74	2329.95	996.526	707.366	783.599	-1.67584	0.00122862	TE-low (*)
uc008jks.2	Dab2ip	4651.77	6450.03	5863.63	1790.47	1665.73	1892.38	-1.65972	2.69073e-06	TE-low (*)
uc008jkz.3	Ttll11	58.691	103.193	103.709	7.44788	20.7439	18.0657	-2.56371	9.78105e-06	TE-low (*)
uc008jmq.1	Rc3h2	2464.01	1180.03	1719.94	622.643	232.331	492.29	-1.98331	0.00144059	TE-low (*)
uc008jna.1	Gpr21	73.3637	27.2314	48.3586	1.48958	0	4.51642	-4.69262	0.00023812	TE-low (*)
uc008jpu.2	Mbd5	1092.87	557.05	774.904	151.937	91.273	119.685	-2.73157	8.93259e-12	TE-low (*)
uc008jqy.1	Arl5a	625.363	337.288	386.287	215.988	62.2316	126.46	-1.74798	0.00379577	TE-low (*)
uc008jry.2	Nr4a2	292.949	222.151	272.09	67.0309	87.1242	56.4553	-1.90525	7.83407e-06	TE-low (*)
uc008jtc.1	Pkp4	2428.09	2275.5	2200.61	829.694	630.613	596.168	-1.7588	9.28308e-07	TE-low (*)
uc008kdw.2	Hoxd11	1767.31	2180.43	1873.75	610.726	512.373	627.783	-1.7327	1.50453e-06	TE-low (*)
uc008kea.1	Hoxd8	376.432	297.635	264.516	111.718	107.868	74.521	-1.67696	4.71108e-05	TE-low (*)
uc008kee.1	Hoxd3	1062.51	878.094	879.778	226.415	383.762	280.018	-1.66545	7.79783e-06	TE-low (*)
uc008kgw.2	Ssfa2	1009.89	1011.38	1087.78	443.893	253.075	286.793	-1.68064	6.00854e-06	TE-low (*)
uc008kus.2	Madd	1070.6	1349.15	1298.69	466.237	263.447	356.797	-1.77815	1.30624e-06	TE-low (*)
uc008kwh.1	Zfp408	946.645	1194.36	1119.24	154.916	224.034	243.887	-2.40893	9.28344e-11	TE-low (*)
uc008kxb.2	Dgkz	3939.38	6715.65	5419.08	1169.32	1308.94	1375.25	-2.05307	6.03136e-09	TE-low (*)
uc008kxu.2	1700029I15Rik	8.60127	14.3323	8.15688	0	0	0	-34.6196	0.00268197	TE-low (*)
uc008lju.2	Hipk3	1876.59	1455.21	1823.06	771.6	315.307	569.069	-1.65073	0.000633532	TE-low (*)
uc008lou.2	Slc12a6	989.146	913.447	1111.67	283.019	294.563	359.056	-1.69143	4.89474e-06	TE-low (*)
uc008lsi.1	Plcb2	113.334	112.27	132.841	19.3645	24.8926	27.0985	-2.3411	6.44124e-06	TE-low (*)
uc008ltt.2	Ino80	2599.61	1639.14	1884.82	484.112	197.067	465.192	-2.40411	2.3189e-05	TE-low (*)
uc008luu.1	Mga	6135.74	2005.09	4200.21	1863.46	416.952	1221.69	-1.82363	0.0465285	TE-low (*)
uc008luw.2	Mapkbp1	1480.43	1766.22	1732.75	348.561	236.48	390.671	-2.34908	9.87648e-11	TE-low (*)
uc008lwq.1	AB001425	58.691	40.6083	38.4539	8.93745	8.29755	24.8403	-1.78496	0.0122749	TE-low (*)
uc008lwu.1	Cdan1	2095.67	2326.14	2668.47	701.59	587.051	776.825	-1.77318	7.29962e-07	TE-low (*)
uc008lwy.2	Ttbk2	1386.32	896.726	1165.85	369.415	234.406	340.99	-1.8644	3.89129e-07	TE-low (*)
uc008lyl.1	Ppip5k1	508.487	487.777	497.57	104.27	78.8267	92.5867	-2.43675	8.33572e-10	TE-low (*)
uc008mac.2	Spg11	3133.39	3178.43	2937.06	1099.31	365.092	779.083	-2.06079	0.000270809	TE-low (*)
uc008mcs.1	Cep152	2014.72	840.83	1118.66	309.832	174.248	250.661	-2.39446	9.10145e-07	TE-low (*)
uc008mef.2	Trpm7	7020.66	1837.88	3190.51	1327.21	275.893	623.266	-2.43192	0.00641314	TE-low (*)
uc008men.1	Ap4e1	1306.89	485.388	705.57	344.092	76.7523	189.69	-2.03339	0.0112376	TE-low (*)
uc008miq.2	Ebf4	292.949	320.566	417.166	80.4371	80.9011	130.976	-1.83101	7.22231e-06	TE-low (*)
uc008miz.2	Pced1a	879.859	909.625	885.604	210.03	134.835	176.14	-2.36132	3.21569e-10	TE-low (*)
uc008mkv.1	Spef1	289.407	432.359	390.365	19.3645	8.29755	24.8403	-4.38645	1e-100	TE-low (*)
uc008mkx.1	Cenpb	3290.74	8668.19	7306.23	884.808	1570.31	1372.99	-2.2917	5.40755e-07	TE-low (*)
uc008mot.2	Mkks	460.421	385.062	429.984	72.9892	60.1572	67.7463	-2.6651	7.29391e-11	TE-low (*)
uc008msj.2	Ralgapa2	1076.68	933.99	975.33	366.436	141.058	255.178	-1.98474	2.18803e-05	TE-low (*)
uc008mut.2	Ninl	1868.5	1269.84	1413.47	232.374	114.091	194.206	-3.06727	1e-100	TE-low (*)
uc008nfb.1	Tbc1d20	1110.58	1553.62	1492.13	418.571	387.91	487.774	-1.67587	4.33291e-06	TE-low (*)
uc008njh.1	Necab3	51.1016	75.0059	78.073	14.8958	31.1158	15.8075	-1.71087	0.00334263	TE-low (*)
uc008njk.1	E2f1	1496.62	1978.34	1776.45	269.613	338.125	311.633	-2.51353	5.69515e-12	TE-low (*)
uc008nqd.1	Snhg11	41.9944	37.2641	47.1934	10.427	0	6.77463	-2.82196	0.000278982	TE-low (*)
uc008nqp.2	Ppp1r16b	54.6433	99.3708	69.3335	19.3645	4.14877	9.03285	-2.78948	0.000363873	TE-low (*)
uc008nra.1	Plcg1	9718.42	11162	10352.8	3896.73	1495.63	2962.77	-1.91362	0.000226421	TE-low (*)
uc008nrn.1	Chd6	7810.46	4471.69	6230.11	1391.26	628.539	1404.61	-2.42763	1.90947e-05	TE-low (*)
uc008nsp.2	Jph2	130.537	269.448	255.776	43.1977	82.9755	65.4881	-1.75137	6.39884e-05	TE-low (*)
uc008nwu.2	Slc12a5	475.599	425.67	597.2	104.27	95.4218	210.014	-1.92494	8.99276e-07	TE-low (*)
uc008nxc.2	Cdh22	59.1969	116.092	92.0562	23.8332	20.7439	9.03285	-2.31771	0.00044851	TE-low (*)
uc008nyn.1	Prex1	2719.01	5313	4457.15	1383.82	916.879	1427.19	-1.72072	4.54541e-05	TE-low (*)
uc008nzc.1	Znfx1	771.078	1081.14	1023.69	283.019	242.703	318.408	-1.76028	2.11774e-06	TE-low (*)
uc008nzf.1	1500012F01Rik	1347.87	472.011	332.102	17.8749	10.3719	13.5493	-5.52811	1e-100	TE-low (*)
uc008nzh.2	Kcnb1	125.477	155.267	192.269	35.7498	45.6365	49.6807	-1.84317	8.43841e-05	TE-low (*)
uc008nzs.1	Spata2	666.851	1002.79	803.453	299.405	141.058	234.854	-1.87533	4.58138e-05	TE-low (*)
uc008oal.1	Fam65c	134.079	178.676	168.964	29.7915	43.5621	33.8732	-2.16666	5.27112e-06	TE-low (*)
uc008obo.2	Tshz2	1548.23	1345.33	1664.59	519.862	421.1	537.454	-1.62333	7.93465e-06	TE-low (*)
uc008odq.1	Pmepa1	335.449	473.922	535.441	99.8016	93.3474	169.366	-1.90073	1.54669e-06	TE-low (*)
uc008okp.2	Col20a1	132.055	117.047	118.275	38.729	62.2316	20.3239	-1.61725	0.000981307	TE-low (*)
uc008okz.1	Kcnq2	78.9293	131.857	175.956	16.3853	12.4463	20.3239	-2.89794	6.16547e-08	TE-low (*)
uc008oln.1	Helz2	897.061	1147.54	1073.8	147.468	109.942	198.723	-2.77969	1.91339e-13	TE-low (*)
uc008olw.2	Rtel1	3741.55	3385.77	2881.71	646.476	439.77	512.614	-2.64491	1.8189e-13	TE-low (*)
uc008omd.1	Lime1	1249.71	942.112	1039.42	90.8641	60.1572	74.521	-3.83883	1e-100	TE-low (*)
uc008ovp.2	Phc3	1019	535.551	741.111	215.988	85.0498	191.948	-2.20711	0.000226053	TE-low (*)
uc008owd.2	Pik3ca	2469.58	1283.22	1881.33	1005.46	288.34	575.844	-1.62741	0.0147853	TE-low (*)
uc008owu.3	Pex5l	122.948	67.362	73.9946	50.6456	22.8183	11.2911	-1.75782	0.00127841	TE-low (*)
uc008oxc.1	Ttc14	2436.69	473.445	999.801	476.664	141.058	304.859	-1.99301	0.0314836	TE-low (*)
uc008oyt.1	Atp11b	1908.98	776.335	1155.95	555.612	132.761	340.99	-1.90096	0.0159483	TE-low (*)
uc008pab.2	4932438A13Rik	4026.91	1194.84	2911.42	905.662	163.877	526.163	-2.38038	0.0197447	TE-low (*)
uc008pbd.2	Ankrd50	455.361	659.287	654.298	183.218	68.4548	198.723	-1.95799	0.00124303	TE-low (*)
uc008pbo.1	Plk4	3417.74	1170.95	1447.85	911.62	265.521	410.994	-1.91589	0.0025627	TE-low (*)
uc008pii.2	Med12l	453.843	337.288	492.326	81.9266	74.6779	88.0702	-2.38952	3.26275e-09	TE-low (*)
uc008pku.1	Ccnl1	4228.79	1533.56	2392.88	892.256	696.994	745.21	-1.76189	0.000292794	TE-low (*)
uc008pri.1	Lrba	2085.55	1825.94	1818.98	959.287	321.53	564.553	-1.67339	0.00134452	TE-low (*)
uc008psm.1	Arhgef11	2769.61	3286.4	2715.66	787.985	630.613	693.271	-2.05597	8.15769e-09	TE-low (*)
uc008pth.2	Rrnad1	1118.16	969.343	1278.3	226.415	275.893	214.53	-2.22878	1.67006e-09	TE-low (*)
uc008ptn.1	Nes	6140.29	8412.12	7964.03	1648.96	1875.25	2899.54	-1.84196	1.73916e-07	TE-low (*)
uc008pty.1	Iqgap3	2904.19	3638.5	3068.74	816.287	499.927	589.393	-2.34717	5.26632e-11	TE-low (*)
uc008put.1	Smg5	5376.8	6571.85	5432.48	884.808	510.299	745.21	-3.02492	1e-100	TE-low (*)
uc008pve.3	Slc25a44	415.391	571.382	558.164	168.322	147.281	191.948	-1.5968	3.84854e-05	TE-low (*)
uc008pxr.1	Hcn3	123.453	193.964	191.104	26.8124	22.8183	40.6478	-2.49084	2.03132e-07	TE-low (*)
uc008pxy.1	Fam189b	1310.43	1955.89	1971.63	277.061	282.117	431.318	-2.40852	3.45204e-11	TE-low (*)
uc008pyk.1	Trim46	276.252	426.626	444.55	87.885	49.7853	112.911	-2.17308	9.34762e-08	TE-low (*)
uc008qbe.2	1700094D03Rik	133.573	35.3531	34.3754	13.4062	8.29755	2.25821	-3.06442	9.05755e-06	TE-low (*)
uc008qbl.2	Rps27	379.974	251.771	199.844	5.9583	4.14877	13.5493	-5.14683	1.51796e-11	TE-low (*)
uc008qbx.2	Dennd4b	1449.06	2029.46	1880.74	239.822	182.546	354.539	-2.79804	2.16028e-14	TE-low (*)
uc008qib.1	Tmod4	94.108	66.8842	36.706	7.44788	4.14877	2.25821	-3.84816	1.91965e-07	TE-low (*)
uc008qih.2	Sema6c	2774.67	4623.61	4545.13	889.277	1105.65	1415.9	-1.80756	3.32046e-07	TE-low (*)
uc008qjh.1	Anxa9	45.0302	52.5519	55.3503	5.9583	14.5207	6.77463	-2.50307	0.000328238	TE-low (*)
uc008qji.2	Gm10691	13.6608	15.2878	11.0701	2.97915	0	0	-3.90014	0.0322533	TE-low (*)
uc008qmd.2	Mtmr11	564.648	659.765	752.181	111.718	118.24	171.624	-2.31159	1.83676e-09	TE-low (*)
uc008qnq.1	Itga10	264.615	146.19	208.583	14.8958	6.22316	20.3239	-3.90243	1.14493e-10	TE-low (*)
uc008qtg.2	Hipk1	2972.5	3509.03	3689.82	1494.04	597.423	1000.39	-1.73712	0.000580921	TE-low (*)
uc008qvq.1	Ovgp1	227.175	76.4391	109.535	7.44788	4.14877	6.77463	-4.45533	5.00273e-09	TE-low (*)
uc008qwq.2	AI504432	38.9587	16.7211	19.2269	1.48958	0	0	-5.55422	0.000687306	TE-low (*)
uc008qyj.1	Cyb561d1	64.7625	83.1275	115.944	11.9166	24.8926	33.8732	-1.96472	0.000361291	TE-low (*)
uc008rca.1	Cdc14a	566.166	208.297	257.524	145.978	93.3474	85.812	-1.62089	0.000159265	TE-low (*)
uc008rel.1	Abca4	260.568	276.136	247.037	87.885	78.8267	88.0702	-1.62074	0.000121212	TE-low (*)
uc008rez.1	Usp53	279.288	91.2492	159.059	75.9683	24.8926	58.7135	-1.69561	0.0270488	TE-low (*)
uc008rhh.2	Zgrf1	2390.14	1004.22	1698.96	473.685	224.034	388.412	-2.21816	0.000156508	TE-low (*)
uc008rhp.1	Ap1ar	1014.44	716.139	696.248	363.456	219.885	176.14	-1.71797	4.96542e-06	TE-low (*)
uc008rkq.2	Tet2	2474.13	1012.34	1512.52	692.653	323.604	514.872	-1.68527	0.00221472	TE-low (*)
uc008rqm.1	Col24a1	437.653	292.857	482.421	119.166	109.942	153.558	-1.67029	2.76926e-05	TE-low (*)
uc008rqv.2	Syde2	613.726	409.427	606.522	174.28	47.7109	137.751	-2.18572	0.00224064	TE-low (*)
uc008rvk.1	Ankrd13c	744.768	441.914	597.783	135.551	37.339	117.427	-2.61501	0.000333687	TE-low (*)
uc008rzt.2	Fsbp	210.478	101.76	129.345	20.8541	26.967	22.5821	-2.63638	1.83564e-07	TE-low (*)
uc008sdo.2	Fbxl4	332.414	209.73	255.776	90.8641	39.4133	74.521	-1.95563	9.8007e-06	TE-low (*)
uc008see.1	Gpr63	197.829	132.813	176.538	55.1143	16.5951	40.6478	-2.17561	0.000144887	TE-low (*)
uc008sfa.1	Mdn1	8609.36	6701.8	8303.12	2137.54	734.333	1664.3	-2.38935	5.39041e-05	TE-low (*)
uc008sfj.1	Ankrd6	356.194	385.062	396.774	104.27	116.166	101.62	-1.81928	6.33413e-06	TE-low (*)
uc008spd.2	Fam214b	485.213	745.759	871.038	74.4788	130.686	133.234	-2.6348	1.0457e-11	TE-low (*)
uc008spm.2	Rusc2	1131.32	2050.96	1939.59	418.571	452.216	684.238	-1.71913	2.00957e-06	TE-low (*)
uc008spq.2	Tesk1	1500.67	3204.23	2581.65	303.873	304.935	517.13	-2.70092	9.17379e-14	TE-low (*)
uc008sqm.1	Npr2	1604.9	1791.54	1799.17	513.904	472.96	767.792	-1.58539	1.21403e-05	TE-low (*)
uc008sqv.1	Tmem8b	376.432	751.97	855.89	134.062	107.868	261.953	-1.96572	2.66213e-07	TE-low (*)
uc008ssi.1	Frmpd1	151.787	159.089	228.393	68.5205	35.2646	51.9389	-1.76023	0.000116137	TE-low (*)
uc008ssr.2	Slc25a51	1263.88	1869.41	1866.18	524.331	435.621	609.717	-1.65676	4.89669e-06	TE-low (*)
uc008ssz.2	1300002K09Rik	105.239	117.047	188.191	41.7081	14.5207	60.9717	-1.78031	0.00450847	TE-low (*)
uc008tfs.1	Col27a1	3450.12	3180.82	5291.48	335.154	213.662	1124.59	-3.02583	5.29989e-05	TE-low (*)
uc008tgh.2	Whrn	1470.82	1642.96	1715.28	285.998	273.819	282.276	-2.51604	6.51976e-12	TE-low (*)
uc008tjx.1	Mpdz	6526.34	4094.75	5040.95	2106.26	771.672	1693.66	-1.77465	0.00199911	TE-low (*)
uc008tyh.2	Usp24	4617.87	3256.78	4268.96	1963.26	572.531	1302.99	-1.68644	0.0096599	TE-low (*)
uc008ucm.1	Rnf11	525.689	474.878	435.81	116.187	147.281	135.493	-1.84938	2.56988e-06	TE-low (*)
uc008ucr.1	Cdkn2c	26.8157	33.9199	35.5407	5.9583	10.3719	6.77463	-2.05961	0.00953768	TE-low (*)
uc008ugh.2	Pomgnt1	2007.64	2774.74	2393.46	555.612	522.745	639.074	-2.0617	8.53776e-09	TE-low (*)
uc008ugn.2	Mast2	5229.57	6278.99	5389.37	1215.49	848.424	1264.6	-2.34372	3.35444e-11	TE-low (*)
uc008ugr.1	Gpbp1l1	2065.82	1397.88	1370.36	433.466	392.059	340.99	-2.03743	1.99332e-08	TE-low (*)
uc008uhj.2	Tesk2	422.474	345.409	375.799	114.697	62.2316	94.8449	-2.07223	3.14513e-07	TE-low (*)
uc008uhx.1	Ptch2	972.449	1559.36	1184.5	342.602	280.042	331.957	-1.95594	9.80735e-08	TE-low (*)
uc008uja.2	Ccdc24	237.294	180.587	205.087	23.8332	2.07439	6.77463	-4.39341	2.27305e-06	TE-low (*)
uc008ujg.1	Ipo13	2635.53	3773.7	3483.57	908.641	856.722	1056.84	-1.80361	3.8816e-07	TE-low (*)
uc008ujh.2	Artn	75.3876	136.157	144.493	10.427	20.7439	22.5821	-2.74878	3.21405e-07	TE-low (*)
uc008une.2	Scmh1	1254.77	1380.68	1294.03	402.185	304.935	356.797	-1.8856	2.46389e-07	TE-low (*)
uc008upr.2	Macf1	18042.9	10893.5	14603.7	1931.98	1962.37	3109.56	-2.65823	3.81516e-11	TE-low (*)
uc008urn.1	Rspo1	296.491	346.842	466.107	71.4996	89.1986	88.0702	-2.1366	1.71399e-07	TE-low (*)
uc008usl.2	Stk40	1272.48	2086.31	1816.07	606.257	439.77	560.036	-1.67483	3.94532e-06	TE-low (*)
uc008utk.2	Ago4	170.001	122.303	152.068	34.2602	29.0414	22.5821	-2.37539	1.37332e-06	TE-low (*)
uc008uui.2	Zmym6	1799.69	528.863	805.783	266.634	112.017	151.3	-2.51705	6.40929e-05	TE-low (*)
uc008uvm.1	A3galt2	32.8872	36.3086	60.594	4.46873	0	9.03285	-3.26018	5.64338e-05	TE-low (*)
uc008uyn.2	Bai2	964.354	1848.87	1964.64	205.561	211.587	368.088	-2.59434	1.67747e-12	TE-low (*)
uc008veb.2	Ubxn11	162.412	168.644	190.521	29.7915	53.934	45.1642	-2.03688	1.12668e-05	TE-low (*)
uc008vhf.2	Pnrc2	1068.07	492.077	549.424	210.03	205.364	99.3613	-2.03173	1.01383e-07	TE-low (*)
uc008vis.1	Epha8	153.305	309.101	248.202	47.6664	82.9755	88.0702	-1.72006	6.38628e-05	TE-low (*)
uc008vmm.2	Ubr4	15678.6	23706.6	18480.6	5603.78	2657.29	5704.24	-2.04816	5.82836e-05	TE-low (*)
uc008vmw.2	Arhgef10l	1767.81	3381.47	2846.75	676.267	551.787	774.567	-1.97656	3.30075e-08	TE-low (*)
uc008vnn.2	Atp13a2	3522.47	6661.19	5896.26	954.818	1750.78	1723.02	-1.87018	1.16706e-07	TE-low (*)
uc008vns.2	Crocc	3181.96	4089.01	3915.3	813.308	933.474	1391.06	-1.86489	1.5735e-07	TE-low (*)
uc008von.1	Spen	6613.36	8609.43	7287.59	1130.59	1097.35	1921.74	-2.47577	2.94421e-12	TE-low (*)
uc008vtd.2	Miip	1324.59	1063.94	1027.77	226.415	383.762	205.497	-2.06169	2.25966e-08	TE-low (*)
uc008vtx.2	Mthfr	1059.47	1534.04	1253.83	406.654	282.117	413.253	-1.79955	8.43621e-07	TE-low (*)
uc008vwq.1	Pik3cd	445.748	590.014	591.956	137.041	120.314	140.009	-2.02263	2.0301e-07	TE-low (*)
uc008vyz.1	Zbtb48	1331.17	1218.73	1009.71	321.748	404.505	343.248	-1.72769	2.63976e-06	TE-low (*)
uc008vzk.1	Tnfrsf25	61.7267	60.1958	74.5772	5.9583	14.5207	6.77463	-2.86626	1.39433e-05	TE-low (*)
uc008wab.1	Gpr153	517.594	1415.56	1436.78	70.01	118.24	252.92	-3.02573	1e-100	TE-low (*)
uc008wap.1	Nphp4	529.737	971.732	676.438	210.03	138.984	207.755	-1.95993	2.86298e-06	TE-low (*)
uc008wax.1	Cep104	1101.47	1455.69	1151.29	430.487	273.819	338.732	-1.83569	5.46759e-07	TE-low (*)
uc008wcl.2	Pank4	3365.62	3111.55	3121.75	871.402	506.15	740.693	-2.18226	8.44759e-10	TE-low (*)
uc008weg.2	Mib2	1416.17	1953.97	1966.39	393.248	479.183	535.196	-1.92175	1.0366e-07	TE-low (*)
uc008wew.1	Ccnl2	7574.68	4029.77	6075.71	1780.04	1153.36	1693.66	-1.92749	3.31162e-06	TE-low (*)
uc008wfc.1	Dvl1	1997.52	1935.82	1936.68	408.144	456.365	295.826	-2.34847	8.62362e-11	TE-low (*)
uc008wfu.1	Tnfrsf4	35.9229	35.3531	43.1149	7.44788	4.14877	4.51642	-2.78856	0.000542161	TE-low (*)
uc008wgs.2	Klhl17	2435.17	2208.13	2305.48	564.549	456.365	562.295	-2.13333	2.67309e-09	TE-low (*)
uc008wha.1	1700109H08Rik	50.5957	18.632	34.9581	2.97915	0	2.25821	-4.26709	3.77269e-05	TE-low (*)
uc008wkv.1	Tmem243	70.834	62.1068	51.2718	22.3436	14.5207	22.5821	-1.62391	0.0065782	TE-low (*)
uc008wqa.2	Kmt2e	6207.08	2918.06	3637.39	1245.29	713.589	1029.74	-2.0605	2.67084e-06	TE-low (*)
uc008wrc.1	Kcnh2	1240.1	1769.09	1478.73	356.009	296.637	343.248	-2.16775	2.67309e-09	TE-low (*)
uc008wrq.1	Fastk	2898.63	3682.45	3692.15	463.258	682.473	765.534	-2.44846	7.76401e-12	TE-low (*)
uc008wss.1	Galnt11	1043.28	1073.01	1012.04	224.926	207.439	223.563	-2.25355	1.27126e-09	TE-low (*)
uc008wsv.1	Kmt2c	6155.98	3338	5031.05	779.048	381.687	1000.39	-2.75254	1.41951e-05	TE-low (*)
uc008wuc.2	Rnf32	86.0127	32.9644	55.3503	20.8541	8.29755	22.5821	-1.72743	0.0181542	TE-low (*)
uc008wwc.1	Agbl5	2032.43	2167.53	2218.09	533.268	410.729	541.971	-2.10922	4.37094e-09	TE-low (*)
uc008wyb.1	Ift172	3750.15	3586.43	3205.65	1374.88	520.671	1203.63	-1.76572	0.00103557	TE-low (*)
uc008wyd.1	Fndc4	1114.12	1214.9	1091.27	217.478	277.968	356.797	-2.034	3.78161e-08	TE-low (*)
uc008xae.2	Depdc5	2860.68	3095.78	2843.26	822.246	311.158	496.807	-2.46868	2.93268e-07	TE-low (*)
uc008xbf.3	Fgfr3	757.417	1173.82	1222.37	220.457	315.307	363.572	-1.81377	8.83062e-07	TE-low (*)
uc008xdc.2	Htt	5338.86	6036.3	5422	1383.82	721.887	1178.79	-2.35759	3.61713e-11	TE-low (*)
uc008xde.1	Msantd1	37.4408	37.2641	44.8628	2.97915	12.4463	20.3239	-1.94287	0.00713858	TE-low (*)
uc008xfo.2	Evc	1929.72	1995.54	2058.45	406.654	340.199	404.22	-2.37694	4.87451e-11	TE-low (*)
uc008xfs.2	Evc2	1888.74	2123.1	2022.32	613.705	398.282	584.877	-1.91681	1.00737e-07	TE-low (*)
uc008xgc.1	Zbtb49	694.679	643.522	678.769	189.176	215.736	210.014	-1.71578	6.33413e-06	TE-low (*)
uc008xhp.2	Cc2d2a	1442.48	872.361	992.226	472.195	192.918	368.088	-1.66892	0.000830207	TE-low (*)
uc008xjz.2	Gpr125	9614.7	9978.17	9366.43	3512.42	2099.28	2987.61	-1.75509	5.83881e-07	TE-low (*)
uc008xkq.2	Pi4k2b	645.095	443.347	609.436	195.134	180.472	176.14	-1.62184	2.52897e-05	TE-low (*)
uc008xrh.2	Atp10d	520.124	733.338	626.915	119.166	190.844	173.882	-1.97175	2.67122e-07	TE-low (*)
uc008xsn.1	Fryl	2901.16	2449.4	2481.44	932.474	315.307	709.078	-2.00871	0.000380529	TE-low (*)
uc008xur.2	Clock	568.19	167.211	369.39	95.3328	20.7439	65.4881	-2.59867	0.00647938	TE-low (*)
uc008xvi.2	Aasdh	841.912	562.783	613.514	137.041	76.7523	83.5538	-2.77616	1.40503e-12	TE-low (*)
uc008yhz.1	Helq	1369.63	869.973	817.436	338.134	151.43	266.469	-1.99104	3.69011e-06	TE-low (*)
uc008yil.1	AK139721	1627.16	483.477	783.643	62.5622	4.14877	42.906	-4.67128	0.000744264	TE-low (*)
uc008yis.2	Wdfy3	7489.68	9418.73	9893.13	2195.63	1064.16	2242.4	-2.27543	7.29676e-07	TE-low (*)
uc008yjl.1	Ptpn13	3818.46	3717.81	3612.92	1044.19	464.663	758.759	-2.31118	9.47497e-09	TE-low (*)
uc008ykm.2	BC005561	1516.35	282.825	627.497	272.592	53.934	126.46	-2.39387	0.0172338	TE-low (*)
uc008ylh.2	Lrrc8d	1197.6	1153.27	995.139	330.686	246.852	361.314	-1.83079	6.65293e-07	TE-low (*)
uc008ymh.2	A830010M20Rik	372.384	117.525	181.199	65.5413	37.339	49.6807	-2.07897	0.000587308	TE-low (*)
uc008yot.1	Dgkq	1092.87	1205.35	1351.71	233.863	194.992	255.178	-2.40991	6.84075e-11	TE-low (*)
uc008yps.2	Zfp605	218.573	67.8397	94.3868	86.3954	16.5951	24.8403	-1.68753	0.02783	TE-low (*)
uc008yrg.1	Ep400	12921.1	14460.8	12071	2387.79	1510.15	2517.91	-2.62024	1.21761e-13	TE-low (*)
uc008yrq.1	Ulk1	4108.88	6067.35	5293.82	1544.69	1091.13	1623.65	-1.85392	1.58372e-07	TE-low (*)
uc008ysm.2	Miat	441.7	467.712	722.467	78.9475	64.306	70.0046	-2.89467	7.73246e-13	TE-low (*)
uc008ytd.2	Hps4	1236.05	1478.62	1345.3	461.768	290.414	363.572	-1.86834	3.14513e-07	TE-low (*)
uc008yth.2	Asphd2	438.665	705.151	642.063	61.0726	70.5291	79.0374	-3.07578	2.16028e-14	TE-low (*)
uc008ytt.2	Adrbk2	366.819	284.736	367.642	87.885	35.2646	88.0702	-2.26589	8.89723e-06	TE-low (*)
uc008yud.2	Sgsm1	428.545	648.777	537.189	101.291	128.612	112.911	-2.23215	1.14608e-08	TE-low (*)
uc008yyy.1	Ssh1	1651.44	2612.78	2266.45	630.09	389.985	636.816	-1.96737	1.03828e-07	TE-low (*)
uc008yzn.1	Ube3b	3725.36	6558	5881.69	1056.11	1049.64	1314.28	-2.22477	2.86809e-10	TE-low (*)
uc008zdl.2	Rnf10	9094.07	15573.5	12175.3	1657.9	2219.59	2192.72	-2.60175	1.69541e-13	TE-low (*)
uc008zfq.1	Wsb2	734.143	1579.42	1305.1	221.947	296.637	338.732	-2.06609	1.89256e-08	TE-low (*)
uc008zgm.1	Med13l	4590.55	5732.93	5817.6	1120.16	665.878	1266.86	-2.39758	1.77629e-11	TE-low (*)
uc008ziv.2	Gm15800	6321.42	8771.39	7955.29	1409.14	763.374	1691.4	-2.57513	8.53776e-09	TE-low (*)
uc008zjo.1	Adam1a	132.561	96.9821	115.362	2.97915	0	4.51642	-5.52573	2.16028e-14	TE-low (*)
uc008zjq.1	Mapkapk5	1918.08	1150.89	945.616	439.425	286.265	277.76	-1.96668	8.16197e-08	TE-low (*)
uc008zkg.1	Sh2b3	515.064	1120.31	1067.97	87.885	147.281	110.652	-2.91967	2.4961e-12	TE-low (*)
uc008zkm.1	Cux2	1098.94	1585.63	1255.58	287.488	396.208	381.638	-1.89486	2.14657e-07	TE-low (*)
uc008zmg.2	Anapc5	13859.7	14579.8	13023	4900.7	4337.54	4249.95	-1.6221	3.94532e-06	TE-low (*)
uc008zng.2	Setd1b	4148.34	6144.75	5387.04	1282.52	649.283	1409.12	-2.22428	2.89818e-06	TE-low (*)
uc008zoo.1	Kntc1	5213.89	2793.37	3065.82	1513.41	381.687	779.083	-2.07905	0.0015848	TE-low (*)
uc008zpb.3	Pitpnm2	1037.72	1665.42	1660.51	274.082	221.959	338.732	-2.36653	9.83703e-11	TE-low (*)
uc008zpq.1	Sbno1	5307.49	2208.13	3067.57	1845.58	439.77	855.862	-1.79905	0.0131064	TE-low (*)
uc008zqs.1	Zfp664	1479.92	962.655	802.87	375.373	242.703	216.788	-1.95088	1.33191e-07	TE-low (*)
uc008zse.1	Tmem132d	143.186	126.602	146.241	47.6664	18.6695	36.1314	-2.01441	3.69057e-05	TE-low (*)
uc008zwe.2	Gtf2ird1	4129.11	5320.16	4746.72	1845.58	1201.07	1623.65	-1.6038	6.25759e-06	TE-low (*)
uc008zwn.2	Lat2	36.4289	27.2314	30.297	7.44788	6.22316	0	-2.86257	0.00390911	TE-low (*)
uc008zzt.2	Rasa4	253.484	244.127	342.006	62.5622	35.2646	97.1031	-2.11639	6.07372e-07	TE-low (*)
uc009acq.1	Gigyf1	4160.99	3789.47	3991.05	589.872	653.432	957.482	-2.46882	5.49486e-12	TE-low (*)
uc009adq.1	Nyap1	694.173	896.726	896.674	183.218	188.769	252.92	-1.99806	1.01383e-07	TE-low (*)
uc009aff.2	BC037034	1389.36	1286.09	1528.25	272.592	282.117	496.807	-2.04328	2.39202e-08	TE-low (*)
uc009afn.2	Stag3	590.958	412.771	573.312	113.208	60.1572	119.685	-2.4253	9.95288e-09	TE-low (*)
uc009ahc.2	Ints1	7378.37	12066.9	9474.8	2568.03	2246.56	3416.67	-1.8169	2.2884e-07	TE-low (*)
uc009ajw.2	Zfp316	762.983	1640.1	1599.91	287.488	211.587	490.032	-1.9998	4.61185e-06	TE-low (*)
uc009ajz.2	Zdhhc4	973.461	1397.4	1258.49	95.3328	182.546	259.694	-2.85472	3.88224e-14	TE-low (*)
uc009alt.1	Trrap	17206.1	24018.1	20501.7	5556.12	2190.55	4351.57	-2.35794	1.47687e-05	TE-low (*)
uc009amn.2	Zkscan5	734.649	933.513	724.797	226.415	286.265	248.403	-1.65476	1.03491e-05	TE-low (*)
uc009aph.2	Uspl1	3220.42	3021.73	2789.07	661.371	794.49	688.754	-2.0724	6.09586e-09	TE-low (*)
uc009atv.2	Fry	578.815	754.836	773.738	217.478	141.058	234.854	-1.81694	1.64174e-06	TE-low (*)
uc009aty.2	Brca2	3228.51	988.453	1608.65	941.412	255.15	465.192	-1.81283	0.0161268	TE-low (*)
uc009avy.1	Ppp1r9a	1625.13	570.427	944.45	268.124	219.885	216.788	-2.1192	2.83857e-05	TE-low (*)
uc009bal.1	Cttnbp2	2111.86	1282.27	1413.47	503.476	302.86	417.769	-1.95767	7.12175e-08	TE-low (*)
uc009bav.1	Cped1	2662.85	1194.36	1561.46	694.142	286.265	512.614	-1.8339	0.00106552	TE-low (*)
uc009bcu.1	Lrrc4	90.0603	164.822	135.171	4.46873	20.7439	31.615	-3.0163	1.28184e-05	TE-low (*)
uc009bdq.1	Kcp	77.9174	65.9287	76.9077	0	0	2.25821	-6.95451	0.000350016	TE-low (*)
uc009bdt.2	Kcp	4956.86	4715.34	5656.21	563.06	896.135	1372.99	-2.5254	1.89014e-12	TE-low (*)
uc009bef.2	Smo	6393.27	12556.1	11893.9	2134.56	2924.88	3184.08	-1.88207	8.55264e-08	TE-low (*)
uc009bkx.2	Hipk2	3422.8	3710.64	3183.51	1418.08	688.696	1065.88	-1.71165	2.9669e-06	TE-low (*)
uc009blx.1	Dennd2a	3218.9	4805.63	3645.54	1084.41	1304.79	1382.03	-1.63515	4.19681e-06	TE-low (*)
uc009bqu.3	Fam131b	126.489	186.32	174.208	44.6873	33.1902	54.1971	-1.87119	5.93232e-05	TE-low (*)
uc009bto.2	Zfp783	63.2446	122.78	149.154	16.3853	26.967	47.4224	-1.93097	0.000179711	TE-low (*)
uc009bty.2	Krba1	1430.34	1703.16	1465.33	436.446	427.324	444.868	-1.81313	5.73996e-07	TE-low (*)
uc009bya.2	Hoxa3	903.639	1040.05	1141.96	187.687	292.488	359.056	-1.91933	2.25376e-07	TE-low (*)
uc009byi.1	Hoxa6	715.929	538.418	735.867	93.8433	39.4133	121.943	-2.97064	5.35565e-07	TE-low (*)
uc009cae.2	Znrf2	219.079	280.436	340.258	65.5413	93.3474	117.427	-1.62026	0.000103647	TE-low (*)
uc009caf.2	Nod1	159.882	200.175	264.516	46.1768	37.339	79.0374	-1.94567	1.22045e-05	TE-low (*)
uc009caz.2	Pde1c	1180.9	433.314	397.357	95.3328	43.5621	79.0374	-3.06338	1.15679e-06	TE-low (*)
uc009chv.2	Polr1a	3965.18	4675.21	4000.95	2122.64	831.829	1314.28	-1.60029	0.000832322	TE-low (*)
uc009cmc.1	Dqx1	120.418	88.3827	96.1347	10.427	4.14877	4.51642	-3.97689	2.71831e-10	TE-low (*)
uc009cmj.1	Ccdc142	343.039	511.186	505.144	64.0517	47.7109	99.3613	-2.69198	3.45204e-11	TE-low (*)
uc009cmo.1	Wbp1	2927.47	4497.01	4044.65	312.811	771.672	645.848	-2.76782	2.63028e-11	TE-low (*)
uc009cni.2	Tet3	4868.82	6892.9	6988.12	1315.3	852.573	1811.09	-2.23568	1.84725e-09	TE-low (*)
uc009cpz.1	Alms1	3455.18	1250.26	2126.03	783.517	336.051	625.525	-1.94203	0.00304238	TE-low (*)
uc009cru.2	C87436	414.379	342.543	329.188	114.697	109.942	92.5867	-1.77499	1.18056e-05	TE-low (*)
uc009csl.2	Gmcl1	1236.56	1011.86	1065.64	500.497	141.058	246.145	-1.97088	0.000908431	TE-low (*)
uc009deq.1	Setd5	9943.57	7399.3	7690.77	1791.96	941.771	1605.59	-2.52166	1.72714e-11	TE-low (*)
uc009dfv.2	Ttll3	273.723	228.362	252.281	22.3436	14.5207	15.8075	-3.83205	1e-100	TE-low (*)
uc009dgm.2	Il17rc	91.0722	146.668	140.415	28.3019	45.6365	27.0985	-1.88305	0.000151704	TE-low (*)
uc009djs.2	Fam21	4104.83	2740.82	2931.82	1261.67	564.233	869.411	-1.86369	3.19048e-06	TE-low (*)
uc009djv.1	Zfand4	271.193	139.024	212.662	80.4371	29.0414	58.7135	-1.89069	0.00133	TE-low (*)
uc009dkb.1	42071	438.159	393.661	465.525	65.5413	35.2646	65.4881	-2.95623	1.0581e-12	TE-low (*)
uc009dld.1	Zfp239	104.227	111.314	143.328	8.93745	41.4877	11.2911	-2.54421	0.00233541	TE-low (*)
uc009dlr.1	Ankrd26	2430.62	566.127	1179.25	689.673	290.414	334.215	-1.65998	0.0205066	TE-low (*)
uc009dlv.3	Cacna1c	3279.11	2971.09	3378.11	642.007	470.886	894.252	-2.27679	1.61076e-10	TE-low (*)
uc009dmj.2	Fbxl14	1306.89	2521.53	2396.96	574.976	560.084	783.599	-1.67184	3.51887e-06	TE-low (*)
uc009dne.2	Kdm5a	3810.36	1979.77	2733.14	1315.3	375.464	912.317	-1.71634	0.0136101	TE-low (*)
uc009dno.2	Cecr2	2445.8	1878.49	1383.76	1011.42	385.836	494.548	-1.62557	8.46232e-06	TE-low (*)
uc009dnw.2	Mical3	2067.34	2465.64	2149.34	619.663	441.844	611.975	-1.99675	2.59601e-08	TE-low (*)
uc009dsg.1	Gpr162	162.412	291.902	325.11	40.2185	97.4962	81.2956	-1.8321	1.73882e-05	TE-low (*)
uc009dsl.2	Lag3	90.0603	138.068	140.998	20.8541	53.934	45.1642	-1.65934	0.000722637	TE-low (*)
uc009dti.2	Acrbp	417.414	292.857	312.875	29.7915	26.967	42.906	-3.36791	3.88224e-14	TE-low (*)
uc009dtw.1	Mrpl51	88.0365	226.929	239.463	14.8958	37.339	92.5867	-2.16435	6.79013e-06	TE-low (*)
uc009dtx.1	Vamp1	27.3217	15.7656	16.3138	5.9583	2.07439	4.51642	-2.22438	0.0265107	TE-low (*)
uc009edk.2	Rhno1	1655.49	1682.62	1260.82	354.519	516.522	354.539	-1.90096	1.73717e-07	TE-low (*)
uc009ekv.3	Gpr19	195.805	251.771	218.488	55.1143	76.7523	85.812	-1.63602	0.000160953	TE-low (*)
uc009epz.3	C2cd5	2255.05	1408.39	1410.56	591.361	387.91	415.511	-1.85127	3.12993e-07	TE-low (*)
uc009erw.2	Itpr2	478.635	344.931	395.609	142.999	45.6365	124.202	-1.9589	0.00136664	TE-low (*)
uc009euv.1	Cacng7	1076.17	1230.19	1409.39	344.092	309.084	449.384	-1.75264	1.68425e-06	TE-low (*)
uc009exq.1	Ppp1r12c	3314.02	3865.91	3985.8	849.058	763.374	1102.01	-2.04491	8.2696e-09	TE-low (*)
uc009eya.1	Tmem86b	208.454	203.041	276.169	10.427	62.2316	27.0985	-2.83172	0.000755682	TE-low (*)
uc009eyb.1	Ppp6r1	4843.52	5184.96	5117.28	2080.94	1271.6	1675.59	-1.59655	6.79127e-06	TE-low (*)
uc009eyf.1	Brsk1	1759.21	2122.14	1830.05	271.103	248.926	322.924	-2.7639	3.88224e-14	TE-low (*)
uc009eyi.2	Suv420h2	2575.83	2892.26	2558.35	688.184	524.82	625.525	-2.12689	2.6147e-09	TE-low (*)
uc009fbv.1	Zim1	2109.33	691.774	1214.21	329.196	109.942	264.211	-2.4761	0.00167379	TE-low (*)
uc009ffl.1	6330408A02Rik	485.213	681.741	698.579	217.478	161.802	189.69	-1.69668	9.87632e-06	TE-low (*)
uc009ffs.2	Pla2g4c	138.632	51.1186	85.6472	8.93745	0	2.25821	-4.7078	3.13538e-05	TE-low (*)
uc009fha.2	Meis3	843.43	1113.14	969.504	198.114	377.538	352.281	-1.68982	5.45422e-06	TE-low (*)
uc009fhj.1	Dhx34	1306.89	2136.47	1821.9	467.727	441.844	605.201	-1.79377	6.69822e-07	TE-low (*)
uc009fic.1	Fkrp	855.573	1607.13	1433.86	275.571	404.505	456.159	-1.7797	1.10096e-06	TE-low (*)
uc009fik.1	Gng8	103.721	58.7626	48.3586	11.9166	2.07439	9.03285	-3.16185	2.40417e-06	TE-low (*)
uc009fka.2	Mypop	203.901	379.807	346.085	75.9683	116.166	92.5867	-1.68403	4.54541e-05	TE-low (*)
uc009fkn.2	Dmpk	1292.72	1438.49	1843.46	101.291	82.9755	200.981	-3.61391	1e-100	TE-low (*)
uc009flb.2	Gpr4	225.657	322.477	305.3	25.3228	97.4962	58.7135	-2.2799	0.000204584	TE-low (*)
uc009flk.1	Fosb	145.716	35.3531	61.1766	28.3019	2.07439	9.03285	-2.70776	0.0139191	TE-low (*)
uc009fmh.1	Ppp1r37	2961.37	3413.96	2947.55	557.101	711.515	758.759	-2.21264	5.28902e-10	TE-low (*)
uc009fou.1	Zfp112	88.5424	69.7507	78.6556	23.8332	12.4463	20.3239	-2.05782	0.000328238	TE-low (*)
uc009fpe.1	Zfp93	93.0961	81.6943	89.1431	28.3019	18.6695	24.8403	-1.87236	0.000596625	TE-low (*)
uc009fpf.1	Zfp61	1136.38	627.278	607.105	157.895	80.9011	162.591	-2.51431	9.2311e-07	TE-low (*)
uc009frh.2	Grik5	3545.75	4894.01	4926.76	475.175	541.415	733.919	-2.94363	1e-100	TE-low (*)
uc009fsa.2	Cic	9422.94	13548.8	13217.6	2027.31	1848.28	3274.41	-2.357	1.95205e-11	TE-low (*)
uc009fsj.2	Megf8	8794.54	16489.3	14866.5	2895.73	2883.4	5205.18	-1.88599	7.58504e-08	TE-low (*)
uc009fva.2	Egln2	1943.38	3231.94	2849.66	351.54	622.316	654.881	-2.3275	8.23338e-11	TE-low (*)
uc009fwi.2	Prx	715.929	990.364	952.607	141.51	122.389	149.042	-2.67558	2.14548e-12	TE-low (*)
uc009fwv.1	Map3k10	1444.51	2433.15	2288.01	90.8641	76.7523	169.366	-4.21949	1e-100	TE-low (*)
uc009fyp.1	Plekhg2	9132.01	10276.3	8817.59	2520.36	1211.44	2380.15	-2.20746	3.45567e-07	TE-low (*)
uc009fzc.2	Lrfn1	871.764	1962.57	1859.19	290.467	412.803	560.036	-1.88692	2.02313e-07	TE-low (*)
uc009gad.2	Lgals4	55.1493	24.365	54.185	2.97915	2.07439	2.25821	-4.16762	5.27204e-06	TE-low (*)
uc009gao.1	Ryr1	2412.4	2126.92	2793.15	210.03	109.942	499.065	-3.27335	7.36012e-06	TE-low (*)
uc009gce.2	Zfp790	566.166	364.041	429.402	211.52	107.868	128.718	-1.61936	3.88315e-05	TE-low (*)
uc009gcj.2	Zfp420	291.431	96.9821	113.031	58.0934	29.0414	31.615	-2.01885	8.22026e-05	TE-low (*)
uc009gcx.1	Zfp14	173.543	128.035	138.084	86.3954	10.3719	27.0985	-2.01386	0.0274943	TE-low (*)
uc009gda.2	Zfp82	248.425	144.279	140.415	46.1768	35.2646	42.906	-2.07004	8.93096e-06	TE-low (*)
uc009gdo.1	Gm5113	37.9468	30.5756	30.297	0	0	4.51642	-5.06555	0.0177003	TE-low (*)
uc009gej.1	Nfkbid	34.4051	37.7418	41.367	4.46873	16.5951	9.03285	-1.96404	0.00762268	TE-low (*)
uc009ges.2	Arhgap33	3421.79	4532.36	4076.11	381.331	333.976	614.234	-3.20401	1e-100	TE-low (*)
uc009gfd.1	Igflr1	354.17	252.249	300.639	5.9583	10.3719	11.2911	-5.08561	1e-100	TE-low (*)
uc009gfg.1	Kmt2b	9350.59	10888.7	9943.82	1225.92	1447.92	2615.01	-2.58596	3.78518e-13	TE-low (*)
uc009gif.1	Gramd1a	6170.14	4797.51	5485.5	1212.51	692.845	1120.07	-2.44193	5.73698e-12	TE-low (*)
uc009gis.2	Wtip	1646.38	2895.13	2813.54	382.821	640.985	1036.52	-1.92062	8.95551e-08	TE-low (*)
uc009gjp.1	Lrp3	2513.09	3871.16	3805.18	624.132	692.845	880.702	-2.20845	5.04031e-10	TE-low (*)
uc009gmu.1	Vsig10l	57.6791	101.76	101.961	22.3436	12.4463	36.1314	-1.87118	0.000629937	TE-low (*)
uc009gnb.1	Zfp658	457.891	358.786	428.819	135.551	85.0498	83.5538	-2.05219	3.19194e-07	TE-low (*)
uc009gqa.2	Nr1h2	1735.94	1912.89	1833.55	269.613	566.308	426.802	-2.13921	3.44507e-09	TE-low (*)
uc009gqg.1	Kcnc3	128.513	176.288	165.468	59.583	14.5207	45.1642	-1.97378	0.00469261	TE-low (*)
uc009gqu.2	Atf5	422.98	686.519	596.035	47.6664	78.8267	108.394	-2.92084	3.50063e-13	TE-low (*)
uc009grj.1	Ptov1	153.811	316.745	253.446	1.48958	8.29755	6.77463	-5.55329	1e-100	TE-low (*)
uc009gsb.2	Cpt1c	1066.56	1303.29	1824.23	233.863	192.918	365.83	-2.39409	6.69994e-11	TE-low (*)
uc009gsp.1	Scaf1	6882.53	12473.9	9981.69	3245.78	2833.61	3272.15	-1.63588	3.59031e-06	TE-low (*)
uc009gup.2	Trpm4	854.055	1199.62	1365.11	299.405	215.736	429.06	-1.8474	5.01477e-07	TE-low (*)
uc009gvu.3	Ppp1r15a	501.909	654.988	525.536	46.1768	56.0084	121.943	-3.01578	9.88537e-12	TE-low (*)
uc009gwo.2	Sec1	93.602	60.6735	59.4287	11.9166	8.29755	24.8403	-2.27396	0.0004229	TE-low (*)
uc009gxd.1	Lmtk3	3588.25	3586.43	3718.95	192.155	170.1	386.154	-3.92714	1e-100	TE-low (*)
uc009gxm.1	Grin2d	98.1556	201.608	292.482	29.7915	49.7853	94.8449	-1.78958	6.78592e-05	TE-low (*)
uc009gxz.1	Ccdc114	181.133	129.946	184.112	38.729	49.7853	40.6478	-1.94188	3.15213e-05	TE-low (*)
uc009gzh.2	Hps5	1661.06	1129.87	1243.34	440.914	217.811	397.445	-1.92404	4.6324e-06	TE-low (*)
uc009hdv.1	Herc2	7715.34	8374.38	8758.74	1894.74	865.019	2253.7	-2.31165	1.0065e-05	TE-low (*)
uc009hef.2	Atp10a	480.153	421.371	449.211	74.4788	47.7109	74.521	-2.77628	1.09021e-11	TE-low (*)
uc009hfh.2	Magel2	793.846	765.824	817.436	128.103	186.695	176.14	-2.28833	1.5475e-09	TE-low (*)
uc009hhd.1	Lrrk1	938.044	1191.49	1012.04	382.821	174.248	293.567	-1.89229	1.03184e-05	TE-low (*)
uc009hhs.2	Lins	754.888	672.664	710.231	230.884	151.43	173.882	-1.94916	2.75559e-07	TE-low (*)
uc009hrd.2	Chd2	3720.3	1511.58	2088.16	1141.01	448.067	747.468	-1.62657	0.00498965	TE-low (*)
uc009hyj.1	Polg	2867.26	4090.93	3606.51	717.975	607.795	810.698	-2.30169	9.42691e-11	TE-low (*)
uc009ial.2	Rccd1	415.391	360.697	387.452	72.9892	116.166	94.8449	-2.04517	4.25147e-07	TE-low (*)
uc009iap.2	Man2a2	3800.24	5560.47	5402.19	1157.4	1416.81	1693.66	-1.79392	3.78811e-07	TE-low (*)
uc009ibr.1	Alpk3	199.347	247.949	216.74	49.156	47.7109	74.521	-1.97377	7.33564e-06	TE-low (*)
uc009idw.1	Mesdc1	1778.44	3928.49	3450.94	479.643	794.49	790.374	-2.13314	2.14307e-09	TE-low (*)
uc009ihl.2	Crebzf	2271.75	2678.23	3935.11	570.507	618.167	887.477	-2.08437	4.98722e-09	TE-low (*)
uc009ijz.2	Myo7a	1104	1203.92	677.604	364.946	248.926	228.079	-1.82879	7.97849e-07	TE-low (*)
uc009iko.1	2210018M11Rik	3694.5	1497.73	2074.18	928.005	277.968	598.426	-1.99207	0.00419724	TE-low (*)
uc009ikt.1	Prkrir	3493.13	2911.85	3238.28	898.214	472.96	562.295	-2.34531	5.50988e-11	TE-low (*)
uc009inb.2	Ucp2	726.048	2168	1997.85	178.749	379.613	401.962	-2.32281	3.68352e-07	TE-low (*)
uc009inv.1	Arhgef17	8382.19	12952.6	12181.1	996.526	1186.55	1955.61	-3.05927	1e-100	TE-low (*)
uc009ipg.2	Inppl1	7644.5	9278.75	8553.65	2955.32	2420.81	2829.54	-1.63323	3.62605e-06	TE-low (*)
uc009iqd.1	Il18bp	178.097	89.8159	102.544	22.3436	4.14877	20.3239	-2.94871	8.41966e-05	TE-low (*)
uc009iyb.2	Fam160a2	2056.71	2456.56	2667.88	490.07	396.208	587.135	-2.28067	1.90908e-10	TE-low (*)
uc009iyy.1	mFLJ00251	323.812	209.252	288.404	32.7707	26.967	47.4224	-2.95234	3.92338e-11	TE-low (*)
uc009jdf.1	Tub	269.675	320.566	319.284	68.5205	49.7853	63.2299	-2.31559	4.52558e-08	TE-low (*)
uc009jdu.1	St5	2372.43	3129.23	2572.33	540.716	968.738	1081.68	-1.69138	2.56445e-06	TE-low (*)
uc009jek.1	Dennd5a	5307.99	5568.59	5578.14	1146.97	723.961	1063.62	-2.48727	2.43299e-12	TE-low (*)
uc009jfe.2	Sbf2	3577.62	2381.08	2921.91	1071	472.96	812.956	-1.91881	2.2527e-05	TE-low (*)
uc009jjp.1	Smg1	9864.64	4484.59	8292.05	2016.89	589.126	1506.23	-2.4696	0.00140612	TE-low (*)
uc009jkj.1	Ccp110	3579.64	1328.61	1848.12	1047.17	497.853	557.778	-1.67554	0.000548338	TE-low (*)
uc009jlx.1	2610020H08Rik	624.857	185.843	308.214	150.447	60.1572	88.0702	-1.8744	0.00448621	TE-low (*)
uc009joj.2	Palb2	1048.34	511.186	483.586	253.228	155.579	137.751	-1.87367	9.09106e-07	TE-low (*)
uc009jps.2	Zkscan2	408.307	250.816	302.97	142.999	51.8597	117.427	-1.61606	0.00363813	TE-low (*)
uc009jqh.1	Gtf3c1	8839.57	13812.1	10895.3	4261.68	1800.57	3637.98	-1.79031	0.000984893	TE-low (*)
uc009jqm.1	D430042O09Rik	1463.73	1569.87	1458.33	458.789	356.794	424.544	-1.85697	3.14513e-07	TE-low (*)
uc009jrm.2	Sh2b1	3391.93	4535.71	4387.82	1047.17	1503.93	1517.52	-1.60602	6.15502e-06	TE-low (*)
uc009jso.1	Gdpd3	43.5123	50.6409	51.2718	8.93745	6.22316	18.0657	-2.17578	0.00146336	TE-low (*)
uc009jth.2	Taok2	4959.89	5214.1	5159.81	1181.23	522.745	1077.17	-2.46363	1.13451e-07	TE-low (*)
uc009jty.1	Prrt2	420.956	226.929	330.354	44.6873	60.1572	47.4224	-2.68355	3.05006e-10	TE-low (*)
uc009jvy.1	Srcap	4439.27	4703.87	3556.4	804.371	450.142	781.341	-2.63565	3.61179e-13	TE-low (*)
uc009jvz.1	BC048731	184.168	243.172	223.732	7.44788	2.07439	11.2911	-4.96307	1e-100	TE-low (*)
uc009jwc.2	Phkg2	1128.79	1080.18	1000.38	294.936	294.563	210.014	-2.01481	5.15588e-08	TE-low (*)
uc009jwo.1	Fbxl19	5314.57	8261.16	6995.11	1660.88	2225.82	2224.34	-1.75284	6.40263e-07	TE-low (*)
uc009jwt.1	Setd1a	7099.59	7221.11	6094.94	1613.21	784.118	1634.95	-2.33735	1.73916e-07	TE-low (*)
uc009jxd.1	Prss53	58.691	85.994	88.5604	11.9166	12.4463	20.3239	-2.39642	5.4406e-05	TE-low (*)
uc009kgj.1	Adam8	307.116	213.552	278.499	19.3645	16.5951	24.8403	-3.72466	1e-100	TE-low (*)
uc009kiy.1	Ifitm5	27.3217	32.4866	45.4455	13.4062	12.4463	6.77463	-1.6388	0.0269535	TE-low (*)
uc009kje.1	B4galnt4	3768.37	5110.43	4203.12	1233.37	1070.38	1420.42	-1.81371	2.94159e-07	TE-low (*)
uc009kjy.2	Lrrc56	634.47	885.26	700.909	114.697	151.43	90.3285	-2.64173	7.89694e-12	TE-low (*)
uc009kjz.1	1600016N20Rik	505.957	270.881	254.029	20.8541	12.4463	15.8075	-4.36783	1e-100	TE-low (*)
uc009kkr.2	Tmem80	108.275	108.926	169.547	11.9166	22.8183	24.8403	-2.72997	1.91819e-07	TE-low (*)
uc009klc.1	Lrdd	1790.08	2252.09	2046.79	268.124	333.976	313.891	-2.73413	7.54576e-14	TE-low (*)
uc009kmo.2	Dusp8	100.179	215.94	167.216	26.8124	60.1572	40.6478	-1.91975	0.000193018	TE-low (*)
uc009kpa.1	Trpm5	87.0246	103.671	164.303	13.4062	6.22316	20.3239	-3.11093	2.1585e-08	TE-low (*)
uc009kqa.1	Nadsyn1	582.862	505.931	491.161	166.832	66.3804	106.136	-2.23678	1.2249e-08	TE-low (*)
uc009krs.1	Pnpla6	1808.8	2076.28	1988.53	552.632	406.58	453.901	-2.05802	1.13863e-08	TE-low (*)
uc009ktu.1	Ccl25	41.4885	16.2433	33.2102	14.8958	4.14877	9.03285	-1.69122	0.0329896	TE-low (*)
uc009kur.1	Myo16	253.484	255.593	230.723	99.8016	62.2316	56.4553	-1.78427	3.30113e-05	TE-low (*)
uc009kwg.1	Atp11a	2133.62	2137.91	2526.89	539.226	271.745	677.463	-2.19475	4.1217e-06	TE-low (*)
uc009kwl.2	Mcf2l	490.272	658.809	696.248	157.895	153.505	200.981	-1.84083	1.54669e-06	TE-low (*)
uc009kzg.2	Arhgef10	1621.59	2155.1	2022.91	738.829	493.704	686.496	-1.59007	1.07523e-05	TE-low (*)
uc009lec.1	Kat6a	6459.55	4393.34	5014.73	2381.83	1159.58	1745.6	-1.59053	2.84088e-05	TE-low (*)
uc009lee.3	Ank1	341.015	524.563	608.853	75.9683	221.959	146.784	-1.73205	0.000263674	TE-low (*)
uc009lhx.2	Gpr124	8388.76	13412.7	12256.9	2833.17	2607.5	3897.67	-1.86428	1.07288e-07	TE-low (*)
uc009lla.1	Mfhas1	861.644	1605.7	1691.39	232.374	203.29	350.023	-2.37676	9.38636e-11	TE-low (*)
uc009lmt.2	Cnot7	2028.89	865.673	1073.8	560.08	192.918	377.121	-1.77999	0.00405375	TE-low (*)
uc009lox.1	Fam149a	570.719	731.427	574.477	35.7498	49.7853	58.7135	-3.73098	1e-100	TE-low (*)
uc009lqi.1	Primpol	385.539	210.685	222.566	151.937	56.0084	56.4553	-1.70349	5.64338e-05	TE-low (*)
uc009lqx.2	Stox2	2110.35	1821.16	2190.12	653.924	524.82	636.816	-1.75295	1.0753e-06	TE-low (*)
uc009lxg.1	Zfp868	613.22	162.911	120.605	123.635	18.6695	56.4553	-1.94422	0.0388113	TE-low (*)
uc009lxl.2	Zfp869	569.707	188.231	237.132	137.041	31.1158	106.136	-1.76513	0.048921	TE-low (*)
uc009lxt.1	Gmip	691.137	675.531	805.201	153.426	66.3804	198.723	-2.38042	1.50784e-05	TE-low (*)
uc009lyp.1	Tm6sf2	77.4114	56.3738	71.0814	4.46873	4.14877	4.51642	-3.9657	4.89122e-08	TE-low (*)
uc009lzl.2	Sugp2	3256.84	2970.14	3126.42	671.799	396.208	817.473	-2.31555	1.94445e-09	TE-low (*)
uc009mbn.2	Pik3r2	2724.07	4738.27	3834.9	1018.87	1379.47	1165.24	-1.65459	3.28613e-06	TE-low (*)
uc009mbv.2	Kcnn1	255.508	576.637	392.696	64.0517	199.141	99.3613	-1.75694	0.0133707	TE-low (*)
uc009mcj.2	Myo9b	5931.84	7229.71	6772.54	1468.72	1122.24	1418.16	-2.31178	5.615e-11	TE-low (*)
uc009mcz.2	Ushbp1	57.6791	134.246	121.771	22.3436	37.339	40.6478	-1.63462	0.00139835	TE-low (*)
uc009mdd.2	Ankle1	825.216	616.768	859.968	199.603	261.373	257.436	-1.68789	7.33564e-06	TE-low (*)
uc009mdl.2	Ano8	3513.36	3860.17	3792.95	857.995	462.588	844.571	-2.36521	8.90061e-11	TE-low (*)
uc009mel.2	Jak3	294.467	632.534	562.825	120.656	105.794	158.075	-1.91993	9.8454e-07	TE-low (*)
uc009mii.1	Zfp827	2082.52	1931.04	2060.19	628.601	520.671	704.562	-1.7136	1.91704e-06	TE-low (*)
uc009mis.2	Otud4	3271.52	1738.99	2219.25	1304.87	369.241	756.501	-1.59673	0.0136341	TE-low (*)
uc009mlh.2	Lphn1	9760.41	12483	12567.4	2235.85	1715.52	3409.9	-2.25849	1.14526e-10	TE-low (*)
uc009mof.1	Mast1	124.971	265.148	254.029	43.1977	39.4133	128.718	-1.71088	0.000311379	TE-low (*)
uc009mqc.1	Neto2	649.143	263.715	370.555	229.395	47.7109	124.202	-1.69114	0.0355032	TE-low (*)
uc009mqj.1	Phkb	1844.21	1036.71	1176.92	536.247	246.852	361.314	-1.82102	8.48366e-06	TE-low (*)
uc009msf.2	Chd9	2957.82	1292.78	2296.74	837.141	271.745	697.787	-1.85323	0.0123986	TE-low (*)
uc009myz.3	Cnot1	19174.8	13923.9	15376.3	8258.21	2474.74	5108.07	-1.64233	0.00612542	TE-low (*)
uc009nci.1	Exoc3l	102.203	265.148	237.132	34.2602	60.1572	92.5867	-1.73665	9.29638e-05	TE-low (*)
uc009ncn.2	Elmo3	94.6139	101.282	92.6389	32.7707	22.8183	31.615	-1.72208	0.0010365	TE-low (*)
uc009ncp.1	Lrrc29	13.1549	21.4985	35.5407	1.48958	0	9.03285	-2.9465	0.00387811	TE-low (*)
uc009nct.2	Fhod1	2092.64	2454.65	2197.11	978.651	549.712	668.431	-1.63659	5.60214e-06	TE-low (*)
uc009ncu.1	Slc9a5	2139.19	1681.18	1901.72	140.02	199.141	173.882	-3.48496	1e-100	TE-low (*)
uc009ncw.1	Plekhg4	300.538	239.35	241.211	1.48958	12.4463	11.2911	-5.09221	7.37063e-09	TE-low (*)
uc009ndd.1	Zdhhc1	811.049	1028.11	1213.04	96.8224	161.802	191.948	-2.79293	1.8189e-13	TE-low (*)
uc009nen.1	Pskh1	1162.18	1775.3	1298.11	399.206	412.803	390.671	-1.81491	6.14326e-07	TE-low (*)
uc009neq.2	Lcat	168.99	124.691	132.841	14.8958	20.7439	18.0657	-3.00099	8.85532e-09	TE-low (*)
uc009ngd.1	Zfp90	971.437	605.78	626.332	233.863	213.662	207.755	-1.72863	4.97742e-06	TE-low (*)
uc009nhl.2	Nfat5	3810.87	1253.12	2238.48	782.027	365.092	792.632	-1.8708	0.0103282	TE-low (*)
uc009nhw.1	Wwp2	26.3098	35.3531	57.0982	0	0	4.51642	-5.33772	0.00415957	TE-low (*)
uc009njh.1	Atxn1l	1025.57	1394.54	1278.3	381.331	261.373	431.318	-1.77932	1.16558e-06	TE-low (*)
uc009njn.2	Phlpp2	1207.72	955.966	1218.87	314.3	172.174	298.084	-2.10657	1.09277e-08	TE-low (*)
uc009npc.1	Plcg2	343.039	589.059	468.438	213.009	91.273	101.62	-1.84706	0.00135425	TE-low (*)
uc009nqr.1	Zdhhc7	516.582	641.133	554.668	171.301	114.091	171.624	-1.90285	7.97849e-07	TE-low (*)
uc009nqz.2	Gse1	2354.72	3774.18	3047.18	1021.85	771.672	1124.59	-1.64676	3.92489e-06	TE-low (*)
uc009nrx.2	Zcchc14	2966.42	4562.94	4227.59	1062.07	597.423	1149.43	-2.05253	9.94847e-07	TE-low (*)
uc009ntz.2	Ankrd11	13396.7	12470.1	11978.4	2912.12	4202.71	3777.99	-1.80247	2.91363e-07	TE-low (*)
uc009nub.2	Ankrd11	44.0182	18.632	23.3054	10.427	0	2.25821	-2.8578	0.00436716	TE-low (*)
uc009nuv.2	Vps9d1	1524.95	1608.09	1495.62	335.154	257.224	243.887	-2.47855	1.38466e-11	TE-low (*)
uc009nvb.2	Zfp276	897.567	1148.98	1140.8	287.488	381.687	354.539	-1.6374	9.11354e-06	TE-low (*)
uc009nve.2	Fanca	3963.67	3153.11	3329.17	1042.7	665.878	828.764	-2.04431	8.56864e-09	TE-low (*)
uc009nvj.1	Spire2	118.394	254.638	208	40.2185	26.967	51.9389	-2.25724	1.60516e-06	TE-low (*)
uc009nxv.2	Gnpat	4237.89	4534.27	4062.71	1523.84	1271.6	1359.44	-1.62847	4.45659e-06	TE-low (*)
uc009nye.1	Sipa1l2	1964.12	2871.72	2491.34	726.913	381.687	751.984	-1.97098	6.9499e-06	TE-low (*)
uc009occ.1	Dync2h1	3478.96	1072.06	2339.28	671.799	203.29	510.356	-2.30192	0.00684742	TE-low (*)
uc009odj.1	AK129341	588.934	128.991	207.418	83.4162	16.5951	47.4224	-2.5462	0.00856167	TE-low (*)
uc009ofu.2	5830418K08Rik	4309.23	1027.15	1856.86	551.143	197.067	354.539	-2.62877	0.00104041	TE-low (*)
uc009oij.1	Zfp560	329.884	96.9821	117.692	52.1351	29.0414	27.0985	-2.25469	3.82735e-05	TE-low (*)
uc009oiq.2	Zfp426	562.118	232.184	233.054	135.551	24.8926	83.5538	-2.01152	0.017817	TE-low (*)
uc009oiw.1	Zfp846	441.7	154.789	157.311	102.781	60.1572	63.2299	-1.63856	0.000344012	TE-low (*)
uc009oki.2	Pde4a	123.959	191.098	165.468	56.6039	45.6365	47.4224	-1.66804	0.000316152	TE-low (*)
uc009okt.2	Atg4d	702.268	1040.05	924.058	154.916	251.001	232.596	-2.07313	2.94477e-08	TE-low (*)
uc009omo.1	Dock6	6778.3	8516.27	7070.27	1790.47	854.647	1786.25	-2.33497	5.12156e-07	TE-low (*)
uc009omz.2	Ccdc159	140.656	119.914	134.006	28.3019	39.4133	40.6478	-1.8828	0.000124048	TE-low (*)
uc009onf.1	Rgl3	204.913	253.205	159.642	81.9266	64.306	42.906	-1.73655	8.72288e-05	TE-low (*)
uc009ooj.1	Zfp810	671.405	232.662	282.578	49.156	22.8183	42.906	-3.27738	4.89249e-07	TE-low (*)
uc009opr.1	B3gat1	46.548	62.1068	100.213	10.427	24.8926	6.77463	-2.23021	0.000752281	TE-low (*)
uc009oqm.2	Igsf9b	266.639	420.893	433.48	107.249	93.3474	117.427	-1.78926	9.69938e-06	TE-low (*)
uc009orr.3	Nfrkb	2538.89	2563.58	2649.82	774.579	282.117	636.816	-2.1997	6.44279e-05	TE-low (*)
uc009oss.2	Tirap	232.74	300.023	259.855	40.2185	22.8183	51.9389	-2.7865	3.21569e-10	TE-low (*)
uc009ozg.2	Zfp202	372.384	277.092	286.656	83.4162	68.4548	81.2956	-1.99888	1.59542e-06	TE-low (*)
uc009paz.2	Grik4	187.71	207.819	274.421	50.6456	60.1572	74.521	-1.85391	2.23614e-05	TE-low (*)
uc009pba.1	Arhgef12	2942.14	2788.59	2785.57	1275.08	667.952	882.961	-1.60879	7.0212e-06	TE-low (*)
uc009pem.1	Tmem25	37.4408	53.0296	77.4904	19.3645	18.6695	13.5493	-1.61757	0.00960969	TE-low (*)
uc009pep.1	Kmt2a	9879.82	8552.1	8885.76	1005.46	881.614	2321.44	-2.796	1.11311e-07	TE-low (*)
uc009pfn.1	Il10ra	57.1731	63.54	54.7676	10.427	29.0414	20.3239	-1.59965	0.00829641	TE-low (*)
uc009pgp.1	Pcsk7	963.848	1117.92	1122.74	302.384	259.298	255.178	-1.97067	1.01143e-07	TE-low (*)
uc009pkn.2	Cryab	39.9706	52.5519	41.367	10.427	12.4463	22.5821	-1.61984	0.0150847	TE-low (*)
uc009pkp.1	1110032A03Rik	160.894	104.148	71.0814	10.427	12.4463	9.03285	-3.3744	8.47297e-09	TE-low (*)
uc009pra.2	Dmxl2	1283.61	522.175	859.968	353.029	68.4548	234.854	-2.02521	0.025153	TE-low (*)
uc009pud.1	Man2c1	2779.73	2901.34	2917.83	691.163	437.696	754.243	-2.1912	7.89688e-10	TE-low (*)
uc009pwz.1	6030419C18Rik	139.644	276.614	255.194	8.93745	31.1158	38.3896	-3.22408	1.14526e-10	TE-low (*)
uc009pyd.2	Parp6	1352.93	904.848	852.977	145.978	105.794	124.202	-3.02825	1e-100	TE-low (*)
uc009pyq.2	Myo9a	2453.38	690.818	1654.68	567.528	78.8267	334.215	-2.3129	0.0385765	TE-low (*)
uc009qbk.2	Smad6	1171.29	1981.21	2071.27	256.207	524.82	605.201	-1.95703	6.57059e-08	TE-low (*)
uc009qcj.2	Dennd4a	764.501	382.196	570.399	268.124	60.1572	169.366	-1.80676	0.0223712	TE-low (*)
uc009qcq.1	Dpp8	3426.85	2288.87	2366.08	1276.57	512.373	824.247	-1.6384	0.000197149	TE-low (*)
uc009qdq.1	Pif1	1272.48	1355.36	1499.7	272.592	342.274	410.994	-2.02529	2.92108e-08	TE-low (*)
uc009qev.2	Herc1	8240.01	5366.98	7677.37	1997.52	576.679	1610.1	-2.35318	0.000995672	TE-low (*)
uc009qoz.2	Polr2m	6792.98	6337.76	4510.75	1425.52	1165.81	1007.16	-2.28909	8.73978e-11	TE-low (*)
uc009qpc.1	Cgnl1	1568.97	1685.96	1266.06	506.456	477.109	480.999	-1.62185	8.25056e-06	TE-low (*)
uc009qrr.1	Myo5a	2966.42	1482.92	2127.2	1026.32	458.439	650.365	-1.63628	0.000704808	TE-low (*)
uc009qtv.2	Ick	1652.45	1669.24	1362.2	321.748	246.852	282.276	-2.45847	1.79806e-11	TE-low (*)
uc009qwx.2	Ibtk	2801.99	2063.86	2191.87	1100.8	288.34	609.717	-1.86533	0.00364617	TE-low (*)
uc009qxj.2	Dopey1	1429.83	633.967	1082.53	364.946	85.0498	243.887	-2.19459	0.0079822	TE-low (*)
uc009rem.1	Dzip1l	1581.12	1452.82	1348.22	499.008	464.663	447.126	-1.63368	7.1929e-06	TE-low (*)
uc009rga.1	Ryk	3652	3678.15	3575.04	914.599	599.498	792.632	-2.24319	2.56654e-10	TE-low (*)
uc009rgl.1	Topbp1	8561.8	5110.91	5804.2	3308.35	960.441	1806.57	-1.71538	0.00418425	TE-low (*)
uc009ric.2	Aste1	463.962	264.193	280.83	172.791	64.306	74.521	-1.7472	2.08924e-05	TE-low (*)
uc009rle.2	Hemk1	297.503	268.97	352.494	83.4162	70.5291	112.911	-1.79022	1.51085e-05	TE-low (*)
uc009rls.1	Tusc2	226.163	327.733	279.082	78.9475	66.3804	108.394	-1.72145	3.95449e-05	TE-low (*)
uc009rny.3	Cdhr4	93.602	42.997	57.0982	5.9583	0	2.25821	-4.50642	3.70069e-08	TE-low (*)
uc009rom.1	Amigo3	101.191	206.386	199.261	10.427	22.8183	15.8075	-3.35325	6.88103e-11	TE-low (*)
uc009rqv.1	Ip6k2	1980.31	1534.51	1457.17	193.645	419.026	185.173	-2.62951	6.46128e-07	TE-low (*)
uc009rrb.1	Celsr3	573.755	1240.7	1279.46	175.77	184.62	406.478	-2.03712	3.88007e-08	TE-low (*)
uc009rrh.1	Col7a1	886.942	854.685	1102.34	174.28	331.902	517.13	-1.59606	2.15308e-05	TE-low (*)
uc009rrr.1	Trex1	477.623	524.086	472.516	56.6039	174.248	83.5538	-2.24405	0.00024635	TE-low (*)
uc009rrz.2	Plxnb1	10245.6	13384	10958.8	3263.66	2464.37	3981.23	-1.83768	1.65497e-07	TE-low (*)
uc009rtx.3	Scap	3061.54	5571.93	4884.22	1003.97	1184.47	1312.02	-1.93508	4.57901e-08	TE-low (*)
uc009rug.2	Setd2	8066.47	2725.53	4468.22	2579.94	692.845	1643.98	-1.61444	0.0425621	TE-low (*)
uc009rul.2	Nbeal2	353.158	663.587	671.195	78.9475	62.2316	108.394	-2.72401	7.89694e-12	TE-low (*)
uc009ruo.1	Pth1r	3460.24	5516.04	4859.17	974.182	1636.69	1596.56	-1.73164	9.8454e-07	TE-low (*)
uc009rvd.2	Als2cl	92.0841	135.679	124.101	23.8332	20.7439	36.1314	-2.13272	3.25534e-05	TE-low (*)
uc009rxp.1	Trim71	1001.29	1331.95	998.635	428.998	246.852	275.502	-1.83127	7.0379e-07	TE-low (*)
uc009sdf.1	Trak1	969.919	1363	1288.2	217.478	186.695	304.859	-2.35743	1.5551e-10	TE-low (*)
uc009sdr.1	Nktr	7763.91	2776.17	4423.36	1368.92	497.853	1124.59	-2.28287	0.00175803	TE-low (*)
uc009sfq.2	Zdhhc3	1084.77	1746.63	1475.23	309.832	344.348	404.22	-2.02313	2.77247e-08	TE-low (*)
uc009slj.1	Ppp1r3f	206.936	386.973	432.315	49.156	76.7523	144.526	-1.99892	1.16822e-06	TE-low (*)
uc009snv.2	Wdr13	767.031	842.741	1079.62	233.863	232.331	370.347	-1.6967	5.24811e-06	TE-low (*)
uc009sto.1	Cdk16	3754.2	4964.72	4204.87	659.882	840.127	772.308	-2.50947	1.89014e-12	TE-low (*)
uc009suc.2	Elk1	975.991	1228.28	1029.51	236.842	257.224	225.821	-2.1672	4.76918e-09	TE-low (*)
uc009tgg.2	Ddx26b	2801.48	818.854	1282.38	524.331	190.844	225.821	-2.39052	0.000147977	TE-low (*)
uc009tkm.1	Gabre	345.569	151.445	252.281	40.2185	51.8597	45.1642	-2.44225	1.65145e-06	TE-low (*)
uc009tmt.1	Pdzd4	677.982	1004.22	1094.77	181.728	188.769	289.051	-2.07454	2.65567e-08	TE-low (*)
uc009tnm.1	Hcfc1	17444.4	27288.3	21538.8	5877.86	3881.18	6864.96	-1.99369	9.29718e-08	TE-low (*)
uc009tnq.2	Irak1	1933.26	2799.1	2474.45	442.404	414.877	474.224	-2.42973	1.51796e-11	TE-low (*)
uc009too.1	Plxna3	4471.65	4221.35	4545.71	1281.03	1126.39	1802.05	-1.66835	2.63976e-06	TE-low (*)
uc009tpw.1	Mtcp1	56.6672	22.454	37.8712	20.8541	4.14877	4.51642	-2.13109	0.0164412	TE-low (*)
uc009tvn.1	Tmem28	43.0063	60.6735	59.4287	16.3853	8.29755	18.0657	-1.90649	0.0028437	TE-low (*)
uc009txe.1	Med12	8203.58	7050.55	6364.11	2787	1060.01	2269.5	-1.81986	0.000439951	TE-low (*)
uc009txu.1	Itgb1bp2	116.37	65.9287	117.692	20.8541	29.0414	31.615	-1.90154	0.000312486	TE-low (*)
uc009tyc.2	Ogt	11792.3	5098.49	8244.86	3300.9	1601.43	2470.48	-1.76293	0.0010481	TE-low (*)
uc009tyi.3	Rgag4	446.76	421.371	380.46	134.062	87.1242	158.075	-1.7193	1.54188e-05	TE-low (*)
uc009uga.2	Drp2	356.7	291.424	449.794	111.718	62.2316	117.427	-1.90122	2.76011e-06	TE-low (*)
uc009umu.2	Alg13	1503.2	938.768	985.235	604.768	147.281	334.215	-1.68793	0.0116792	TE-low (*)
uc009upn.2	Huwe1	34976.3	28974.7	29503.4	11946.4	4721.3	9793.86	-1.82258	0.000299454	TE-low (*)
uc009uqc.2	Kdm5c	7688.01	9519.06	9312.83	3723.94	1491.48	3021.49	-1.69012	0.00118312	TE-low (*)
uc009uqh.1	Gpr173	234.764	273.748	428.236	50.6456	78.8267	85.812	-2.10951	4.48856e-07	TE-low (*)
uc009ura.3	2210013O21Rik	90.5663	55.4183	50.1066	1.48958	0	4.51642	-5.07619	6.20201e-06	TE-low (*)
uc009uwr.2	Ofd1	914.264	302.412	409.009	326.217	60.1572	140.009	-1.64573	0.0483595	TE-low (*)
uc009uzb.1	Kdm5d	1891.27	1318.1	1476.98	443.893	197.067	438.093	-2.1107	3.30113e-05	TE-low (*)
uc009veu.1	Zglp1	46.0421	39.175	58.8461	5.9583	10.3719	4.51642	-2.77807	0.000159535	TE-low (*)
uc009vfb.1	Gm10222	12379.2	8694.47	11314.8	1970.71	1076.61	672.947	-3.25417	7.84683e-13	TE-low (*)
uc011wmc.1	Ino80d	1256.8	882.872	1140.8	336.644	172.174	255.178	-2.10894	1.41022e-08	TE-low (*)
uc011wos.1	Dgkd	2843.48	3208.53	3079.22	1236.35	757.151	1034.26	-1.59563	8.00396e-06	TE-low (*)
uc011wry.1	Pik3c2b	1720.76	2558.8	2232.07	680.736	427.324	736.177	-1.81272	4.38971e-07	TE-low (*)
uc011wse.1	Ppfia4	456.373	536.985	599.531	74.4788	56.0084	108.394	-2.74377	7.08111e-12	TE-low (*)
uc011wvk.2	Pogk	1294.24	1546.46	1693.14	296.426	261.373	368.088	-2.28854	3.21569e-10	TE-low (*)
uc011wwa.1	Usp21	2832.35	4119.59	3543.58	558.591	827.68	869.411	-2.23502	3.10716e-10	TE-low (*)
uc011wwd.1	Tstd1	21.2502	32.9644	23.888	0	0	0	-35.9441	2.63888e-06	TE-low (*)
uc011wxn.1	Ahctf1	7375.33	3993.94	5262.35	3244.3	738.482	1723.02	-1.58981	0.0323913	TE-low (*)
uc011xdl.1	Bend3	1136.38	1914.8	1485.13	567.528	381.687	490.032	-1.65094	5.94887e-06	TE-low (*)
uc011xfp.1	Jmjd1c	5345.94	1518.75	3085.05	1221.45	572.531	980.064	-1.80397	0.0121981	TE-low (*)
uc011xim.1	Dos	463.456	835.097	929.884	131.083	91.273	207.755	-2.34761	7.44686e-10	TE-low (*)
uc011xjk.1	Ankrd24	811.049	581.415	770.243	154.916	294.563	169.366	-1.80795	2.40236e-05	TE-low (*)
uc011xzj.1	Wdr81	949.175	1595.67	1310.93	387.29	246.852	483.257	-1.78175	1.39433e-05	TE-low (*)
uc011yfk.1	Ezh1	562.118	365.952	436.393	172.791	91.273	128.718	-1.79748	5.22385e-06	TE-low (*)
uc011yix.2	2900052L18Rik	42.5004	47.7744	88.5604	4.46873	2.07439	20.3239	-2.89397	2.6095e-05	TE-low (*)
uc011yiy.1	Bahcc1	8405.46	11598.7	10135.5	1580.44	983.259	1928.51	-2.74754	3.78518e-13	TE-low (*)
uc011yka.1	2810032G03Rik	15.6847	15.2878	15.7311	1.48958	0	4.51642	-3.05166	0.0132764	TE-low (*)
uc011yoo.1	Sipa1l1	3923.7	4689.54	3984.64	1042.7	921.028	1122.33	-2.02994	9.62332e-09	TE-low (*)
uc011yyx.2	Atxn1	91.0722	103.193	171.294	31.2811	18.6695	36.1314	-2.02534	6.55314e-05	TE-low (*)
uc011zal.1	Klhl3	103.215	123.258	164.886	56.6039	20.7439	36.1314	-1.75972	0.00205161	TE-low (*)
uc011zlc.1	Cdh24	3630.24	3341.82	3669.43	436.446	429.398	544.229	-2.92196	1e-100	TE-low (*)
uc011zls.1	Nfatc4	148.245	131.857	134.006	16.3853	10.3719	24.8403	-3.02062	9.16981e-09	TE-low (*)
uc011zmv.1	Cdadc1	735.155	326.299	388.034	215.988	87.1242	144.526	-1.66424	0.00150241	TE-low (*)
uc011znx.1	Rhobtb2	633.458	1116.97	916.484	311.321	188.769	311.633	-1.7007	4.68146e-05	TE-low (*)
uc011zwy.1	Tbrg3	19.7323	10.0326	36.706	1.48958	2.07439	0	-4.07794	0.00369477	TE-low (*)
uc011zxu.1	Sbf1	7240.24	11448.7	9879.73	1644.49	1252.93	1973.68	-2.54602	5.63947e-13	TE-low (*)
uc012abr.1	Tmem191c	115.864	102.715	133.423	14.8958	22.8183	24.8403	-2.52098	1.86156e-06	TE-low (*)
uc012aco.1	Yeats2	7345.99	5760.16	5762.84	2006.46	939.697	1648.49	-2.03601	4.85891e-07	TE-low (*)
uc012ada.1	Clcn2	2478.68	1996.02	2496.01	522.841	678.324	842.313	-1.79669	5.73996e-07	TE-low (*)
uc012aeo.1	Tnk2	2816.66	4336.01	3575.04	811.819	918.953	903.285	-2.02125	1.21845e-08	TE-low (*)
uc012aew.1	Kalrn	3467.83	3429.25	3750.42	676.267	493.704	803.923	-2.43425	8.96664e-12	TE-low (*)
uc012afq.1	Zbtb20	186.192	118.958	259.855	40.2185	43.5621	51.9389	-2.0481	7.1929e-06	TE-low (*)
uc012afy.2	Gm608	2157.4	1243.09	1725.76	430.487	273.819	363.572	-2.25975	4.44308e-10	TE-low (*)
uc012aih.1	Paxbp1	5853.41	1630.54	2741.88	1163.36	564.233	826.505	-1.9329	0.00360724	TE-low (*)
uc012akg.1	Pnldc1	99.6735	81.6943	74.5772	28.3019	12.4463	15.8075	-2.18809	0.000115754	TE-low (*)
uc012alg.1	Spaca6	747.298	566.605	1094.19	38.729	12.4463	74.521	-4.30191	4.40931e-07	TE-low (*)
uc012aml.1	Traf7	4314.29	5451.06	5086.98	1181.23	1626.32	1402.35	-1.81919	2.60249e-07	TE-low (*)
uc012anl.1	Fbxl16	214.02	472.011	429.984	110.229	118.24	130.976	-1.58871	8.23856e-05	TE-low (*)
uc012aon.1	Fgd2	87.5305	176.288	164.303	46.1768	60.1572	22.5821	-1.71015	0.00921652	TE-low (*)
uc012arq.1	Vars2	2252.52	4080.41	2735.47	862.464	609.87	688.754	-2.07206	1.1544e-07	TE-low (*)
uc012aur.1	Gltscr1l	797.388	685.085	774.321	211.52	221.959	248.403	-1.73017	4.45659e-06	TE-low (*)
uc012avy.1	Prr22	118.9	118.003	94.3868	0	0	0	-39.4665	1e-100	TE-low (*)
uc012axu.1	Pkdcc	7968.82	14482.3	15122.9	2994.05	3460.08	5808.12	-1.62657	3.75182e-06	TE-low (*)
uc012bea.2	Piezo2	1360.01	1111.71	2008.92	366.436	321.53	826.505	-1.63373	0.000260264	TE-low (*)
uc012bel.1	Cep192	6600.71	2741.77	3941.52	1222.94	354.72	729.402	-2.52819	0.000304798	TE-low (*)
uc012bgz.1	Sipa1	2410.88	3670.51	3127.58	729.892	692.845	765.534	-2.06599	6.73214e-09	TE-low (*)
uc012bqv.1	Ankrd16	1264.39	652.599	857.638	254.717	178.397	189.69	-2.14634	9.34313e-09	TE-low (*)
uc012brl.1	Arhgap21	3753.19	2275.5	2423.18	834.162	468.811	643.59	-2.10288	3.87975e-09	TE-low (*)
uc012bru.1	Rnf208	82.471	150.489	115.944	5.9583	18.6695	4.51642	-3.5824	9.14359e-07	TE-low (*)
uc012but.1	Nr6a1	76.9054	74.0504	99.6305	26.8124	6.22316	31.615	-1.93599	0.00311407	TE-low (*)
uc012bxp.1	Plekha3	544.41	340.154	368.808	92.3537	47.7109	97.1031	-2.38381	8.20146e-08	TE-low (*)
uc012bxr.1	Ccdc141	486.73	209.252	464.942	137.041	31.1158	110.652	-2.06285	0.0231502	TE-low (*)
uc012cbx.1	Pla2g4b	770.066	266.104	465.525	41.7081	18.6695	49.6807	-3.7376	2.6199e-06	TE-low (*)
uc012cch.1	AK087617	526.195	379.807	444.55	47.6664	33.1902	79.0374	-3.10412	8.54246e-12	TE-low (*)
uc012ccq.1	Catsper2	85.0007	64.9732	90.3083	8.93745	18.6695	18.0657	-2.44431	3.577e-05	TE-low (*)
uc012chi.1	Cep250	7043.93	5170.63	5150.49	644.986	441.844	871.67	-3.14948	1.21761e-13	TE-low (*)
uc012csm.1	Lenep	24.2859	41.086	57.0982	1.48958	0	0	-6.03478	0.00189087	TE-low (*)
uc012cvg.1	Phtf1	1798.17	1273.19	1409.98	433.466	186.695	286.793	-2.31947	8.78443e-09	TE-low (*)
uc012cxm.1	Alpk1	135.596	109.881	178.869	29.7915	22.8183	20.3239	-2.51478	5.83881e-07	TE-low (*)
uc012dcy.1	Unc13b	452.325	520.741	605.357	151.937	145.207	187.432	-1.698	1.19651e-05	TE-low (*)
uc012ddz.1	Murc	123.453	52.5519	107.205	7.44788	4.14877	2.25821	-4.35172	5.29746e-07	TE-low (*)
uc012dju.2	B4galt2	1426.29	2223.9	2145.26	265.144	352.646	381.638	-2.53313	3.34843e-12	TE-low (*)
uc012djw.2	Szt2	6073.51	7720.83	7245.64	847.568	547.638	1187.82	-3.03815	1e-100	TE-low (*)
uc012dkt.1	D830031N03Rik	3078.75	2207.66	2838.59	473.685	452.216	731.661	-2.31632	1.09568e-10	TE-low (*)
uc012dpy.2	Per3	492.296	435.225	423.575	145.978	51.8597	106.136	-2.15978	7.48539e-06	TE-low (*)
uc012drk.1	Plekhn1	331.402	268.97	244.706	26.8124	26.967	20.3239	-3.51257	3.88224e-14	TE-low (*)
uc012drr.2	Ankib1	1066.56	824.109	1033.59	440.914	99.5706	320.666	-1.77919	0.0219445	TE-low (*)
uc012ebb.1	Fbrsl1	2624.9	4068.95	4009.11	1000.99	858.796	1284.92	-1.75515	7.69568e-07	TE-low (*)
uc012fgj.1	Hipk4	93.602	87.905	138.667	5.9583	0	6.77463	-4.57833	4.81482e-12	TE-low (*)
uc012fjo.1	Shank1	587.416	846.085	1141.38	113.208	116.166	216.788	-2.53024	2.61222e-11	TE-low (*)
uc012fkl.1	Plekha4	145.21	177.721	156.729	29.7915	37.339	33.8732	-2.25211	2.53992e-06	TE-low (*)
uc012fny.1	Whamm	346.074	438.569	407.261	142.999	78.8267	160.333	-1.6363	4.00077e-05	TE-low (*)
uc012fpg.1	Usp35	355.182	485.866	578.556	90.8641	62.2316	135.493	-2.28883	8.56233e-09	TE-low (*)
uc012fqq.1	Lrrc51	61.7267	64.9732	33.2102	10.427	16.5951	20.3239	-1.77078	0.00595564	TE-low (*)
uc012ftd.1	Usp31	920.335	844.652	1140.22	192.155	78.8267	212.272	-2.58109	3.2526e-06	TE-low (*)
uc012fxn.1	H19	24492.4	36527.4	37723.8	358.988	908.581	2355.31	-5.14751	1e-100	TE-low (*)
uc012fxx.1	Kcnq1ot1	73.3637	49.2077	156.146	11.9166	6.22316	27.0985	-2.62832	0.000382214	TE-low (*)
uc012fzc.1	Gm14378	127.501	74.0504	154.398	4.46873	24.8926	4.51642	-3.40395	0.00173114	TE-low (*)
uc012gdj.1	Snx25	610.69	526.474	614.679	123.635	68.4548	94.8449	-2.61193	3.30523e-11	TE-low (*)
uc012gfv.1	Fam129c	396.164	528.385	495.239	32.7707	31.1158	42.906	-3.73407	1e-100	TE-low (*)
uc012gid.2	Rbl2	414.379	331.077	469.603	128.103	53.934	180.657	-1.75793	0.00436716	TE-low (*)
uc012gnw.1	1700128F08Rik	87.5305	50.6409	96.7173	4.46873	2.07439	4.51642	-4.37958	1.23281e-09	TE-low (*)
uc012gpb.1	Tyk2	870.752	1405.05	1354.04	221.947	226.108	230.338	-2.39728	9.28344e-11	TE-low (*)
uc012gqz.1	Robo3	1335.73	1888.52	2281.01	177.259	419.026	460.675	-2.4397	2.05041e-11	TE-low (*)
uc012gzd.1	Il20rb	43.5123	40.6083	43.6976	22.3436	10.3719	6.77463	-1.74187	0.01186	TE-low (*)
uc012hco.1	Ulk4	323.306	284.258	315.788	68.5205	58.0828	85.812	-2.12584	3.77567e-07	TE-low (*)
uc012hcs.1	Zfp651	778.162	1048.17	1153.62	221.947	178.397	313.891	-2.05755	2.94477e-08	TE-low (*)
uc012hqn.1	Tmem29	180.121	128.991	133.423	31.2811	29.0414	38.3896	-2.16372	8.93096e-06	TE-low (*)
uc029qrt.1	Hdac4	166.46	332.032	343.172	8.93745	4.14877	11.2911	-5.03853	1e-100	TE-low (*)
uc029rkw.1	Usp34	10152	3530.05	7072.02	3111.72	605.721	1876.57	-1.91262	0.0421494	TE-low (*)
uc029rmh.2	Chd3	128.007	84.5608	139.832	1.48958	4.14877	6.77463	-4.94666	8.68395e-10	TE-low (*)
uc029rmi.2	Chd3	19722.2	20988.3	22694.2	4126.12	3329.39	6015.88	-2.25158	1.17652e-10	TE-low (*)
uc029rrb.1	Greb1	3486.55	4043.15	2798.39	1550.65	614.018	783.599	-1.86861	1.73882e-05	TE-low (*)
uc029sfw.1	Kat6b	3180.95	1923.4	2375.98	865.443	425.249	837.796	-1.80216	0.000215091	TE-low (*)
uc029sla.1	Slc25a37	493.814	465.801	447.463	110.229	114.091	103.878	-2.10015	1.11643e-07	TE-low (*)
uc029suk.1	Dennd6b	1606.92	1003.26	1041.75	196.624	172.174	178.399	-2.71793	3.78518e-13	TE-low (*)
uc029suy.1	Kmt2d	21841.1	28622.1	23475.5	3926.52	2613.73	6871.74	-2.50879	2.79651e-07	TE-low (*)
uc029sve.2	Fignl2	1707.1	3391.99	2514.65	597.32	555.936	724.886	-2.00905	1.93662e-08	TE-low (*)
uc029tnh.2	Apcdd1	208.454	426.148	415.418	1.48958	10.3719	11.2911	-5.6499	1e-100	TE-low (*)
uc029una.1	Gon4l	12915.6	12126.6	10433.2	3664.36	1734.19	2461.45	-2.19077	3.9649e-10	TE-low (*)
uc029uyj.1	Wdr78	341.521	113.225	125.849	111.718	20.7439	51.9389	-1.61394	0.0441102	TE-low (*)
uc029vbg.1	Rnf223	54.1374	59.2403	104.874	0	0	2.25821	-6.94708	8.89742e-05	TE-low (*)
uc029vgj.1	AI506816	264.109	353.053	1241.59	13.4062	22.8183	119.685	-3.81557	8.55943e-12	TE-low (*)
uc029vhc.2	D5Ertd579e	2161.45	1379.73	1671	315.79	126.538	207.755	-3.01754	9.52506e-11	TE-low (*)
uc029vww.1	AK207784	99.6735	56.3738	51.2718	0	2.07439	15.8075	-4.46293	0.042215	TE-low (*)
uc029wni.1	C2cd3	4421.56	4705.78	3963.08	1307.85	825.606	1122.33	-2.00888	1.33848e-08	TE-low (*)
uc029wti.1	Klhl2	505.957	370.252	318.701	148.958	56.0084	99.3613	-1.96992	1.69675e-06	TE-low (*)
uc029wys.1	Nxpe4	187.71	163.389	169.547	68.5205	53.934	36.1314	-1.73969	0.00014602	TE-low (*)
uc029xgb.1	Uba7	148.245	98.4153	127.597	1.48958	10.3719	15.8075	-3.99339	4.78509e-05	TE-low (*)
uc029xhu.1	Dgkk	156.847	102.237	105.457	31.2811	8.29755	29.3567	-2.38265	3.76559e-05	TE-low (*)
uc029xmw.1	Armcx4	8394.84	5653.15	7610.37	1936.45	865.019	1795.28	-2.23562	1.30569e-05	TE-low (*)
uc029yhd.1	Erdr1	17676.1	5681.34	7191.46	1102.29	558.01	569.069	-3.72086	1.08598e-13	TE-low (*)
uc033fjf.1	Zdbf2	2190.29	792.1	1461.25	576.466	346.423	510.356	-1.61038	0.00547985	TE-low (*)
uc033frf.1	Dot1l	6699.88	8410.69	7623.77	1403.18	794.49	1519.78	-2.61111	8.35514e-12	TE-low (*)
uc033fuj.1	Dock2	171.519	161	186.443	78.9475	60.1572	36.1314	-1.59902	0.000456569	TE-low (*)
uc033gce.1	Asxl2	1927.19	830.797	1221.2	479.643	381.687	431.318	-1.59465	0.000166759	TE-low (*)
uc033gmk.1	BC018507	6231.36	5157.25	5923.06	1508.94	647.209	1264.6	-2.34327	6.21376e-07	TE-low (*)
uc033gvi.1	Atf4	6329.01	5416.19	4313.24	446.873	445.993	593.91	-3.42688	1e-100	TE-low (*)
uc033gxp.1	Zc3h7a	3149.58	1057.73	1669.83	522.841	238.554	322.924	-2.41264	3.79743e-05	TE-low (*)
uc033hgc.1	Prob1	203.901	340.154	378.13	53.6247	74.6779	126.46	-1.89972	4.97742e-06	TE-low (*)
uc033hge.1	Igip	4.55361	3.34421	8.15688	0	0	0	-33.6125	0.0335834	TE-low (*)
uc033hgf.1	Apbb3	1080.72	886.694	1049.91	265.144	234.406	273.244	-1.96491	1.14073e-07	TE-low (*)
uc033huy.1	Atp8b2	3335.77	4131.06	4062.13	534.758	338.125	575.844	-2.9876	1e-100	TE-low (*)
uc033idz.1	St3gal3	597.029	821.243	639.732	196.624	176.323	243.887	-1.74345	4.32814e-06	TE-low (*)
uc033igl.1	Vps13d	3470.86	3013.13	3660.11	872.891	481.258	968.773	-2.1273	1.11525e-07	TE-low (*)
uc033ihg.1	Acap3	1208.22	1693.13	1740.91	484.112	419.026	530.68	-1.68026	3.82115e-06	TE-low (*)
uc033ild.1	Ttc28	4164.53	7672.1	6830.8	1552.14	802.788	1831.41	-2.13592	4.80596e-05	TE-low (*)
uc033imc.1	Mphosph9	1620.07	897.682	1008.54	248.759	180.472	225.821	-2.40188	9.47341e-11	TE-low (*)
uc033ind.1	Gm20605	479.647	406.083	409.009	22.3436	4.14877	20.3239	-4.76789	1e-100	TE-low (*)
uc033inn.1	Tnrc18	13855.6	22637.9	22168.7	4136.55	2391.77	6018.13	-2.22139	3.2831e-06	TE-low (*)
uc033isv.1	Fbxo41	179.615	236.483	220.818	41.7081	33.1902	70.0046	-2.16185	1.34508e-06	TE-low (*)
uc033itt.1	Itpr1	2491.33	1807.78	2043.88	920.558	331.902	675.205	-1.72707	0.00122844	TE-low (*)
uc033ivv.1	B230216G23Rik	16.6966	9.07714	15.1485	0	0	0	-35.0115	0.000597313	TE-low (*)
uc033jau.1	Xntrpc	1727.84	1520.18	1696.05	387.29	489.555	370.347	-1.98762	4.08973e-08	TE-low (*)
uc033jge.1	Fcho1	228.692	382.196	388.617	67.0309	72.6035	108.394	-2.008	1.09258e-06	TE-low (*)
uc033jhi.1	Rltpr	158.87	195.397	182.365	20.8541	33.1902	40.6478	-2.5479	8.55264e-08	TE-low (*)
uc033jlr.1	Fbxo9	529.231	461.979	448.628	128.103	76.7523	99.3613	-2.24454	1.49744e-08	TE-low (*)
uc033jmw.1	Rnf123	2605.17	2769.01	2558.93	491.56	389.985	480.999	-2.5412	1.76437e-12	TE-low (*)
uc033jno.1	Azi2	1089.83	566.605	652.55	315.79	228.183	178.399	-1.67958	8.32215e-06	TE-low (*)
uc007bly.2	Slc11a1	66.2803	79.3056	95.552	122.145	435.621	255.178	1.72619	0.00458038	TE-high(+)
uc007clt.1	Cxcr4	236.788	367.385	273.838	680.736	1155.43	948.449	1.65501	6.98132e-06	TE-high(+)
uc007cnn.2	Ctse	32.3812	85.5162	93.2215	80.4371	510.299	270.985	2.04303	0.0181794	TE-high(+)
uc007cqh.3	Etnk2	63.2446	72.1394	47.776	148.958	331.902	106.136	1.67871	0.0111567	TE-high(+)
uc007cxg.2	Rgs2	255.508	194.92	205.087	588.382	827.68	569.069	1.60384	1.93187e-05	TE-high(+)
uc007ddi.1	2810025M15Rik	394.646	569.949	426.488	1090.37	2366.87	1065.88	1.70147	0.0023759	TE-high(+)
uc007deg.2	Cacybp	2722.05	852.296	947.363	5593.36	3777.46	3166.01	1.58582	0.000342406	TE-high(+)
uc007dgf.1	Dnm3os	206.936	134.724	212.079	764.152	485.406	528.421	1.66828	1.10048e-05	TE-high(+)
uc007dky.1	Mgst3	322.8	666.453	737.032	755.215	3038.98	1998.52	1.74294	0.00578739	TE-high(+)
uc007dlm.1	Rgs5	150.269	125.169	108.37	370.904	504.076	316.15	1.64253	2.72853e-05	TE-high(+)
uc007dnb.2	Sdhc	1927.19	3028.42	2824.03	5526.32	12396.5	8642.18	1.76865	2.2527e-05	TE-high(+)
uc007dnl.1	Fcer1g	81.459	94.5934	92.0562	174.28	524.82	241.629	1.8032	0.00395246	TE-high(+)
uc007dop.1	Alyref2	54.6433	47.2967	40.7844	78.9475	240.629	133.234	1.6545	0.00913834	TE-high(+)
uc007dqp.1	Tagln2	634.47	1022.37	881.526	1574.48	4376.96	2131.75	1.67487	0.00583941	TE-high(+)
uc007dwr.1	H3f3a	395.152	780.634	784.226	1940.92	7662.78	7151.76	2.99819	2.09569e-07	TE-high(+)
uc007eki.2	Sf3b5	850.007	1051.04	856.472	2225.43	5233.68	2303.38	1.82364	0.0013352	TE-high(+)
uc007eut.2	Tspyl1	702.774	1250.73	1241.59	2754.22	4764.87	2949.22	1.74683	4.05564e-05	TE-high(+)
uc007exv.1	Cd164	1463.23	1446.61	1441.44	5469.72	4244.19	3908.96	1.63278	4.10611e-06	TE-high(+)
uc007ezl.1	Cd24a	2437.7	2828.25	2758.77	6507.96	10079.4	8849.93	1.656	2.56445e-06	TE-high(+)
uc007few.2	4632428N05Rik	66.2803	120.869	103.126	144.489	547.638	219.047	1.65697	0.0331427	TE-high(+)
uc007fgm.1	H2afy2	926.913	1467.63	1104.67	2642.51	6391.18	4392.22	1.91936	0.000100782	TE-high(+)
uc007fhi.1	Srgn	47.054	39.175	72.2467	110.229	217.811	264.211	1.84925	2.05373e-05	TE-high(+)
uc007ftc.1	Mif	11004.6	17138.6	13364.5	26122.7	73889.6	30526.5	1.65512	0.0136941	TE-high(+)
uc007gde.1	Uqcr11	646.613	984.153	922.893	2045.19	5631.96	3473.13	2.11585	5.01589e-05	TE-high(+)
uc007gwz.2	Lum	1425.79	1395.97	1646.52	3424.53	5401.7	6022.65	1.69979	1.59542e-06	TE-high(+)
uc007gyy.1	Lin7a	20.2383	18.632	31.4623	70.01	143.133	99.3613	2.16369	1.52823e-05	TE-high(+)
uc007gyz.1	Myf5	197.829	139.979	214.992	586.893	755.077	521.647	1.75365	3.30496e-06	TE-high(+)
uc007hkm.1	Gpr182	36.4289	78.8278	98.4652	86.3954	286.265	395.187	1.73195	3.55316e-05	TE-high(+)
uc007hld.1	Ptges3	2749.88	1774.82	1261.4	10796.4	3063.87	5460.36	1.74372	0.00157196	TE-high(+)
uc007hxl.1	Myl7	26.3098	38.2196	33.2102	56.6039	163.877	101.62	1.69339	0.00189487	TE-high(+)
uc007igz.2	Prorsd1	115.864	74.5281	99.6305	333.665	282.117	275.502	1.61963	6.09928e-05	TE-high(+)
uc007iih.1	Chac2	32.8872	21.4985	30.8796	101.291	91.273	72.2628	1.62911	0.00143264	TE-high(+)
uc007iyw.2	Gm2a	109.793	179.632	177.121	326.217	682.473	420.027	1.63227	0.0001992	TE-high(+)
uc007izh.2	Sparc	4314.29	6787.31	6402.57	11819.8	22083.9	19842.9	1.60748	4.71208e-06	TE-high(+)
uc007jjg.1	Ubb	122.948	128.991	102.544	379.842	2163.59	2405	3.55562	0.000222941	TE-high(+)
uc007jui.2	Rnasek	96.1318	182.976	115.944	345.581	475.035	460.675	1.68992	1.35807e-05	TE-high(+)
uc007jvv.2	Pfn1	7950.61	12983.2	8850.8	23949.4	51824.4	27229.5	1.78973	0.0010304	TE-high(+)
uc007ket.2	Ywhae	14357.5	11169.7	8551.32	41897.3	42441.9	27026.3	1.7192	8.7573e-07	TE-high(+)
uc007kjk.2	Vtn	379.974	813.599	437.558	872.891	2767.23	1456.55	1.62435	0.0308617	TE-high(+)
uc007kjv.1	Tmem97	534.796	750.536	599.531	1613.21	3153.07	2194.98	1.87673	1.188e-06	TE-high(+)
uc007kpj.1	Ccl9	15.1787	10.5104	12.2353	23.8332	87.1242	27.0985	1.86335	0.0262793	TE-high(+)
uc007ltc.1	Dcakd	3356.01	5902.53	4365.1	11019.9	19142.4	11083.3	1.6052	0.000565039	TE-high(+)
uc007lyt.2	Cd79b	23.274	20.543	19.2269	81.9266	153.505	40.6478	2.10558	0.00158709	TE-high(+)
uc007mhm.1	Atp5h	4197.92	4501.31	3963.66	10549.2	17677.9	10351.6	1.6075	4.80245e-06	TE-high(+)
uc007ncx.1	Hpcal1	106.757	89.8159	85.6472	218.968	460.514	300.342	1.791	3.63019e-05	TE-high(+)
uc007ndw.1	Ywhaq	2618.33	2598.93	1981.54	9111.73	8641.89	7214.99	1.79674	3.07919e-07	TE-high(+)
uc007ngw.2	Acp1	1005.34	677.919	654.298	2506.96	2810.79	2201.76	1.70703	1.72273e-06	TE-high(+)
uc007nrs.2	Rpl36al	1907.96	1481.01	1179.25	3716.49	6501.13	3732.82	1.6395	5.39041e-05	TE-high(+)
uc007oaa.1	Rdh11	454.855	522.652	502.231	1261.67	1748.71	1456.55	1.59257	1.05566e-05	TE-high(+)
uc007oaz.2	Erh	4398.79	3598.85	2690.61	10666.8	14068.5	8592.49	1.66446	2.23182e-06	TE-high(+)
uc007ouf.1	Lgmn	994.711	929.213	775.486	2307.35	3694.48	2093.36	1.59057	8.20947e-06	TE-high(+)
uc007pef.1	2010107E04Rik	928.431	911.059	775.486	1844.09	3489.12	2639.85	1.59994	9.26199e-06	TE-high(+)
uc007pfz.1	Crip1	94.6139	196.353	168.964	175.77	726.035	621.008	1.62884	0.0106818	TE-high(+)
uc007qbb.3	Tubb2a	172.025	316.267	281.412	427.508	1223.89	1020.71	1.75086	0.000325063	TE-high(+)
uc007qbd.1	Tubb2b	168.484	188.709	192.852	476.664	1018.52	1571.72	2.32699	3.8372e-08	TE-high(+)
uc007qcr.2	Ly86	52.1136	52.0741	43.1149	126.614	373.39	115.169	2.0642	0.00588351	TE-high(+)
uc007rfx.2	Glrx	82.471	105.104	87.3951	335.154	392.059	304.859	1.90721	1.65374e-06	TE-high(+)
uc007rjd.2	Edil3	207.948	133.768	205.087	644.986	537.266	535.196	1.64838	1.38371e-05	TE-high(+)
uc007rjf.2	Hapln1	203.395	231.228	245.872	583.914	815.234	695.529	1.6226	1.41778e-05	TE-high(+)
uc007rjr.1	Atg10	69.822	49.2077	46.0281	195.134	165.951	146.784	1.63207	0.000215438	TE-high(+)
uc007tmm.2	Rnase4	78.9293	95.0711	128.18	263.655	670.027	257.436	2.00924	0.0020513	TE-high(+)
uc007txa.1	Slc7a8	53.1255	116.57	120.023	192.155	709.44	316.15	2.12076	0.00465067	TE-high(+)
uc007ucx.2	Gjb2	36.9348	48.2522	53.0197	145.978	147.281	187.432	1.80571	5.39041e-05	TE-high(+)
uc007uhh.2	Ctsb	2958.33	3356.15	2800.14	7931.99	16410.5	8886.06	1.86543	4.05564e-05	TE-high(+)
uc007uww.3	Ednrb	201.371	287.602	308.796	607.747	1261.23	783.599	1.74743	1.8467e-05	TE-high(+)
uc007vcs.2	Rpl37	35.9229	20.543	17.479	101.291	375.464	325.182	3.40824	0.000170461	TE-high(+)
uc007vld.1	Tspyl5	54.1374	102.715	100.213	223.436	385.836	273.244	1.81225	8.1389e-06	TE-high(+)
uc007vlt.2	Hrsp12	147.233	118.481	143.911	423.039	655.506	467.45	1.91465	5.36747e-07	TE-high(+)
uc007xom.1	Tuba1c	56.1612	118.003	40.7844	145.978	1248.78	806.181	3.19411	0.0100755	TE-high(+)
uc007xxr.2	Hnrnpa1	1257.81	601.002	568.068	3649.46	2466.45	2149.82	1.81566	3.29177e-07	TE-high(+)
uc007ykl.1	Ube2l3	2152.85	1997.45	1476.4	6189.19	8307.92	3908.96	1.70566	1.28164e-06	TE-high(+)
uc007yok.2	Cldn5	90.5663	291.424	262.185	187.687	1060.01	952.965	1.67001	0.027339	TE-high(+)
uc007yop.2	Mrpl40	454.349	547.017	388.034	1146.97	3136.47	1214.92	1.98706	0.00308918	TE-high(+)
uc007yuz.2	Cldn1	26.3098	55.4183	55.9329	162.364	184.62	198.723	2.03499	3.84193e-06	TE-high(+)
uc007yxd.1	Ppp1r2	25.8038	23.4095	26.2185	74.4788	93.3474	72.2628	1.66996	0.00144755	TE-high(+)
uc007yxz.2	Ncbp2	1114.62	533.64	436.393	2892.76	2348.21	1630.43	1.79442	5.16606e-07	TE-high(+)
uc007zrp.2	Hspa13	885.93	627.278	773.156	2979.15	1611.8	2438.87	1.61763	6.71318e-06	TE-high(+)
uc008alv.1	Sod2	888.46	908.67	775.486	2019.86	3623.95	2222.08	1.61351	8.72874e-06	TE-high(+)
uc008azj.1	Hn1l	604.618	511.664	356.572	2019.86	1489.41	1124.59	1.64486	5.25133e-06	TE-high(+)
uc008btj.2	Ccdc167	189.734	215.94	167.216	399.206	898.209	433.577	1.59562	0.00238904	TE-high(+)
uc008chg.1	H2-D1	27.8276	59.718	68.1682	61.0726	367.166	164.849	1.95009	0.0257275	TE-high(+)
uc008col.1	Rhag	59.7029	50.6409	92.6389	104.27	545.564	444.868	2.30715	0.00240099	TE-high(+)
uc008dcl.1	2410015M20Rik	800.424	952.622	703.822	1839.63	4146.7	2199.5	1.73551	0.000703101	TE-high(+)
uc008deu.2	Emr1	175.061	129.946	176.538	271.103	958.367	377.121	1.73123	0.0217108	TE-high(+)
uc008dlv.1	Myl12b	182.65	353.053	359.485	533.268	1773.6	1214.92	1.96657	0.000483259	TE-high(+)
uc008dlw.1	Myl12a	491.284	421.371	332.102	1272.1	2982.97	1016.2	2.09649	0.00110015	TE-high(+)
uc008evs.2	Eif1a	114.346	49.6854	50.1066	321.748	172.174	158.075	1.63139	0.000119981	TE-high(+)
uc008exe.2	Lox	174.555	303.845	467.855	589.872	1257.08	1424.93	1.81918	6.19769e-07	TE-high(+)
uc008fbn.1	Csf1r	696.703	963.61	963.677	1227.41	4854.06	1799.79	1.58846	0.0429547	TE-high(+)
uc008fyf.1	Gstp1	124.465	106.537	71.0814	348.561	348.497	261.953	1.6896	2.55511e-05	TE-high(+)
uc008gfz.2	Cdc42ep2	18.7204	47.2967	72.2467	46.1768	257.224	142.267	1.79127	0.0219118	TE-high(+)
uc008gkj.1	Cox8a	1984.36	3392.46	3307.03	5010.93	14134.9	9116.4	1.69916	0.00105598	TE-high(+)
uc008gub.1	Mpeg1	105.745	126.602	132.258	280.04	688.696	368.088	1.87264	0.000206472	TE-high(+)
uc008hje.2	Rbp4	92.0841	60.6735	65.8377	208.541	408.654	169.366	1.85705	0.000550204	TE-high(+)
uc008hqg.1	Mrpl43	548.457	1142.76	911.823	1693.65	4472.38	2084.33	1.68658	0.0103718	TE-high(+)
uc008ikk.2	Mrc1	625.869	387.928	430.567	1520.86	3760.86	1384.28	2.22478	0.000840548	TE-high(+)
uc008iqs.2	Tubb4b	5665.2	8185.67	6988.12	15983.1	29688.6	19504.2	1.64595	1.28184e-05	TE-high(+)
uc008isz.1	Fcna	57.6791	26.7537	56.5155	78.9475	286.265	140.009	1.8212	0.0281703	TE-high(+)
uc008jxs.1	Cers6	456.879	403.216	550.589	1662.37	1344.2	1808.83	1.77514	7.97849e-07	TE-high(+)
uc008lie.2	Cd44	138.632	127.08	179.451	390.269	819.383	492.29	1.93771	6.74099e-06	TE-high(+)
uc008lor.2	Nop10	658.25	491.121	317.536	1665.35	1941.63	957.482	1.66765	3.92489e-06	TE-high(+)
uc008ltf.1	Gchfr	22.2621	29.6202	30.297	43.1977	161.802	65.4881	1.7133	0.0199821	TE-high(+)
uc008maf.1	B2m	643.577	414.682	350.163	1575.97	1759.08	1120.07	1.69437	2.79967e-06	TE-high(+)
uc008ntp.1	Ywhab	3394.97	3548.69	2867.73	10147	13056.2	7935.36	1.66314	2.22766e-06	TE-high(+)
uc008onw.1	Polr3k	781.197	664.065	541.267	1842.6	3709	1734.31	1.89091	0.00012883	TE-high(+)
uc008oqt.2	Car2	254.496	235.528	443.967	579.445	1514.3	1038.78	1.75572	0.000351605	TE-high(+)
uc008ovw.2	Cldn11	150.269	289.513	283.743	501.987	1062.09	901.026	1.77554	1.60516e-06	TE-high(+)
uc008pnp.1	Ppid	812.061	329.166	329.771	1632.57	1342.13	1433.96	1.69034	9.622e-05	TE-high(+)
uc008pvt.1	Ssr2	2332.97	3919.89	3229.54	6378.36	16298.5	9157.05	1.7469	0.00146203	TE-high(+)
uc008pzl.1	Cks1b	445.748	332.032	203.922	1111.22	1261.23	704.562	1.69504	3.86866e-06	TE-high(+)
uc008qkg.2	Golph3l	363.277	344.931	386.869	1214	1375.32	919.092	1.67281	4.6324e-06	TE-high(+)
uc008qmg.2	Bola1	304.08	517.397	443.385	780.538	2026.68	1016.2	1.60468	0.00612542	TE-high(+)
uc008qwm.2	Cd53	51.1016	49.2077	50.1066	166.832	321.53	221.305	2.22815	1.32451e-07	TE-high(+)
uc008qxx.2	Gstm1	77.4114	69.2729	44.2802	193.645	213.662	158.075	1.59016	0.00023596	TE-high(+)
uc008sis.1	Nudt2	213.008	232.662	189.356	703.08	775.821	600.684	1.70993	4.84666e-06	TE-high(+)
uc008str.1	Hemgn	69.3161	76.4391	78.073	104.27	491.63	212.272	1.82263	0.0246992	TE-high(+)
uc008svu.1	Mrpl50	642.059	374.074	368.808	2030.29	1263.3	1377.51	1.77381	8.46271e-07	TE-high(+)
uc008szp.1	Gng10	258.544	467.234	426.488	585.403	1850.35	1092.97	1.60829	0.00689959	TE-high(+)
uc008unl.1	Cited4	50.0897	111.792	177.121	98.312	551.787	422.286	1.67702	0.0120081	TE-high(+)
uc008uqv.2	Fhl3	728.072	1351.06	1115.74	2483.12	6285.39	3439.26	1.94337	0.000658262	TE-high(+)
uc008uzv.1	Laptm5	201.371	429.97	402.018	898.214	3074.24	1655.27	2.46389	0.000253731	TE-high(+)
uc008vfc.2	Stmn1	4245.99	3584.04	2255.96	12108.8	15599.4	7411.45	1.82148	2.04093e-07	TE-high(+)
uc008vxp.2	Eno1	898.073	1212.04	926.971	3720.96	3343.91	3068.91	1.73396	9.97947e-07	TE-high(+)
uc008wjd.1	AK220016	23.274	49.2077	45.4455	122.145	313.232	812.956	3.05394	2.75108e-08	TE-high(+)
uc008wux.2	Tyms	632.446	696.551	659.542	1696.63	2597.13	2104.65	1.68105	2.63976e-06	TE-high(+)
uc008ybw.1	Parm1	545.927	655.943	587.878	1681.73	2418.73	1562.68	1.66183	3.68727e-06	TE-high(+)
uc008yib.1	Mrps18c	736.673	517.397	369.973	1772.59	2074.39	1176.53	1.66756	3.75182e-06	TE-high(+)
uc008zdr.1	Gatc	237.8	278.525	259.272	628.601	1006.08	828.764	1.65945	7.52871e-06	TE-high(+)
uc008ztn.1	Chchd2	336.967	320.089	237.715	653.924	1389.84	1106.52	1.80439	0.00010718	TE-high(+)
uc009ajk.1	Actb	16045.9	29527.9	21953.1	83548.8	203240	146237	2.66158	1.62032e-07	TE-high(+)
uc009akh.2	Kdelr2	2593.53	3947.12	3527.27	8381.84	14450.2	13899.3	1.85	1.32451e-07	TE-high(+)
uc009apd.2	Hmgb1	3237.62	2222.94	2064.86	7847.08	9094.11	8926.71	1.80536	3.15635e-07	TE-high(+)
uc009bmc.1	Ndufb2	875.305	1431.32	1482.22	2177.76	5621.59	3574.75	1.59432	0.000961392	TE-high(+)
uc009bxc.1	Cycs	1754.66	1652.04	1393.66	4555.12	9650.05	4279.31	1.95114	0.000179495	TE-high(+)
uc009bxr.1	Cbx3	4142.77	2301.77	2684.78	11921.1	8658.49	8061.81	1.65559	2.51709e-06	TE-high(+)
uc009caq.1	Aqp1	39.4646	53.5074	124.101	98.312	475.035	433.577	2.20329	0.000188876	TE-high(+)
uc009cjg.2	Tmsb10	5853.41	2347.16	1193.82	11104.8	10510.9	4620.3	1.70387	5.94229e-06	TE-high(+)
uc009crl.1	Fam136a	478.129	747.67	679.934	1611.72	3926.81	1659.79	1.93122	0.00168373	TE-high(+)
uc009csc.1	Pcbp1	9104.69	17518.4	16408.7	27320.3	68402.9	40058.4	1.68125	0.00172337	TE-high(+)
uc009cuc.2	Cnbp	5672.28	6867.1	6735.84	17341.6	30435.4	18716.1	1.78932	3.12609e-07	TE-high(+)
uc009dps.1	C3ar1	92.0841	93.6379	75.7425	230.884	516.522	221.305	1.89214	0.00062249	TE-high(+)
uc009ele.2	Gprc5a	31.8753	53.9851	36.1233	68.5205	199.141	135.493	1.68317	0.00486182	TE-high(+)
uc009eme.1	H2afj	102.709	225.018	262.185	269.613	1049.64	910.059	1.88338	0.000539989	TE-high(+)
uc009fmy.2	Apoe	1371.14	2456.56	2857.82	3065.55	14004.2	7135.95	1.86436	0.0113269	TE-high(+)
uc009gjk.1	Cebpg	319.765	181.065	213.827	829.694	796.564	593.91	1.64422	1.03184e-05	TE-high(+)
uc009guh.1	Cd37	22.2621	68.7952	72.2467	58.0934	234.406	205.497	1.60144	0.00905746	TE-high(+)
uc009gxw.2	Emp3	229.704	605.78	709.066	496.029	2366.87	2009.81	1.62734	0.0100956	TE-high(+)
uc009ifu.2	Ctsc	531.255	549.406	531.363	1681.73	2972.6	1833.67	2.00787	1.8385e-08	TE-high(+)
uc009jfr.1	Lyve1	37.4408	53.0296	39.0365	104.27	338.125	140.009	2.16057	0.00270412	TE-high(+)
uc009jjn.1	Rps15a	138.632	70.2284	72.2467	169.812	329.827	598.426	1.85203	0.0267206	TE-high(+)
uc009klf.1	Rplp2	64.7625	51.5964	38.4539	338.134	251.001	889.735	3.13751	0.000101639	TE-high(+)
uc009klm.2	Polr2l	657.238	798.789	527.867	1453.83	3306.57	2334.99	1.82349	0.000269614	TE-high(+)
uc009kpj.1	Phlda2	24.7919	42.0415	29.1317	62.5622	201.215	112.911	1.94415	0.00336648	TE-high(+)
uc009mdh.1	Mrpl34	523.665	1008.04	830.254	1553.63	5600.84	3504.74	2.14224	0.00105652	TE-high(+)
uc009mhc.2	Hmox1	564.648	656.899	733.537	1136.55	3665.44	1713.98	1.73181	0.00666476	TE-high(+)
uc009mkk.1	Ndufb7	1379.74	1707.94	1229.36	3020.86	8320.36	2908.58	1.72414	0.0139986	TE-high(+)
uc009ojc.1	Ubl5	416.402	336.81	261.02	1003.97	1588.98	806.181	1.76539	3.602e-06	TE-high(+)
uc009ojz.1	Icam4	22.2621	52.0741	69.3335	55.1143	311.158	237.112	2.04886	0.00321024	TE-high(+)
uc009pcy.1	H2afx	1362.54	5063.13	4575.43	9829.71	35424.3	28708.6	2.77882	5.29989e-05	TE-high(+)
uc009pje.2	Ncam1	2336	2693.05	2748.87	7005.47	8428.23	8928.97	1.6434	3.03724e-06	TE-high(+)
uc009pjv.2	Sdhd	1560.37	2673.46	2675.46	3981.64	10639.5	6492.36	1.622	0.00164955	TE-high(+)
uc009ptq.1	Imp3	142.68	242.216	263.933	461.768	1389.84	1316.54	2.22734	2.67122e-07	TE-high(+)
uc009puz.1	Cox5a	2557.11	2279.8	1503.78	6884.82	9245.54	5297.76	1.78175	4.08124e-07	TE-high(+)
uc009qbo.1	Snapc5	159.376	123.258	90.891	434.956	560.084	338.732	1.86428	1.53524e-06	TE-high(+)
uc009qra.1	Rsl24d1	998.253	613.902	368.225	2949.36	2420.81	1456.55	1.8451	2.40291e-07	TE-high(+)
uc009qwl.1	Sh3bgrl2	41.4885	39.175	17.479	150.447	78.8267	72.2628	1.61882	0.00110393	TE-high(+)
uc009qzw.2	Morf4l1	141.162	139.501	97.8826	263.655	553.861	503.581	1.77614	0.000227841	TE-high(+)
uc009rgj.1	Trf	600.065	475.356	501.648	1234.86	2217.52	1300.73	1.5953	3.36304e-05	TE-high(+)
uc009rjo.1	Rpl29	73.8697	84.083	44.2802	99.8016	931.4	449.384	2.81175	0.0205438	TE-high(+)
uc009sbz.2	Cx3cr1	95.1199	239.828	242.959	580.934	2080.61	831.022	2.6751	0.00105348	TE-high(+)
uc009scr.1	Rpl14	390.599	469.145	355.99	1260.18	3980.75	2278.54	2.60362	4.78509e-05	TE-high(+)
uc009sos.1	Slc38a5	65.2684	114.181	132.841	153.426	574.605	406.478	1.83821	0.00130968	TE-high(+)
uc009ucj.2	2610002M06Rik	143.692	50.1632	73.4119	363.456	242.703	225.821	1.67402	0.000240413	TE-high(+)
uc009uct.1	Sh3bgrl	825.722	268.015	432.897	3268.13	1750.78	1558.17	2.09796	4.26268e-05	TE-high(+)
uc009uqw.1	Ubqln2	3357.02	5980.4	5230.31	12791	25164.4	14497.7	1.86766	9.43317e-05	TE-high(+)
uc011wpu.1	St8sia4	97.6497	53.5074	85.6472	299.405	234.406	223.563	1.67252	5.27976e-05	TE-high(+)
uc011yjw.1	Gm6682	32.8872	67.362	31.4623	75.9683	512.373	284.535	2.62363	0.0130961	TE-high(+)
uc011zuh.1	Ly6e	513.04	980.809	803.453	1689.18	4233.82	2899.54	1.93475	0.00014478	TE-high(+)
uc012esp.1	Tpi1	6514.7	8472.8	7404.7	17079.5	35183.7	21775.9	1.72159	3.31538e-05	TE-high(+)
uc012faf.1	C5ar1	26.8157	42.997	39.0365	50.6456	381.687	146.784	2.36797	0.0198909	TE-high(+)
uc012hkf.1	Bgn	928.431	2019.9	1748.49	2901.69	6579.95	5446.81	1.66931	0.000175443	TE-high(+)
uc029rqo.1	Ptrhd1	147.233	183.454	135.754	344.092	782.044	413.253	1.7193	0.000880754	TE-high(+)
uc029spb.1	Aard	49.0778	110.837	140.415	131.083	419.026	350.023	1.61118	0.000748113	TE-high(+)
uc029wtb.1	Gpm6a	44.5242	85.994	139.25	181.728	263.447	343.248	1.64166	6.73086e-05	TE-high(+)
uc033juo.1	Dcx	319.259	238.394	361.233	1278.06	950.069	1002.65	1.80987	7.54689e-07	TE-high(+)
uc007ibu.1	Fbxo48	66.7863	14.8101	22.7227	0	0	6.77463	-4.63731	0.131225
uc008lws.1	Stard9	214.02	201.13	265.099	25.3228	0	40.6478	-3.39712	0.050699
uc008hme.1	AI606181	55.1493	73.0949	48.3586	0	20.7439	2.25821	-2.97629	0.127506
uc012ajr.1	Prr18	33.8991	45.8635	53.6024	1.48958	24.8926	2.25821	-2.21633	0.13268
uc029xho.1	Pisd-ps3	13.6608	9.07714	11.6527	2.97915	0	4.51642	-2.19849	0.0868262
uc033hfv.1	4930426D05Rik	17.2025	26.2759	39.6191	0	14.5207	4.51642	-2.19763	0.0873248
uc008wid.1	Akap9	6122.08	1126.52	3431.72	1444.89	277.968	907.801	-2.00275	0.0723893
uc007wuv.1	Cbx7	12.143	13.3768	16.3138	4.46873	2.07439	4.51642	-1.88509	0.0945658
uc007fzj.1	Gzmm	24.2859	28.1869	25.6359	5.9583	16.5951	0	-1.85032	0.126503
uc007uhk.1	Neil2	34.911	30.0979	25.0533	1.48958	12.4463	15.8075	-1.81332	0.0694429
uc008pob.1	Gria2	603.606	113.225	340.258	108.739	53.934	128.718	-1.80942	0.0661422
uc012gxy.1	Zfp949	203.901	69.7507	130.51	74.4788	12.4463	33.8732	-1.80359	0.0500809
uc011ykq.1	5730507C01Rik	936.02	84.5608	178.869	241.311	8.29755	65.4881	-1.80209	0.248606
uc007ufr.1	Sacs	446.254	139.979	393.861	153.426	31.1158	115.169	-1.71861	0.0936063
uc007rev.1	Ahrr	72.3518	56.3738	59.4287	19.3645	4.14877	36.1314	-1.7068	0.0602556
uc011zcb.1	Rfesd	159.376	83.1275	69.3335	41.7081	8.29755	40.6478	-1.7027	0.0515345
uc008ypn.1	Zfp932	540.868	57.3293	109.535	110.229	24.8926	47.4224	-1.6921	0.119722
uc009sfe.2	Zfp445	4860.73	1344.37	2739.55	1659.39	290.414	869.411	-1.68239	0.0889401
uc012gyn.1	Atr	3410.15	1106.93	2138.27	1236.35	186.695	704.562	-1.66408	0.10705
uc012akr.1	Ermard	285.866	202.564	297.726	108.739	16.5951	124.202	-1.65657	0.108172
uc009ssm.1	Kdm6a	2594.04	915.358	1474.06	901.193	190.844	508.098	-1.64398	0.0542955
uc008xqm.1	Guf1	2230.76	523.13	846.568	680.736	136.91	307.117	-1.63834	0.0684479
uc029vkf.1	Btbd8	67.7982	36.3086	79.2383	50.6456	8.29755	11.2911	-1.63054	0.134874
uc009tvx.1	Awat2	25.2978	26.7537	29.1317	10.427	14.5207	2.25821	-1.5975	0.0501866
uc007dtr.2	Chml	372.89	136.635	199.844	150.447	26.967	65.4881	-1.59603	0.057441
uc009val.1	Wnk2	1142.96	1775.78	1556.22	506.456	394.133	582.619	-1.5848	1.32958e-05
uc007bbs.2	Clk1	5725.41	1113.14	1676.24	1209.54	371.315	882.961	-1.58436	0.0960987
uc009glt.1	Zfp788	681.018	136.157	218.488	198.114	22.8183	99.3613	-1.58397	0.171186
uc009dhg.1	Tatdn2	1672.69	1830.24	1709.45	499.008	649.283	596.168	-1.58319	1.22045e-05
uc007kih.2	Nek8	693.161	713.75	838.411	230.884	230.257	289.051	-1.58307	2.62953e-05
uc008bxn.3	Zfp811	294.973	129.946	178.869	101.291	47.7109	54.1971	-1.58276	0.000646848
uc008zqv.2	Ncor2	8627.58	14322.3	11004.8	4158.89	2806.64	4326.73	-1.58251	1.41778e-05
uc009gam.1	Map4k1	514.558	601.002	485.334	189.176	203.29	144.526	-1.58222	4.31982e-05
uc009nid.1	Zfhx3	15559.7	18638.7	21056.4	6402.2	3671.66	8396.03	-1.58056	0.000169654
uc008tuq.1	Dock7	11685.6	6564.21	8277.49	5043.7	1101.5	2917.61	-1.58035	0.0397897
uc008pbc.2	Ankrd50	1056.94	1203.44	1139.63	543.695	194.992	408.736	-1.57806	0.0037234
uc009feq.1	2310014L17Rik	50.5957	50.1632	50.6892	16.3853	6.22316	29.3567	-1.57795	0.0129279
uc007jol.1	Arhgef15	166.46	388.884	321.614	62.5622	107.868	126.46	-1.57717	0.000142579
uc007usi.2	Akap11	4921.95	1777.69	2819.95	2250.75	290.414	873.928	-1.57645	0.114429
uc008wkh.3	Slc25a40	272.711	81.2165	114.779	68.5205	41.4877	40.6478	-1.57444	0.00490587
uc009alg.1	Lmtk2	1891.77	2299.38	1918.61	1041.21	452.216	614.234	-1.57434	0.000232824
uc007uem.1	Cab39l	553.517	403.694	371.721	186.197	120.314	137.751	-1.57342	6.55276e-05
uc008dgs.1	Ankrd12	1015.96	167.211	543.598	198.114	153.505	203.239	-1.57288	0.0856179
uc009tyr.1	Phka1	1020.51	711.839	808.696	458.789	132.761	280.018	-1.57241	0.00968004
uc008dam.2	Shd	802.953	848.952	883.274	159.385	412.803	302.6	-1.57119	0.000467974
uc012epa.1	Iqsec1	1580.61	2425.99	2277.52	746.277	512.373	837.796	-1.57048	1.31173e-05
uc009aod.2	Pan3	2145.76	1250.73	1665.17	704.569	387.91	605.201	-1.57033	0.000125629
uc007ycl.1	Mettl22	372.89	455.768	446.298	108.739	153.505	173.882	-1.56978	7.16839e-05
uc009jqr.1	Xpo6	5362.13	5846.64	5000.75	2319.27	1281.97	1881.09	-1.56924	9.45573e-06
uc007ymd.1	Scarf2	8776.83	13707.4	15651.3	3037.24	4059.57	5902.96	-1.56813	8.40488e-06
uc007bna.1	Cyp27a1	615.243	372.163	330.936	178.749	184.62	83.5538	-1.56735	7.30681e-05
uc009kfm.1	Lrrc27	67.7982	79.3056	93.2215	28.3019	8.29755	45.1642	-1.5668	0.0168474
uc007xek.2	Brd1	4966.47	5244.2	5254.78	2022.84	1279.9	1917.22	-1.5667	9.8624e-06
uc008lrw.2	Eif2ak4	2641.6	1952.06	2212.26	962.266	574.605	765.534	-1.56616	1.30632e-05
uc008efg.1	Garem	553.517	621.545	686.926	278.551	143.133	207.755	-1.56571	4.41571e-05
uc008sdl.2	Faxc	458.903	555.617	582.634	187.687	122.389	228.079	-1.56566	5.06474e-05
uc009dfd.2	Brpf1	3122.26	2925.71	2645.16	1078.45	819.383	1034.26	-1.56491	1.20024e-05
uc009dox.2	Phc1	4557.66	6406.55	4958.8	1857.5	1506	2021.1	-1.56424	1.0065e-05
uc008xhu.2	Fbxl5	2059.75	1304.24	1683.23	798.412	402.431	526.163	-1.5642	3.15213e-05
uc009aiq.1	Ap5z1	812.567	889.082	855.307	281.53	236.48	350.023	-1.56409	2.83857e-05
uc008ekv.2	Brd8	7360.66	4313.55	4413.46	1936.45	1591.05	1790.76	-1.56386	1.09227e-05
uc009exw.1	Dnaaf3	390.093	363.563	367.642	129.593	105.794	144.526	-1.56229	9.76532e-05
uc007zqk.2	Vgll3	169.496	149.056	192.269	59.583	51.8597	60.9717	-1.56189	0.000567513
uc009mdf.2	Abhd8	1412.63	2881.75	2786.16	580.934	925.176	840.055	-1.56101	1.41588e-05
uc009mcx.1	Nr2f6	2206.48	4640.81	4300.42	832.673	1622.17	1253.31	-1.55961	0.000153569
uc008nmd.1	Spag4	236.788	138.546	171.877	44.6873	68.4548	74.521	-1.55879	0.000548671
uc007dqn.2	Igsf9	5606.51	6635.87	6476.56	1797.92	2339.91	2231.11	-1.55836	1.05421e-05
uc011wjv.1	Map4k4	14525.5	13214.9	12365.8	6393.26	2790.05	4561.59	-1.55812	0.000133598
uc009alj.2	Tecpr1	1170.78	1862.25	1617.98	506.456	414.877	654.881	-1.55802	1.78796e-05
uc011ydr.1	Tbkbp1	913.252	1265.07	1171.1	420.06	224.034	490.032	-1.5577	0.000373484
uc008cbc.1	Col11a2	724.53	1147.54	1916.28	196.624	327.753	937.158	-1.55744	2.4355e-05
uc008aow.1	Rgmb	2300.08	2417.39	2381.23	853.527	715.663	842.313	-1.55724	1.42274e-05
uc009dll.2	Csgalnact2	340.003	164.822	234.802	101.291	49.7853	97.1031	-1.55705	0.00389645
uc007xpj.1	Fmnl3	3547.26	4004.45	3199.25	1699.61	823.531	1176.53	-1.55632	1.65127e-05
uc008jtr.1	Baz2b	4693.76	1966.4	3030.86	1421.05	667.952	1158.46	-1.55613	0.00642054
uc009mhr.3	Tmem184c	1266.41	389.839	621.671	281.53	172.174	282.276	-1.55604	0.0190356
uc007ebi.2	Rps6kc1	1052.9	1265.54	1251.5	513.904	257.224	442.609	-1.55463	7.68425e-05
uc009aih.1	Gna12	1314.98	2415.48	2123.12	650.944	601.572	709.078	-1.55437	1.72349e-05
uc009cme.1	Tlx2	47.5599	148.101	96.7173	11.9166	58.0828	31.615	-1.55409	0.0750657
uc009mri.2	Adcy7	365.301	539.851	704.988	119.166	230.257	189.69	-1.55257	6.00107e-05
uc007wxe.1	Zc3h7b	6075.53	10436.3	9228.35	2982.13	2466.45	3226.98	-1.55174	1.14058e-05
uc009jnb.3	Eef2k	1065.04	1536.9	1189.74	540.716	321.53	435.835	-1.55015	2.39346e-05
uc007gvh.1	Vezt	1378.73	1255.03	1321.41	606.257	280.042	471.966	-1.54929	8.90446e-05
uc007fos.1	Ipmk	413.873	454.813	434.063	180.239	116.166	149.042	-1.54899	8.60045e-05
uc007pey.2	Akt1	5521.51	8270.23	6591.92	2462.27	2211.3	2283.05	-1.54837	1.21341e-05
uc008orr.2	Mtfr1	1131.32	1011.86	873.369	399.206	302.86	327.441	-1.54798	2.90187e-05
uc012aee.1	Atp13a3	2920.89	1503.94	2161.57	1257.2	321.53	727.144	-1.54729	0.0315077
uc007lrt.3	Slc25a39	2306.66	5129.06	3945.02	808.839	1744.56	1336.86	-1.54567	0.00139601
uc009max.2	Ssbp4	2513.09	4499.87	3554.65	785.006	1474.89	1424.93	-1.54548	1.44777e-05
uc007ull.1	Dock5	780.185	734.771	759.173	382.821	147.281	259.694	-1.54519	0.00104041
uc007ozw.1	Evl	3402.05	4262.91	3198.08	1056.11	1649.14	1018.45	-1.54474	1.424e-05
uc012gzj.1	Nphp3	1018.49	858.507	996.887	376.863	194.992	415.511	-1.54171	0.000331142
uc007ejw.1	Utrn	4893.61	3707.3	4689.62	1489.58	1271.6	1820.12	-1.5415	1.4338e-05
uc007mob.2	Afmid	72.3518	74.0504	102.544	16.3853	39.4133	31.615	-1.54062	0.00432904
uc008enx.2	Eif4ebp3	182.144	116.092	92.6389	77.4579	29.0414	31.615	-1.54016	0.00144059
uc033hfd.1	Birc6	13070.4	8505.76	12441	5428.01	1738.34	4575.14	-1.53879	0.0217868
uc007xyh.2	Pde1b	147.739	193.486	160.807	80.4371	41.4877	51.9389	-1.53855	0.000741156
uc009uzf.1	Uty	880.871	417.549	509.222	330.686	89.1986	200.981	-1.53852	0.0230123
uc009kfq.2	Inpp5a	717.447	953.578	893.178	320.259	221.959	336.474	-1.5385	3.77269e-05
uc009etj.2	Tmtc1	193.781	191.575	339.093	52.1351	87.1242	115.169	-1.53826	0.000304998
uc008zeg.1	Gcn1l1	10628.6	20017	18072.7	6537.75	3433.11	6508.17	-1.537	0.00240495
uc007wko.1	Scrt1	69.3161	238.394	286.656	34.2602	60.1572	106.136	-1.53531	0.000567823
uc009gew.1	Hspb6	49.0778	107.97	71.0814	28.3019	37.339	13.5493	-1.53459	0.0260224
uc008dyl.1	9430020K01Rik	622.327	815.51	746.355	207.051	263.447	289.051	-1.53369	4.7481e-05
uc012gzk.1	Dnajc13	4515.16	2774.74	3782.46	2080.94	497.853	1321.05	-1.53356	0.0408654
uc007kzr.2	Ppp1r9b	3179.94	5499.79	5072.41	942.901	1854.5	2109.17	-1.53336	1.60755e-05
uc008qsq.1	Dennd2c	120.924	127.558	131.093	16.3853	64.306	63.2299	-1.53156	0.0114755
uc009lxr.2	Atp13a1	6403.9	7791.53	7187.38	2377.36	2097.2	2956	-1.52948	1.49774e-05
uc009lrm.2	Wwc2	2332.97	2769.96	2871.22	1087.39	624.39	1041.04	-1.52909	2.00214e-05
uc008wnz.2	Phtf2	656.732	340.154	520.875	233.863	122.389	171.624	-1.52741	0.000757092
uc007hbg.1	Zfc3h1	3639.85	985.109	2029.32	972.693	485.406	781.341	-1.52615	0.0337192
uc009npt.2	Mbtps1	7729.5	11753.9	9371.09	3140.02	3267.16	3599.59	-1.52613	1.49774e-05
uc008dby.2	Ptprs	31951.7	44186.6	42920.9	12269.6	11502.5	17801.5	-1.52604	1.38663e-05
uc008bed.2	Neurl1b	42.5004	141.89	118.857	23.8332	26.967	54.1971	-1.52603	0.0059768
uc007udo.2	Sap18	57.6791	68.7952	59.4287	14.8958	20.7439	31.615	-1.5253	0.00967751
uc008hhw.1	Btaf1	3839.71	1555.54	2234.99	1759.19	344.348	709.078	-1.52412	0.0569445
uc007veq.2	Nipbl	7853.97	2001.75	4144.86	2483.12	701.143	1583.01	-1.52329	0.0794669
uc007roh.1	Arhgef28	353.158	427.103	484.752	163.853	82.9755	189.69	-1.52263	0.000347052
uc009fyb.2	Dyrk1b	2007.13	3052.79	2773.34	846.079	852.573	1013.94	-1.52246	2.16103e-05
uc009nsj.1	Zfpm1	860.127	2170.39	1950.08	318.769	788.267	593.91	-1.52206	0.00331667
uc008csq.3	Zfp318	3468.84	1966.4	2766.93	999.505	730.184	1115.56	-1.52201	9.0941e-05
uc009njv.2	Zfp612	318.247	118.958	180.034	89.3745	66.3804	56.4553	-1.52173	0.00134905
uc008kxo.2	Gyltl1b	352.146	386.017	323.945	110.229	145.207	115.169	-1.52099	0.000162446
uc008aqk.2	Zfp160	788.787	150.489	249.367	227.905	41.4877	112.911	-1.52082	0.132045
uc008xdg.2	Rgs12	4098.25	5314.91	4402.97	2018.37	1172.03	1641.72	-1.52082	1.88943e-05
uc008nqh.1	Ralgapb	2589.49	1629.11	1735.09	1045.68	367.166	672.947	-1.52067	0.00338454
uc007qdb.2	Rreb1	1441.47	1700.77	1746.74	561.57	466.737	675.205	-1.52067	2.78082e-05
uc007sze.1	Ercc6	1947.93	1206.3	1553.3	694.142	387.91	557.778	-1.52058	3.19029e-05
uc007zby.2	Parp9	103.215	80.2611	102.544	40.2185	35.2646	24.8403	-1.5187	0.0034297
uc007ybc.2	Anks3	1619.57	1545.5	1609.82	540.716	528.969	598.426	-1.51859	2.89146e-05
uc008wrm.2	Slc4a2	3133.39	4281.07	4038.24	1115.69	1331.76	1569.46	-1.51828	1.99361e-05
uc008uoa.1	Rlf	3652.5	1096.9	1592.92	1336.15	248.926	618.75	-1.51818	0.0840102
uc008wun.1	Ube3c	2969.97	3174.13	3213.23	1572.99	647.209	1090.72	-1.5178	0.00107546
uc007oss.2	Ttc7b	1045.81	1527.83	1287.62	470.706	475.035	401.962	-1.51591	3.5651e-05
uc007xcf.1	Prr5	490.778	1073.97	919.397	217.478	317.381	322.924	-1.51345	5.29989e-05
uc007qio.1	Fam120a	6278.42	7653.94	8279.82	3153.43	1721.74	2870.19	-1.51256	5.21546e-05
uc008hts.1	Trim8	1692.93	3143.56	2900.35	619.663	1155.43	910.059	-1.51191	2.92518e-05
uc008xoa.1	N4bp2	5843.3	3495.66	4950.06	2366.94	908.581	1765.92	-1.51172	0.00675329
uc007uil.1	A930011O12Rik	15.6847	21.9762	36.706	8.93745	6.22316	9.03285	-1.51133	0.0749274
uc008wgd.2	9430015G10Rik	790.305	832.231	894.344	277.061	302.86	302.6	-1.51102	5.24774e-05
uc008ydt.1	Shroom3	2273.77	3874.03	2734.3	889.277	1107.72	1126.85	-1.51082	2.37702e-05
uc007kdm.1	Smyd4	554.529	518.353	515.631	239.822	153.505	169.366	-1.50847	9.73186e-05
uc009qrl.2	Fam214a	603.606	408.471	571.564	242.801	116.166	198.723	-1.50827	0.000633532
uc029voj.2	Atp6v0a2	1539.63	2162.27	2223.92	884.808	356.794	821.989	-1.50814	0.00691084
uc008bdj.2	Tmem8	78.9293	124.691	145.659	16.3853	56.0084	58.7135	-1.50644	0.00224064
uc011xuv.2	Rapgef6	1835.11	810.254	1169.93	801.392	190.844	395.187	-1.50633	0.0408392
uc009tna.2	Arhgap4	217.561	310.056	333.849	83.4162	143.133	72.2628	-1.50586	0.000424159
uc009fgp.1	Sepw1	2429.6	3106.29	2228.58	795.433	1221.81	718.111	-1.50586	2.90187e-05
uc012dml.1	Wdtc1	1293.23	2392.07	1764.8	647.965	576.679	681.98	-1.50574	3.18854e-05
uc007ktm.2	Trim37	1890.76	1527.83	1396.57	804.371	375.464	530.68	-1.50513	3.39388e-05
uc009gdx.2	Wdr62	1229.48	1292.3	1049.32	537.737	280.042	442.609	-1.50399	4.17402e-05
uc008srq.2	Rnf38	2289.45	1309.98	1389.58	822.246	506.15	447.126	-1.50382	3.40191e-05
uc007xlf.2	Hdac7	3068.63	4327.89	4261.97	1117.18	1364.95	1648.49	-1.50293	2.41663e-05
uc007rcf.1	Adcy2	479.141	484.433	630.41	175.77	130.686	259.694	-1.50277	9.98966e-05
uc008fzj.1	Clcf1	176.073	192.053	237.132	44.6873	95.4218	76.7792	-1.50245	0.000600482
uc009anj.1	Usp12	593.993	371.685	380.46	254.717	76.7523	149.042	-1.50205	0.00678309
uc007czp.2	Smg7	4689.71	3628.95	3148.56	2115.2	688.696	1291.7	-1.5019	0.00421335
uc008uuo.2	Dlgap3	71.3399	162.911	148.572	10.427	70.5291	76.7792	-1.50105	0.047447
uc009rnk.1	Camkv	325.836	261.326	228.975	120.656	87.1242	81.2956	-1.50021	0.000328238
uc008mgq.2	Anapc1	12510.3	14034.2	13324.8	7379.36	2283.9	4737.73	-1.50016	0.0136348
uc008jyh.1	Fastkd1	585.392	410.86	428.819	296.426	60.1572	162.591	-1.49968	0.0452328
uc007szm.2	Arhgap22	95.6258	126.125	117.692	26.8124	60.1572	33.8732	-1.49967	0.00242094
uc007ifh.1	0610010F05Rik	930.455	326.299	403.183	356.009	74.6779	158.075	-1.49881	0.0500567
uc007cav.1	Per2	225.657	236.483	312.292	93.8433	91.273	85.812	-1.4978	0.000374719
uc008kwu.1	Ambra1	2468.56	3422.56	3242.36	1473.19	564.233	1196.85	-1.49722	0.0077761
uc007eww.2	Cdk19	709.857	450.991	505.727	299.405	93.3474	200.981	-1.49683	0.0104014
uc007fak.2	Ascc3	1657.51	537.462	1088.94	630.09	105.794	426.802	-1.49612	0.146857
uc009afs.1	Zfp68	1497.13	354.964	537.189	487.091	89.1986	232.596	-1.496	0.111852
uc009mmg.1	Zswim4	3475.42	5786.44	5023.47	1733.87	1398.14	1887.86	-1.49549	2.6093e-05
uc007oix.1	Alkbh1	1731.89	1333.38	1486.88	558.591	437.696	616.492	-1.49538	3.97409e-05
uc009jwe.2	Rnf40	3112.14	4092.84	3382.77	1602.78	858.796	1307.5	-1.49499	5.09622e-05
uc008unm.1	Kcnq4	129.019	86.9495	151.485	34.2602	31.1158	70.0046	-1.49363	0.00208836
uc008ozt.2	Trpc3	335.449	342.543	336.763	175.77	43.5621	142.267	-1.49362	0.0380225
uc009gkj.1	Tshz3	1445.52	1059.16	1146.04	513.904	302.86	474.224	-1.49353	4.67563e-05
uc007hiy.2	Ddit3	180.121	123.736	138.084	29.7915	68.4548	63.2299	-1.4931	0.00292218
uc007jox.2	Ctc1	6275.38	7381.15	6009.87	2940.42	1642.91	2427.58	-1.49278	2.48918e-05
uc007nqv.2	Fam179b	2082.01	982.242	1890.07	852.037	300.786	623.266	-1.4927	0.0292245
uc029wfa.1	Zfp939	246.401	76.9168	94.9694	80.4371	35.2646	31.615	-1.49242	0.00402988
uc008wdd.2	Prkcz	147.233	169.599	155.563	46.1768	58.0828	65.4881	-1.49236	0.00114044
uc007tbn.1	Ccser2	939.056	461.023	700.909	335.154	155.579	255.178	-1.49187	0.00382751
uc009rdv.2	Pik3cb	245.389	214.029	244.124	96.8224	60.1572	92.5867	-1.49186	0.00046265
uc007las.2	Phospho1	21.7561	48.2522	33.7928	5.9583	18.6695	13.5493	-1.49176	0.0397746
uc007gcz.1	Mex3d	2364.34	5000.55	4417.53	904.172	1535.05	1788.5	-1.49123	2.81374e-05
uc007rgk.1	Ttc37	2607.2	1188.15	1717.61	930.985	309.084	704.562	-1.49064	0.0265379
uc009onb.1	BC018242	286.878	740.504	716.64	98.312	242.703	300.342	-1.48984	0.000219546
uc007iuu.2	Cdkl3	268.663	123.736	132.258	114.697	39.4133	40.6478	-1.48977	0.00101738
uc007rdq.1	Tert	1407.07	1322.4	1486.3	548.164	394.133	557.778	-1.48975	4.37209e-05
uc008nwp.1	Pcif1	1728.85	3377.65	2662.06	810.329	809.011	1140.4	-1.48905	3.27232e-05
uc008yee.2	Ccng2	1654.98	1246.91	1384.92	658.392	340.199	530.68	-1.48866	4.3886e-05
uc007oxi.1	Dicer1	8184.86	6598.13	7261.95	4219.97	1512.23	2380.15	-1.48835	0.00273986
uc012dai.2	Nsmaf	2594.55	1847.92	1716.44	1179.74	379.613	675.205	-1.48691	0.00414426
uc007uso.1	Dgkh	276.758	146.19	217.323	99.8016	51.8597	76.7792	-1.48479	0.00104914
uc033fql.1	Dip2a	1874.57	2846.88	2930.65	849.058	699.068	1169.75	-1.4844	3.47979e-05
uc007xmr.2	Kansl2	5174.93	4493.66	4111.07	1799.41	1642.91	1476.87	-1.48435	2.92518e-05
uc008arc.1	Zfp948	398.694	58.7626	100.796	93.8433	35.2646	45.1642	-1.48374	0.0887342
uc009gkp.2	Uri1	1171.8	790.667	811.61	409.633	263.447	313.891	-1.48315	6.65196e-05
uc008sxe.1	Fktn	438.665	242.216	323.945	168.322	93.3474	101.62	-1.4831	0.000258975
uc008eav.1	Esco1	563.636	99.3708	156.729	172.791	47.7109	58.7135	-1.48228	0.063306
uc007cdt.2	Pask	2977.56	3449.79	2867.14	1428.5	753.002	1158.46	-1.48206	3.36304e-05
uc008was.1	Ajap1	92.0841	121.347	154.981	29.7915	43.5621	60.9717	-1.48162	0.00222814
uc009kqe.2	Shank2	191.758	289.991	254.029	95.3328	99.5706	67.7463	-1.48131	0.000495812
uc008iye.1	Ppp1r26	532.267	728.082	685.761	278.551	161.802	252.92	-1.4803	0.000101901
uc007wkh.1	Hsf1	2365.85	2281.23	2103.31	659.882	1024.75	738.435	-1.47839	3.97304e-05
uc008jhi.1	Garnl3	395.658	376.463	352.494	145.978	101.645	155.817	-1.47747	0.000221612
uc007sxk.2	Dnah1	731.614	714.228	711.397	275.571	242.703	257.436	-1.47557	9.21315e-05
uc008vur.2	Mtor	4373.49	5733.89	5164.47	2156.91	1375.32	1953.35	-1.47536	3.28832e-05
uc008akn.1	Map3k4	3027.65	3283.54	2807.13	1739.82	638.911	1002.65	-1.47497	0.00239874
uc007ahi.1	Cspp1	2414.43	684.13	1042.92	461.768	385.836	539.713	-1.47476	0.0324036
uc009iic.2	Pcf11	3584.2	979.854	1730.42	1179.74	298.712	722.628	-1.47449	0.0881031
uc007mjt.1	Unc13d	135.09	180.11	250.533	37.2394	89.1986	79.0374	-1.47424	0.000885597
uc007lyc.1	Map3k3	1339.27	1576.08	1258.49	494.539	580.828	429.06	-1.47409	5.31918e-05
uc008hnb.1	Hoga1	67.2923	77.3946	67.0029	8.93745	47.7109	22.5821	-1.47306	0.0624753
uc009ihe.2	Sytl2	224.645	105.104	200.426	61.0726	45.6365	85.812	-1.47301	0.00899841
uc008oig.1	Mtg2	590.452	697.029	667.699	251.738	176.323	275.502	-1.47246	0.000105791
uc009gcm.1	Zfp27	467.504	292.857	313.457	195.134	56.0084	135.493	-1.47245	0.0180016
uc008kdt.1	Evx2	135.596	268.015	367.06	52.1351	109.942	106.136	-1.47121	0.000503485
uc008bbz.1	Metrn	3355.51	7515.4	4641.27	1234.86	2837.76	1499.45	-1.47087	0.0217185
uc009kdv.1	Dock1	5977.37	5677.51	5434.23	3253.23	856.722	2165.62	-1.47038	0.0294101
uc007nyt.2	Rab15	80.4471	87.4272	53.6024	31.2811	18.6695	29.3567	-1.47033	0.00828002
uc007rip.2	Tmem161b	629.41	224.062	409.009	159.385	134.835	153.558	-1.46907	0.00694493
uc007evr.1	Fam229b	30.3574	27.7092	22.1401	5.9583	12.4463	11.2911	-1.46886	0.0689993
uc008qhk.1	Rfx5	853.549	682.219	806.949	317.28	244.778	284.535	-1.46866	9.11247e-05
uc009mjv.2	Tbc1d9	701.762	792.1	772.573	367.925	228.183	234.854	-1.46785	0.000103647
uc009qms.1	Vps13c	1742.52	968.866	1693.72	661.371	242.703	688.754	-1.46735	0.0349448
uc011zhv.1	D14Abb1e	2860.68	822.198	1518.35	1056.11	201.215	609.717	-1.46631	0.126082
uc007vdr.2	Rictor	2448.83	1061.07	1616.81	1036.74	205.364	632.299	-1.46582	0.0912257
uc011xfg.1	Tet1	1327.12	694.163	940.372	522.841	199.141	354.539	-1.46515	0.00725904
uc007wyi.1	Srebf2	9674.91	16849.1	13363.9	5355.02	3592.84	5403.9	-1.46457	0.000103647
uc008xev.1	Tbc1d14	1143.46	1177.64	1007.96	522.841	294.563	395.187	-1.4645	7e-05
uc033iid.1	Paxip1	4881.47	4197.94	3979.39	1610.23	1628.39	1483.64	-1.46331	3.84523e-05
uc009prf.1	Cib2	137.62	153.834	117.11	41.7081	66.3804	40.6478	-1.46241	0.0019778
uc008dao.3	Stap2	81.459	79.7833	85.0646	25.3228	37.339	27.0985	-1.46169	0.00652476
uc008rkz.1	Cenpe	6092.23	848.952	2020.58	2028.8	273.819	821.989	-1.46158	0.213079
uc008bcm.2	Wfikkn1	88.5424	144.279	87.3951	38.729	68.4548	13.5493	-1.46145	0.0724214
uc007tot.1	Chd8	9233.21	7760.96	7733.31	3823.74	1798.49	3355.7	-1.46015	0.000523833
uc007vrt.1	Taf2	3734.97	2829.68	2854.33	1827.71	616.093	1061.36	-1.46014	0.00422174
uc007maz.1	Cacng4	184.168	363.563	371.721	86.3954	109.942	130.976	-1.4598	0.000375566
uc008bpv.2	Anks1	1930.73	2941.47	2563.59	1063.56	601.572	1022.97	-1.4594	0.0002751
uc009aun.2	Stard13	506.969	436.181	452.707	205.561	130.686	171.624	-1.45938	0.000189161
uc007nbj.2	Nbas	2914.82	3294.05	3475.41	1780.04	512.373	1269.11	-1.45884	0.0294117
uc007mig.2	Slc25a19	327.86	427.103	446.881	128.103	147.281	160.333	-1.45867	0.00023709
uc012gor.1	Zfp558	194.287	83.1275	96.1347	75.9683	18.6695	40.6478	-1.45856	0.0263628
uc008jfs.1	Fam102a	450.302	718.05	581.469	186.197	240.629	207.755	-1.45828	0.000142448
uc008gjq.1	Plcb3	2957.32	4161.63	3481.24	1453.83	1012.3	1384.28	-1.45823	4.35637e-05
uc008nfe.1	Rbck1	2067.85	2865.99	3086.8	674.778	1234.26	1007.16	-1.45822	4.6776e-05
uc008cqu.2	Tmem151b	567.178	1289.91	1413.47	296.426	354.72	496.807	-1.45806	8.08592e-05
uc007mrq.1	Enthd2	761.465	919.18	875.699	260.676	311.158	368.088	-1.45571	9.70131e-05
uc007ozo.1	Cyp46a1	106.251	114.181	140.415	32.7707	29.0414	76.7792	-1.45534	0.00275517
uc007zgo.2	2610015P09Rik	452.325	171.032	194.6	156.405	53.934	81.2956	-1.4553	0.0085223
uc007vhl.1	Mtmr12	913.252	906.281	862.881	379.842	269.67	329.699	-1.45506	9.29948e-05
uc008thw.1	Brinp1	182.144	227.884	329.188	61.0726	89.1986	121.943	-1.4541	0.000585531
uc009exv.1	Tnni3	93.602	38.6973	45.4455	20.8541	12.4463	29.3567	-1.45388	0.0365028
uc008nwr.1	Zfp335	2807.05	3188.94	2879.96	725.423	1570.31	961.998	-1.45357	0.000663687
uc007jrj.1	Polr2a	13286.9	17098.5	10806.1	7146.98	2939.41	5090.01	-1.45278	0.00338454
uc009pmd.2	Atm	3063.06	1096.42	2036.31	1289.97	226.108	774.567	-1.45267	0.134027
uc009stu.2	Araf	2295.02	2171.83	2603.79	817.777	806.936	961.998	-1.45191	5.29081e-05
uc008ero.1	Fchsd1	332.414	364.519	396.774	117.676	118.24	167.108	-1.45134	0.000292586
uc008tkq.1	Ttc39b	128.007	71.6617	88.5604	50.6456	20.7439	33.8732	-1.45128	0.00489101
uc033htk.1	Nbea	3848.81	1794.41	2956.29	1665.35	331.902	1172.01	-1.44992	0.107163
uc007zlq.3	Nxpe3	254.496	238.872	245.872	116.187	62.2316	92.5867	-1.44871	0.000607176
uc012cqp.1	Fnip2	835.841	1151.36	1112.25	512.414	251.001	374.863	-1.44864	0.000752213
uc009acz.1	Mospd3	328.366	634.922	587.878	120.656	240.629	205.497	-1.44854	0.000184001
uc008qbo.1	Jtb	480.659	325.822	293.648	151.937	101.645	142.267	-1.4483	0.000317909
uc008tze.1	Cyb5rl	123.453	148.101	144.493	31.2811	58.0828	70.0046	-1.4473	0.00211639
uc009sqq.2	Bcor	5221.98	5026.83	4744.97	2362.47	1367.02	1804.31	-1.4465	4.63202e-05
uc012czt.1	Rabggtb	3437.98	2280.27	2120.21	1126.12	856.722	855.862	-1.44576	5.58638e-05
uc009osm.1	St3gal4	557.058	528.385	499.9	207.051	157.653	216.788	-1.44566	0.000182867
uc008ivf.1	Inpp5e	1296.26	1361.57	1260.82	493.049	533.117	415.511	-1.44555	7.7299e-05
uc033fzz.1	Cacnb1	570.213	538.896	537.189	134.062	290.414	185.173	-1.44487	0.000401046
uc008cup.2	Ubr2	3809.85	3448.36	3145.06	1949.85	667.952	1266.86	-1.44426	0.0055664
uc009nwx.2	Taf5l	1586.17	2366.27	1677.4	740.319	769.597	569.069	-1.44423	6.58433e-05
uc007yer.3	Snn	293.961	594.314	610.018	156.405	157.653	221.305	-1.44405	0.000209455
uc008hpg.2	Chuk	2091.63	843.219	1053.4	884.808	194.992	410.994	-1.44393	0.0517019
uc008cso.1	Abcc10	1176.35	1923.88	1567.87	382.821	682.473	684.238	-1.44387	7.19934e-05
uc012ceh.1	Lzts3	320.777	323.433	417.749	78.9475	178.397	140.009	-1.4435	0.000333626
uc008lle.1	Immp1l	699.738	504.498	378.13	230.884	149.356	187.432	-1.44314	0.00020108
uc009gbs.1	Sipa1l3	1699	2493.35	2109.14	814.798	653.432	842.313	-1.44218	6.30089e-05
uc007eus.1	Dse	3470.36	2860.73	3494.64	1474.68	943.846	1210.4	-1.44168	5.42857e-05
uc008rtn.2	Zzz3	2755.95	1258.86	1571.36	852.037	665.878	519.389	-1.44137	6.73994e-05
uc007hct.1	Frs2	850.007	564.694	593.122	417.081	128.612	216.788	-1.441	0.00680238
uc009for.2	Zfp180	904.651	711.839	774.321	309.832	319.456	252.92	-1.4399	0.000122669
uc007gzl.1	Nav3	246.907	221.673	298.309	105.76	60.1572	115.169	-1.43954	0.000602721
uc009gvf.1	Ftl1	21225.4	39617.9	32293.1	8235.86	15394	10417.1	-1.43922	0.000860066
uc008tlx.1	Haus6	2295.02	852.296	1040	983.12	172.174	417.769	-1.43912	0.0843866
uc007qgh.2	Rnf182	89.0484	116.092	111.283	28.3019	39.4133	51.9389	-1.43894	0.00409532
uc007pry.1	Zfp184	911.228	332.51	345.502	323.238	112.017	140.009	-1.43893	0.00435382
uc009djq.2	Tmcc1	1023.04	762.48	731.206	324.727	302.86	293.567	-1.43836	0.000121305
uc008npv.3	D630003M21Rik	660.78	1148.02	1186.83	375.373	217.811	492.29	-1.43734	0.00158709
uc009qmx.2	Rora	62.7386	42.5192	82.1514	19.3645	24.8926	24.8403	-1.43714	0.0137979
uc007fdd.1	Ranbp2	8946.83	2583.64	5673.69	2463.76	1203.14	2549.52	-1.43688	0.0650728
uc008gnn.1	Lrrn4cl	17.2025	27.2314	21.5575	22.3436	2.07439	4.51642	-1.4358	0.221105
uc007wlh.2	Cyhr1	1564.92	2532.05	2396.37	621.153	844.275	934.9	-1.43552	6.65196e-05
uc011ztw.1	Ptp4a3	307.116	465.323	329.188	111.718	161.802	135.493	-1.43542	0.000333626
uc008wzy.2	Prr14l	2337.01	1361.57	1908.13	947.37	423.175	711.337	-1.43492	0.00311407
uc012fax.1	Dmwd	3856.4	5087.02	5066.59	1738.33	1528.82	1887.86	-1.43466	5.41918e-05
uc007yed.1	Socs1	77.4114	196.353	233.636	13.4062	91.273	110.652	-1.43466	0.0313977
uc009qel.1	Fam96a	1002.81	922.524	849.481	274.082	456.365	295.826	-1.43403	0.000116129
uc007sxf.1	Phf7	110.805	125.169	97.8826	35.7498	47.7109	40.6478	-1.434	0.00374744
uc007nmz.2	Hectd1	8807.19	4623.61	7300.41	4096.33	947.995	2745.99	-1.43237	0.0764896
uc007kiv.2	Spag5	6753.01	4752.6	4197.3	2639.53	1551.64	1634.95	-1.43227	5.41918e-05
uc007enm.2	Map3k5	377.95	348.276	498.735	175.77	93.3474	180.657	-1.4313	0.00041714
uc008pfl.1	Supt20	2685.11	1134.64	1330.74	889.277	450.142	530.68	-1.43074	0.000600742
uc011yim.1	Usp36	1862.93	2115.45	1677.4	895.235	553.861	663.914	-1.43031	7.59807e-05
uc008iga.1	Dhtkd1	521.136	531.252	530.197	227.905	221.959	144.526	-1.43024	0.000223935
uc008psy.2	Insrr	126.995	144.279	164.886	46.1768	41.4877	76.7792	-1.42908	0.00207901
uc007dnp.2	B4galt3	1260.84	1534.04	1303.94	501.987	468.811	553.262	-1.4283	9.15853e-05
uc008uth.2	Ago3	442.206	166.255	317.536	166.832	60.1572	117.427	-1.4277	0.0416138
uc008cxg.1	Treml2	47.5599	62.1068	82.1514	10.427	39.4133	22.5821	-1.42768	0.0138721
uc007rch.2	Papd7	1350.4	1154.23	997.47	539.226	317.381	440.351	-1.42756	0.000103363
uc008rzp.1	1110037F02Rik	5369.21	4363.72	4906.95	2947.87	800.713	1826.89	-1.4274	0.0298307
uc009upy.1	Iqsec2	298.009	364.041	418.914	111.718	109.942	185.173	-1.4273	0.000367621
uc009nhv.1	Wwp2	3133.39	3423.04	3829.66	1461.27	1134.69	1260.08	-1.42697	6.57604e-05
uc007nnb.1	Heatr5a	2817.67	3599.8	3774.89	1662.37	802.788	1323.31	-1.42611	0.00103091
uc009gpj.1	Lrrc4b	313.187	1055.34	816.853	156.405	311.158	336.474	-1.42602	0.00762798
uc007eig.2	Lats1	2412.4	1329.56	1550.97	875.87	423.175	652.623	-1.42558	0.000828166
uc009ekt.1	Crebl2	12.143	11.9436	11.6527	2.97915	4.14877	6.77463	-1.42539	0.217313
uc009mbp.2	Mast3	1487.01	2034.71	1769.46	692.653	502.002	772.308	-1.42531	8.22026e-05
uc009exc.1	Leng8	6099.82	4909.3	5864.8	1811.32	2466.45	2012.07	-1.42481	5.87964e-05
uc008urb.2	Mtf1	440.182	369.296	319.284	163.853	147.281	110.652	-1.42474	0.000359135
uc009rpp.1	Klhdc8b	316.729	550.839	719.553	105.76	201.215	304.859	-1.42409	0.000232824
uc012hjl.1	Ids	704.798	852.296	925.223	323.238	257.224	338.732	-1.42349	0.000142918
uc007nov.2	Ralgapa1	3425.33	1365.39	2168.56	1416.59	282.117	901.026	-1.42314	0.110796
uc008lta.1	Casc5	2977.56	503.543	1041.75	871.402	213.662	476.483	-1.42247	0.150377
uc009deh.1	Srgap3	896.555	1275.1	1282.38	466.237	269.67	541.971	-1.42222	0.000314244
uc009gpu.2	Fam71e1	38.4527	51.1186	80.4035	10.427	26.967	27.0985	-1.42207	0.0187273
uc007ysl.1	Tbccd1	744.262	690.341	640.898	260.676	253.075	259.694	-1.42207	0.000171145
uc007coc.1	Elk4	567.178	495.421	552.337	223.436	153.505	225.821	-1.42055	0.000227723
uc008izm.1	Setx	3649.47	1490.08	2695.85	1696.63	342.274	964.256	-1.42043	0.109223
uc008xpt.1	Slc30a9	1855.85	1309.02	1383.17	706.059	394.133	591.651	-1.4198	9.60286e-05
uc008vpa.2	Plekhm2	1811.83	2707.38	2482.02	843.1	887.837	867.153	-1.41924	8.03081e-05
uc009fbi.1	Zfp28	488.248	284.258	256.359	114.697	147.281	110.652	-1.41921	0.000486508
uc007lpd.2	Brca1	2684.1	1480.53	1684.98	1163.36	350.571	691.013	-1.41915	0.0180578
uc009jnk.1	Mettl9	3920.66	3360.93	2893.36	1572.99	964.59	1260.08	-1.41734	7.13801e-05
uc008zsv.1	Sfswap	4864.27	3914.16	3831.99	1586.4	1528.82	1585.26	-1.41685	6.93473e-05
uc007nfa.1	Kidins220	2874.34	2048.09	2926.57	1513.41	389.985	1074.91	-1.41655	0.0551843
uc011yyr.1	Tmem170b	38.9587	51.1186	62.9245	20.8541	14.5207	20.3239	-1.41563	0.0237328
uc009kkb.1	Phrf1	6529.88	7630.53	6191.66	2789.97	2273.53	2581.14	-1.41304	6.57604e-05
uc007cyn.1	Ivns1abp	12614	7030.96	7242.14	4802.39	2346.13	2910.83	-1.41229	6.44301e-05
uc007nyk.2	Plekhg3	1056.94	1170.47	1021.36	494.539	267.596	458.417	-1.41191	0.000128461
uc009cdf.1	Herc3	393.128	374.074	445.715	223.436	70.5291	164.849	-1.4118	0.0196116
uc007lnq.2	Plekhh3	258.544	510.709	477.76	117.676	126.538	230.338	-1.41151	0.000347128
uc008uyg.2	Ptp4a2	1806.27	988.931	852.394	643.497	325.679	374.863	-1.40943	0.000127746
uc008yly.2	Cdc7	2499.93	933.035	1215.38	947.37	219.885	551.004	-1.4087	0.0747478
uc007hjl.2	R3hdm2	3058.51	3623.21	2981.34	1035.25	1582.76	1022.97	-1.40847	8.03081e-05
uc007nla.2	Zfp277	3814.91	1628.15	2904.43	1358.49	918.953	891.994	-1.40831	0.00201804
uc009diy.1	Raf1	5750.2	5422.88	4811.39	2176.27	1964.44	1881.09	-1.40723	7.30012e-05
uc009gfk.2	Upk1a	54.6433	51.5964	47.1934	11.9166	26.967	20.3239	-1.407	0.0239956
uc009gva.1	Ntf5	19.2264	26.2759	41.9497	2.97915	12.4463	22.5821	-1.40695	0.0691318
uc008eai.1	Ccny	1295.76	1388.8	1302.77	616.684	360.943	528.421	-1.40683	0.000119811
uc009cih.1	Tmem150a	303.574	358.786	435.228	80.4371	192.918	146.784	-1.40677	0.000439377
uc008tgb.2	Akna	1524.45	2073.41	1822.48	610.726	817.308	611.975	-1.40638	0.000102651
uc007mno.2	Tmc6	856.079	1361.09	1288.79	382.821	410.729	523.905	-1.4058	0.000130877
uc007muv.1	Ccdc57	484.201	435.225	379.878	198.114	176.323	121.943	-1.40465	0.000354973
uc007tzb.2	Dcaf11	1322.07	1531.17	1392.5	519.862	518.597	566.811	-1.40381	0.000118431
uc009dbs.1	Gpr27	221.609	536.029	916.484	84.9058	188.769	370.347	-1.4026	0.000285798
uc008tuc.1	Inadl	926.913	1040.05	1007.96	533.268	242.703	363.572	-1.40219	0.00055308
uc007pal.1	Begain	390.093	604.824	613.514	131.083	238.554	248.403	-1.40196	0.000276024
uc007jno.1	Pik3r5	105.239	154.789	157.311	50.6456	64.306	40.6478	-1.40192	0.0028886
uc008wrv.1	Agap3	3793.66	5937.88	5374.22	1656.41	1945.77	2088.85	-1.40158	7.92194e-05
uc008hgz.1	Kif20b	4393.22	443.825	1072.05	1151.44	161.802	591.651	-1.40092	0.284328
uc008vjn.2	Rap1gap	265.121	316.745	301.805	108.739	101.645	124.202	-1.40068	0.000647594
uc008jrh.1	Fmnl2	2720.53	1307.59	1606.32	998.016	333.976	763.275	-1.40046	0.0306601
uc009sax.1	Acvr2b	1951.48	3688.19	3182.35	1342.11	798.639	1158.46	-1.39966	0.00194503
uc009gee.1	Lrfn3	367.831	973.165	973.582	196.624	240.629	431.318	-1.39948	0.0001992
uc008gca.1	Rin1	72.8578	113.703	120.605	31.2811	35.2646	49.6807	-1.39944	0.00551402
uc007tgx.2	Ddhd1	798.4	642.566	827.923	330.686	165.951	363.572	-1.39913	0.00218817
uc009ltd.1	BC030500	14.1668	21.4985	27.9664	13.4062	8.29755	2.25821	-1.39712	0.144822
uc009hhb.1	Chsy1	3647.95	4498.92	3834.9	1701.1	1124.32	1725.27	-1.39618	8.84844e-05
uc007yrw.2	Senp2	2075.94	1474.8	1473.48	905.662	516.522	519.389	-1.39576	0.00012157
uc009hit.2	Ttc23	1084.27	810.732	718.971	394.737	242.703	345.506	-1.39366	0.00019107
uc008ejz.1	Epb4.1l4a	263.604	242.216	233.636	147.468	43.5621	94.8449	-1.39354	0.0141887
uc007uaz.2	Nynrin	9823.15	18063.5	14475.5	6485.61	2765.16	6720.44	-1.39342	0.0211358
uc008jnl.1	Lhx2	1023.04	1357.75	880.943	403.675	520.671	320.666	-1.39303	0.000159248
uc007cfk.3	Ppip5k2	3197.14	1332.91	2042.13	1507.45	423.175	684.238	-1.39204	0.0390901
uc033glw.1	Grk6	3152.62	4715.81	3755.66	1522.35	1337.98	1560.42	-1.39147	9.48724e-05
uc011wmx.2	Tns1	4027.92	5465.4	4820.72	2010.93	1192.77	2246.92	-1.39084	0.000238867
uc011zmo.1	Setdb2	591.464	229.317	245.872	175.77	58.0828	146.784	-1.39083	0.0575043
uc008imm.1	Etl4	1620.07	1385.46	1266.65	542.205	499.927	580.36	-1.39057	0.000141867
uc009utx.1	Scml2	289.913	116.092	189.356	114.697	35.2646	76.7792	-1.38969	0.0486414
uc008qyx.1	Celsr2	1755.67	4336.49	3258.09	707.548	1294.42	1693.66	-1.38857	0.00086758
uc007mir.1	Tsen54	1129.3	1298.03	1241.59	516.883	443.919	442.609	-1.38739	0.000158777
uc008fzu.1	Adrbk1	2789.85	3690.58	3060.58	1431.48	1089.05	1142.66	-1.38629	0.000108633
uc009ozq.1	Gramd1b	360.747	268.492	294.813	138.531	85.0498	128.718	-1.38594	0.000693149
uc007aqa.1	Kansl3	3282.65	3556.81	3470.75	1334.66	1176.18	1436.22	-1.38544	0.000103768
uc009fij.1	Dact3	4707.93	8891.3	8913.14	2359.49	2530.75	3606.36	-1.38521	9.26432e-05
uc009gkd.1	Ankrd27	1499.15	1735.17	1592.34	752.236	487.481	614.234	-1.38454	0.000141189
uc007atg.3	Tbc1d8	312.681	309.101	361.816	135.551	93.3474	146.784	-1.38403	0.000629327
uc007lcj.2	Snx11	385.539	608.169	583.8	163.853	221.959	214.53	-1.38387	0.000334972
uc009jwr.1	Orai3	252.978	404.649	458.533	104.27	134.835	189.69	-1.38364	0.000528838
uc007nzr.2	Plekhh1	463.456	598.136	540.102	265.144	122.389	225.821	-1.38308	0.00154655
uc008szl.1	Zkscan16	166.46	66.8842	94.3868	78.9475	26.967	27.0985	-1.38195	0.0169176
uc008ojo.2	Tcfl5	35.9229	47.7744	40.2018	25.3228	6.22316	15.8075	-1.38173	0.0401578
uc007xgs.2	Chkb	1418.7	989.409	1062.14	423.039	512.373	388.412	-1.38136	0.000175045
uc007dcl.2	Abl2	1481.44	1638.66	1565.54	852.037	363.018	605.201	-1.38002	0.00184212
uc009gmb.1	Zfp141	496.344	85.994	150.32	166.832	31.1158	67.7463	-1.37938	0.160167
uc008oic.2	Ss18l1	308.128	334.421	391.53	113.208	124.463	162.591	-1.37807	0.000614341
uc008bdd.2	Rab11fip3	2533.33	3568.27	3122.34	936.943	1512.23	1095.23	-1.3779	0.000117222
uc007lzx.2	Smurf2	1874.06	1288.48	1292.87	846.079	410.729	485.515	-1.37757	0.000158817
uc008ooa.1	Zfhx4	15827.3	8639.05	13080.1	6253.24	2665.59	5507.78	-1.37725	0.0159378
uc007cgf.3	Pign	810.037	425.67	755.094	336.644	163.877	268.727	-1.37679	0.00931887
uc009rqo.1	Arih2	1372.66	1074.92	896.674	628.601	309.084	365.83	-1.37595	0.000189698
uc009pgu.2	Sidt2	1950.46	2573.13	2309.56	847.568	744.705	1045.55	-1.37548	0.000131965
uc008ffc.2	Zfp532	4399.29	4136.31	3777.8	1739.82	1317.24	1682.37	-1.37483	0.000114098
uc008jeh.1	Nup214	5146.09	6826.49	4958.8	2892.76	1466.59	2215.31	-1.37462	0.000538096
uc007laq.1	Zfp652	1261.35	1068.71	883.856	497.518	363.018	374.863	-1.37461	0.000195936
uc009esb.1	Asun	2272.25	1492.95	1585.93	1237.84	325.679	593.91	-1.37417	0.025078
uc007skb.1	Usp54	2198.38	1923.88	1728.68	837.141	655.506	756.501	-1.3738	0.000144289
uc008hmb.1	Lcor	415.391	133.768	221.984	120.656	41.4877	124.202	-1.37319	0.10666
uc007oxl.1	Clmn	827.239	873.794	796.461	417.081	251.001	304.859	-1.37074	0.000247147
uc007hma.1	Stat2	828.251	683.652	587.878	417.081	174.248	237.112	-1.3694	0.000294201
uc008eyv.1	42066	47.5599	64.9732	83.3167	23.8332	24.8926	24.8403	-1.36875	0.0173915
uc009agi.1	Adap1	29.3455	54.9406	52.4371	13.4062	26.967	11.2911	-1.3686	0.0355926
uc008vob.1	Arhgef19	88.0365	98.8931	230.141	26.8124	62.2316	70.0046	-1.36812	0.00370684
uc008whf.1	Pex1	1113.61	788.278	1024.85	478.154	300.786	361.314	-1.36761	0.000226243
uc009ddq.1	Edem1	1650.94	1714.15	1805.58	643.497	640.985	720.369	-1.3674	0.00016142
uc007whi.1	Naprt1	90.5663	155.267	150.902	37.2394	53.934	63.2299	-1.36725	0.00384475
uc007fmb.1	Zfp365	36.9348	56.8516	38.4539	11.9166	16.5951	24.8403	-1.36704	0.036491
uc009aew.1	Taf6	3346.4	4348.91	3446.28	1681.73	1109.8	1531.07	-1.36683	0.000127746
uc009jjx.1	Itpripl2	322.8	793.533	970.086	159.385	226.108	417.769	-1.36679	0.000307828
uc007pek.1	Aspg	113.334	82.172	84.482	43.1977	41.4877	24.8403	-1.36673	0.00813652
uc009hyp.1	Ticrr	2490.32	2149.85	2000.77	1245.29	387.91	952.965	-1.36543	0.0244979
uc008dmd.2	Lpin2	2268.71	2087.74	2374.82	1121.65	512.373	982.322	-1.36511	0.00199588
uc007lby.1	Hoxb2	1042.78	1544.07	1450.18	433.466	599.498	526.163	-1.36504	0.000188875
uc009ghh.2	Usf2	2071.39	2519.15	2224.5	714.996	950.069	1004.9	-1.36495	0.000152044
uc007nqw.1	Prpf39	3453.16	508.798	917.066	986.099	265.521	438.093	-1.36476	0.144398
uc008kas.1	Metap1d	689.619	263.237	382.208	217.478	130.686	158.075	-1.3647	0.00494505
uc012blp.1	Ccnj	1237.57	1324.31	1234.6	665.84	398.282	433.577	-1.36401	0.000206672
uc009nlg.2	Fuk	1354.45	2246.35	2162.74	703.08	549.712	971.031	-1.36382	0.000161474
uc008hny.1	Hps1	639.529	989.886	861.134	299.405	354.72	307.117	-1.36378	0.000264892
uc007gek.1	Ap3d1	5871.12	7765.26	6463.75	3229.4	2041.2	2574.36	-1.36341	0.00012368
uc007zuk.2	Usp16	1750.1	580.459	897.257	537.737	294.563	381.638	-1.36283	0.0145475
uc008gtb.2	Stx3	40.9825	30.5756	39.0365	13.4062	4.14877	27.0985	-1.36224	0.0643027
uc007wze.2	Cyp2d22	111.311	115.614	152.068	43.1977	41.4877	63.2299	-1.36135	0.00434247
uc009jqw.1	Sbk1	3283.15	7829.75	7968.69	1969.22	2120.02	3068.91	-1.36097	0.000131965
uc007cmg.2	Pfkfb2	306.104	183.932	225.479	86.3954	82.9755	108.394	-1.36095	0.00135613
uc007bmv.1	Stk36	921.347	1301.85	1187.41	420.06	358.869	551.004	-1.36063	0.000216052
uc007gjj.1	Zfp873	259.05	57.3293	67.5856	102.781	4.14877	36.1314	-1.36034	0.319649
uc008yjv.1	Klhl8	284.348	322.477	279.664	150.447	80.9011	115.169	-1.35956	0.000933397
uc009bqa.2	Ephb6	930.961	1567.96	1330.15	351.54	609.87	537.454	-1.35955	0.000205133
uc009nnr.1	Adamts18	488.754	409.427	586.713	148.958	165.951	282.276	-1.359	0.000467913
uc007hwu.1	Urgcp	642.059	866.151	962.512	369.415	203.29	377.121	-1.35857	0.000590044
uc008ypr.2	Gtpbp6	1481.95	2080.58	1903.47	558.591	987.408	575.844	-1.35856	0.000506861
uc011zuw.1	Adck5	1161.68	1302.33	1267.23	567.528	468.811	426.802	-1.35804	0.000219324
uc009rfh.3	Ppp2r3a	868.728	451.468	738.198	443.893	109.942	268.727	-1.35749	0.0760397
uc007qii.1	Ptpdc1	819.65	649.255	767.912	350.05	197.067	325.182	-1.35737	0.000304998
uc011yza.1	Zfp169	354.676	386.495	483.004	208.541	87.1242	178.399	-1.3568	0.00647155
uc008dbe.1	Sema6b	216.55	409.905	496.987	81.9266	136.91	237.112	-1.35599	0.000688452
uc009mmx.2	Trmt1	2996.78	3231.94	3241.78	1112.71	1377.39	1212.66	-1.35509	0.000151671
uc008reh.1	Arhgap29	2073.41	1233.06	1678.57	835.652	331.902	774.567	-1.35461	0.0212833
uc008sdx.2	Mms22l	2585.95	1658.73	1736.25	1120.16	506.15	722.628	-1.35437	0.000356493
uc007pfr.1	Pacs2	2118.44	3558.72	3121.17	1020.36	1261.23	1124.59	-1.35429	0.000159535
uc007grx.2	Utp20	5357.07	4020.22	4400.64	2794.44	846.35	1833.67	-1.35354	0.0246868
uc008lwc.1	Zfp106	7395.57	5649.33	6133.39	3372.4	1902.21	2312.41	-1.35227	0.000139463
uc007xvq.2	Amhr2	59.1969	74.0504	78.6556	20.8541	18.6695	47.4224	-1.35211	0.0151961
uc007ggs.2	Zfr2	263.098	340.154	418.331	74.4788	170.1	167.108	-1.35148	0.000812524
uc008qbt.2	Crtc2	1846.74	1728.48	1581.85	585.403	784.118	650.365	-1.35124	0.000196868
uc008ise.1	BC029214	122.442	169.122	181.199	32.7707	74.6779	88.0702	-1.35102	0.0030295
uc009edl.1	Foxm1	3939.89	4808.97	3570.38	1702.58	1893.91	1262.34	-1.35079	0.000151964
uc008qkr.2	Tars2	2172.58	2356.71	2138.27	1072.49	707.366	846.829	-1.35063	0.000178911
uc007xph.1	Prpf40b	2996.78	2595.11	2776.25	877.36	1207.29	1223.95	-1.35041	0.00017243
uc008zkz.1	Rad9b	187.204	94.1156	131.675	68.5205	33.1902	58.7135	-1.35035	0.00657631
uc007wrk.1	Card10	197.829	269.448	262.185	67.0309	116.166	106.136	-1.35013	0.00135572
uc009giz.1	4931406P16Rik	1451.08	1597.1	1654.1	709.038	481.258	652.623	-1.3494	0.00020819
uc007clf.2	Zranb3	1353.43	852.296	809.279	686.694	219.885	318.408	-1.34922	0.00483589
uc008hqb.1	Fam178a	3336.79	1270.32	2033.98	1301.89	358.869	916.834	-1.34913	0.0857566
uc008djw.2	Soga2	1303.34	2030.89	1880.74	612.215	674.176	747.468	-1.34853	0.000199348
uc008jen.2	Prrc2b	14188	23774.9	20752.3	5578.46	8824.44	8775.41	-1.34825	0.000132152
uc009anc.2	Rnf6	758.429	294.291	469.021	266.634	145.207	180.657	-1.34817	0.00806813
uc007yjk.1	Top3b	2669.93	2652.91	2214.01	1206.56	794.49	966.515	-1.34682	0.000177243
uc009pbu.2	Rnf26	2082.01	3643.28	3226.63	981.63	1292.34	1210.4	-1.34619	0.000172247
uc007rhn.1	Gpr98	792.834	683.174	752.181	241.311	265.521	386.154	-1.34583	0.000361281
uc009oua.2	Ei24	2075.94	2419.3	2041.55	928.005	686.622	957.482	-1.34551	0.000188284
uc007afr.2	Rb1cc1	2076.95	510.709	1062.73	935.453	147.281	399.703	-1.34539	0.187946
uc009gcs.1	AK138949	18.7204	16.7211	28.5491	5.9583	8.29755	11.2911	-1.34531	0.125043
uc007dja.1	Gpr161	753.876	1060.59	1092.44	387.29	280.042	467.45	-1.34518	0.000284028
uc007tzo.2	Rec8	235.776	173.421	208	87.885	64.306	90.3285	-1.34508	0.00188963
uc008lyi.2	Map1a	1009.89	2694.96	1816.65	649.455	605.721	891.994	-1.34506	0.00582739
uc007usv.1	Naa16	1658.02	504.02	683.43	548.164	192.918	325.182	-1.34497	0.0456576
uc007cwg.2	Zbtb41	883.907	253.682	460.864	311.321	91.273	210.014	-1.34477	0.103288
uc009ncg.2	4931428F04Rik	799.918	954.533	980.574	324.727	354.72	397.445	-1.34474	0.000295155
uc008gjg.1	Esrra	453.337	738.593	763.834	154.916	309.084	320.666	-1.34399	0.000393879
uc009plj.1	Arhgap20	200.359	177.243	219.071	93.8433	49.7853	90.3285	-1.34397	0.00201106
uc007fkd.2	Herc4	2647.67	1309.5	1616.23	1359.98	271.745	645.848	-1.34365	0.0840986
uc008vtg.2	Mfn2	1270.96	1652.04	1511.94	747.767	363.018	636.816	-1.34328	0.00152841
uc008ueh.2	Stil	2280.35	1026.19	1125.07	908.641	348.497	478.741	-1.34304	0.00471095
uc007xkz.2	Rapgef3	204.407	331.555	326.858	75.9683	128.612	140.009	-1.34246	0.00110574
uc007lea.1	Socs7	645.095	797.833	854.725	266.634	284.191	356.797	-1.34096	0.000348174
uc008yfw.1	Naa11	270.687	421.848	333.267	108.739	168.025	128.718	-1.33971	0.000875185
uc009kmf.2	Brsk2	220.597	408.949	298.891	101.291	126.538	140.009	-1.33965	0.00100591
uc008sdg.2	Sfrs18	8756.09	1867.5	3511.54	2109.24	1559.94	1497.19	-1.3392	0.0537401
uc009gwr.1	Car11	299.526	338.243	313.457	86.3954	165.951	128.718	-1.33862	0.000998325
uc007czh.1	Rgl1	1389.86	1332.43	1081.95	738.829	383.762	417.769	-1.33842	0.000264009
uc007yla.1	Lztr1	3737	4281.07	4470.55	2009.44	1155.43	1768.18	-1.33841	0.000177255
uc008pef.2	Maml3	1325.61	1283.22	1182.17	436.446	584.977	478.741	-1.33766	0.000260552
uc008nni.1	Epb4.1l1	917.3	1479.57	1497.95	402.185	524.82	607.459	-1.33752	0.000254655
uc008scc.2	Wwp1	1296.26	456.724	690.422	493.049	180.472	284.535	-1.33742	0.0325518
uc008drk.1	Map4k3	2210.53	1161.87	1467.07	1042.7	323.604	584.877	-1.33672	0.0245802
uc009iat.1	Fes	461.433	788.278	596.618	181.728	356.794	189.69	-1.33664	0.0079446
uc009drs.1	Eno2	66.2803	75.9614	135.754	28.3019	39.4133	38.3896	-1.33596	0.00999037
uc009tny.1	Flna	60533.7	83572.3	72465.1	14410.2	38301.5	38613.2	-1.33584	0.00374744
uc007mut.1	Fasn	22243.9	44329.9	32040.2	15768.6	7540.39	15473.3	-1.33497	0.0198413
uc012bad.1	Trappc8	2683.59	1269.37	1751.98	1282.52	309.084	713.595	-1.33468	0.0714538
uc008sqi.2	Gba2	2056.71	2501.47	2311.89	980.141	769.597	971.031	-1.33441	0.000209455
uc009nmk.2	Znrf1	1407.57	1747.59	1839.96	597.32	653.432	724.886	-1.33427	0.000235953
uc008uae.1	Lrp8	585.898	666.453	775.486	256.207	267.596	275.502	-1.33357	0.000422751
uc009rru.2	Atrip	1598.82	1546.94	1699.54	646.476	663.804	611.975	-1.33346	0.000240413
uc008kxx.2	Mapk8ip1	2373.44	3799.02	3043.68	926.516	1651.21	1070.39	-1.33287	0.000834609
uc008vol.2	Zbtb17	2397.73	2804.36	2442.4	907.151	1203.14	925.867	-1.33246	0.000206573
uc009nwy.1	Urb2	1975.26	2708.81	2085.25	1307.85	568.382	860.379	-1.33192	0.00409655
uc009fow.1	Zfp235	182.65	124.214	173.625	75.9683	53.934	60.9717	-1.33189	0.00328278
uc009sfh.1	Zkscan7	272.205	195.875	248.785	98.312	87.1242	99.3613	-1.33075	0.00161924
uc008lxb.1	Ubr1	2693.21	1740.42	2243.14	1362.96	400.357	925.867	-1.33013	0.0410243
uc008osf.2	Hps3	830.781	486.822	678.769	294.936	186.695	309.375	-1.33012	0.00119491
uc007jkn.1	Hs3st3b1	292.949	502.109	673.525	122.145	136.91	352.281	-1.33	0.000618985
uc007wvi.2	Mief1	758.935	1467.63	1173.43	403.675	394.133	548.745	-1.32878	0.000304073
uc008gnt.2	1810009A15Rik	10.1191	11.9436	12.2353	7.44788	4.14877	2.25821	-1.32733	0.261326
uc009hyt.2	Kif7	1632.72	2113.54	2047.96	786.496	526.894	998.129	-1.32719	0.000238867
uc009gqp.2	Zfp473	104.227	81.6943	106.622	38.729	39.4133	38.3896	-1.32707	0.00890357
uc009lgv.2	Ddhd2	1275.01	724.26	776.652	476.664	209.513	399.703	-1.32702	0.00767566
uc008vzh.2	Plekhg5	1122.72	1400.27	1348.8	421.55	535.192	598.426	-1.32671	0.000288533
uc009ezy.2	Epn1	3959.11	7226.84	6345.47	1556.61	3009.93	2407.25	-1.32615	0.000353355
uc007xzq.1	Adcy9	217.055	257.982	325.11	117.676	82.9755	112.911	-1.32603	0.00146203
uc007wtd.2	Pla2g6	813.579	1062.98	931.632	376.863	317.381	426.802	-1.32422	0.000353496
uc008sgn.2	Zfp292	7426.94	1382.59	3492.31	2597.82	547.638	1596.56	-1.32404	0.214084
uc009orv.2	Arhgap32	2068.35	1950.63	1956.49	962.266	555.936	869.411	-1.32397	0.000244005
uc008zxt.2	Mlxipl	216.044	108.448	113.031	47.6664	91.273	31.615	-1.32381	0.0251497
uc009kfc.1	Mapk1ip1	287.383	194.92	225.479	74.4788	120.314	88.0702	-1.32346	0.00181029
uc008zhm.1	Tpcn1	1946.42	2803.88	2355.01	941.412	840.127	1054.58	-1.32247	0.000235929
uc008oit.1	Cables2	811.555	963.61	787.139	335.154	346.423	343.248	-1.32234	0.000385456
uc008xat.2	Fam53a	975.485	1707.94	1458.92	378.352	717.738	560.036	-1.32217	0.000331215
uc009oim.2	Zfp26	2027.37	750.536	978.243	938.433	215.736	390.671	-1.32188	0.0670035
uc007rmb.2	Pde8b	72.3518	80.2611	87.3951	41.7081	12.4463	40.6478	-1.32178	0.0169176
uc008pxj.1	Ash1l	5505.32	2154.15	3660.69	2004.97	865.019	1607.85	-1.32099	0.0370752
uc007hlo.2	Gls2	61.7267	88.3827	70.4988	31.2811	22.8183	33.8732	-1.32093	0.0161177
uc033hgk.1	Diap1	1924.15	2136.47	1524.17	954.818	493.704	785.858	-1.32062	0.000323048
uc008kdu.2	Hoxd13	1609.95	2777.61	2706.92	762.663	900.284	1162.98	-1.32054	0.000240413
uc008vka.2	Eif4g3	11410.8	8752.28	8766.9	3939.93	3642.62	3931.55	-1.32051	0.000193629
uc007qyp.2	Cdc14b	715.423	470.1	526.701	332.175	176.323	189.69	-1.31955	0.000582791
uc008xaj.2	Ctbp1	7263.01	12237.9	10448.4	3628.61	4140.48	4132.53	-1.31951	0.000194019
uc007kxy.1	Spag9	3313.51	1776.25	2585.15	1447.87	607.795	1036.52	-1.31882	0.0121833
uc007jlx.1	Myh3	1233.52	916.314	900.753	263.655	385.836	643.59	-1.31864	0.00848132
uc009gsu.1	Prr12	8904.33	12184.4	9924.01	4334.66	3491.19	4599.98	-1.31864	0.000193018
uc007jlt.2	Adprm	514.558	361.652	332.684	208.541	124.463	149.042	-1.31815	0.00086758
uc008mjd.2	Ptpra	3633.78	3261.08	3299.46	1657.9	1001.93	1433.96	-1.31768	0.000226421
uc012gzs.1	Ppm1m	1400.99	1629.11	1470.57	557.101	661.729	587.135	-1.31768	0.000293417
uc008lri.2	Spred1	1473.35	1084.48	1085.45	723.934	288.34	465.192	-1.31754	0.00222814
uc007qvg.2	Zcchc6	2962.38	1284.65	1810.83	1155.91	512.373	749.726	-1.31734	0.0104137
uc007ykr.2	Pi4ka	3958.61	4525.19	3761.49	2308.84	846.35	1790.76	-1.31733	0.0147614
uc008pcj.2	Jade1	701.762	570.905	724.214	338.134	182.546	282.276	-1.31605	0.000512049
uc009nkx.1	Mtss1l	2085.05	3142.12	2692.94	1106.75	941.771	1117.81	-1.3155	0.000248195
uc008jng.2	Dennd1a	1343.32	1615.73	1205.47	674.778	410.729	589.393	-1.31471	0.000314244
uc007kbx.1	Rap1gap2	84.4948	103.193	138.667	40.2185	53.934	33.8732	-1.31396	0.00816341
uc009bik.2	Nup205	9369.31	9345.16	8603.18	5676.77	1779.82	3737.34	-1.31326	0.0245402
uc008uvd.2	Zscan20	514.558	482.044	488.83	265.144	124.463	210.014	-1.31283	0.000704808
uc009dtt.1	Ncapd2	23225.4	26629.9	16582.4	14487.6	5938.97	7321.12	-1.3127	0.00155875
uc009uow.2	Fgd1	2553.56	4051.75	3006.98	1370.41	1284.05	1212.66	-1.31264	0.00024544
uc009mxv.1	Kifc3	644.083	920.613	798.209	317.28	296.637	334.215	-1.31209	0.000457283
uc007irq.1	Tbc1d9b	2443.77	4105.74	3756.83	1297.42	1292.34	1513	-1.31208	0.000243565
uc008ygo.2	A930011G23Rik	11.1311	10.0326	15.7311	10.427	6.22316	0	-1.31174	0.31746
uc008gja.2	Rps6ka4	256.52	568.038	617.592	125.124	186.695	264.211	-1.31083	0.000755073
uc008kdb.2	Chn1	1213.28	920.136	678.769	574.976	253.075	313.891	-1.31022	0.000417739
uc007vya.2	Fam84b	108.781	261.804	263.933	68.5205	91.273	83.5538	-1.30987	0.00255553
uc007hhu.1	42072	267.651	596.225	565.738	107.249	209.513	277.76	-1.30865	0.000770815
uc008cpn.2	Cyp39a1	386.551	246.994	291.317	160.874	85.0498	126.46	-1.30842	0.00132281
uc008dps.2	Prkd3	4339.59	3233.85	3425.31	2089.87	1126.39	1296.21	-1.30819	0.000249699
uc007bym.2	Hjurp	8690.82	4364.19	6009.29	3473.69	1692.7	2511.13	-1.30804	0.00469761
uc007wlu.2	Recql4	2058.23	2008.92	1683.23	695.632	939.697	681.98	-1.30715	0.00030042
uc009rko.1	Rad54l2	3436.46	4527.11	3774.31	1788.98	1410.58	1549.13	-1.3071	0.000248665
uc009gmj.1	Zfp715	618.785	246.038	305.883	239.822	62.2316	158.075	-1.30658	0.0820365
uc012abv.1	Ccdc74a	89.5544	98.4153	77.4904	34.2602	39.4133	33.8732	-1.3058	0.0121417
uc007uat.1	Adcy4	1291.71	1313.8	1678.57	522.841	379.613	862.637	-1.30482	0.000345652
uc009txw.1	Taf1	4325.93	1670.67	2581.65	1829.2	481.258	1151.69	-1.30373	0.0912662
uc008fok.2	Poli	491.284	305.756	242.959	169.812	120.314	119.685	-1.30334	0.00124741
uc007ijb.2	Rhbdf1	1704.57	2220.08	2240.23	703.08	790.341	1020.71	-1.30243	0.000305062
uc011zaz.1	Habp4	605.124	780.634	706.153	227.905	352.646	268.727	-1.30198	0.000558134
uc007isw.1	Zfp454	386.551	159.089	154.398	140.02	47.7109	83.5538	-1.30155	0.02021
uc007zxq.1	Ifngr2	555.035	662.154	625.167	271.103	217.811	257.436	-1.30097	0.000631949
uc009qdw.2	Zfp609	3861.46	3737.39	2886.95	1380.84	1406.43	1443	-1.30054	0.000278458
uc008ctx.2	Klhdc3	2526.75	3387.21	3025.04	1106.75	1286.12	1230.73	-1.30043	0.000280326
uc009uqg.1	Tspyl2	1821.44	746.714	868.708	507.945	400.357	422.286	-1.29934	0.00154697
uc008mln.2	Smox	1532.54	1969.74	2035.72	679.246	823.531	733.919	-1.2993	0.000329514
uc008jhm.1	Ralgps1	166.966	160.044	166.633	68.5205	64.306	67.7463	-1.29871	0.00387161
uc012gzz.1	Rbm15b	4257.12	8382.98	7786.91	2134.56	3018.23	3012.45	-1.29869	0.000252721
uc008lul.2	Rpap1	3685.9	5841.86	4638.35	2048.17	1499.78	2190.47	-1.29868	0.000261923
uc008lix.1	Abtb2	1049.35	1586.59	1523.59	624.132	398.282	650.365	-1.29841	0.000380053
uc007dvh.2	Kif26b	5713.26	9054.21	8802.44	3661.38	1981.04	3814.12	-1.29832	0.00367508
uc008fqi.1	Zbtb7c	51.1016	69.2729	92.6389	20.8541	20.7439	47.4224	-1.29659	0.0194096
uc008fng.1	Ldlrad4	62.2327	64.4955	141.58	26.8124	16.5951	67.7463	-1.29611	0.0140008
uc007lzu.2	Cep95	1241.11	394.139	570.982	406.654	226.108	237.112	-1.2955	0.012382
uc008zfh.2	Taok3	332.414	325.344	413.67	192.155	112.017	133.234	-1.29514	0.00128341
uc012fnm.1	Vps33b	775.126	719.483	715.475	381.331	215.736	307.117	-1.29327	0.000584799
uc009qqh.1	Prtg	946.645	713.75	546.511	397.717	282.117	223.563	-1.29246	0.00059935
uc007pfl.1	Jag2	331.402	593.836	685.761	141.51	240.629	270.985	-1.29244	0.000789615
uc009kfl.2	Stk32c	35.417	89.3382	55.9329	25.3228	26.967	20.3239	-1.29236	0.034663
uc008hit.1	Myof	441.194	396.05	674.108	184.707	124.463	313.891	-1.29234	0.00304239
uc008cqr.1	Aars2	1577.07	2276.93	2024.65	908.641	686.622	797.149	-1.29202	0.000355605
uc033hqx.1	Asxl1	6628.54	6762.47	5577.56	2687.19	2329.54	2712.11	-1.29198	0.000272801
uc009utk.1	Phka2	1584.66	1497.73	1435.61	802.881	412.803	636.816	-1.2916	0.000383821
uc009sqz.1	Med14	3188.03	2362.92	2638.75	1796.43	441.844	1165.24	-1.29148	0.0691789
uc008rxz.2	Chd7	8057.36	6626.31	5875.28	3478.16	2217.52	2691.79	-1.29002	0.000274299
uc008rkg.1	Gstcd	1293.73	877.616	782.478	496.029	336.051	361.314	-1.28979	0.000500724
uc009qcv.1	Igdcc3	6083.12	10134.4	4196.72	3750.75	3209.08	1718.5	-1.28888	0.010652
uc008hhu.2	Tnks2	9856.04	7537.37	8384.69	5694.65	1858.65	3303.76	-1.28838	0.0187867
uc007wce.1	Dennd3	131.549	164.822	171.294	56.6039	41.4877	97.1031	-1.28748	0.0045866
uc009nlk.2	St3gal2	1211.77	1649.65	1356.96	640.517	504.076	582.619	-1.28739	0.000416194
uc012cug.1	Pde4dip	1299.8	1171.91	1134.39	813.308	302.86	422.286	-1.28622	0.00452531
uc009pvf.2	Ulk3	231.728	259.893	237.132	98.312	105.794	94.8449	-1.28567	0.0022167
uc009jpc.1	Tnrc6a	8390.28	5135.75	6907.71	3025.33	2605.43	2732.44	-1.28502	0.000290773
uc007xpn.1	Nckap5l	2382.04	3967.67	3104.86	1327.21	1001.93	1540.1	-1.2844	0.000328754
uc008qjm.2	Setdb1	5719.84	4170.71	3911.81	2815.3	1010.23	1869.8	-1.28358	0.0100422
uc009fly.1	Mark4	1447.54	2323.27	2167.98	822.246	674.176	916.834	-1.28288	0.000384952
uc007pns.1	Gli3	6268.81	5970.85	5549.01	3695.64	1354.57	2398.22	-1.28186	0.00916268
uc007kca.1	Cluh	3584.2	5076.03	4104.08	2447.37	1124.32	1738.82	-1.28101	0.00490587
uc009qsd.2	Mapk6	5387.43	4544.3	4024.26	2429.5	1503.93	1813.34	-1.281	0.00031738
uc008qkx.1	Rprd2	3590.27	3017.43	3181.18	2039.23	682.473	1368.48	-1.28095	0.0202726
uc009bke.2	Ubn2	2273.26	1216.81	1686.73	1038.23	404.505	702.304	-1.28061	0.0176113
uc009kkn.2	Deaf1	1758.2	1814.95	1710.03	710.527	796.564	668.431	-1.28049	0.000402329
uc007sqy.1	Polr3a	1873.05	1732.78	1651.19	936.943	520.671	718.111	-1.27975	0.000408762
uc009pct.1	C2cd2l	500.391	685.563	603.609	238.332	257.224	239.37	-1.27962	0.000798385
uc009fec.2	Zfp606	979.026	324.866	492.909	415.592	91.273	228.079	-1.27794	0.127562
uc009rzu.1	Golga4	6098.8	2103.99	3746.34	1832.18	1414.73	1573.97	-1.27722	0.0159332
uc008tmu.1	Focad	1302.33	1543.11	1463.58	780.538	400.357	605.201	-1.27689	0.000472045
uc007qqd.1	Nsd1	13351.2	10146.8	12025.6	6387.3	3175.89	5150.98	-1.27662	0.0010604
uc007ihc.2	Mtif2	1246.68	606.258	753.929	548.164	271.745	275.502	-1.27656	0.000722397
uc008ijc.1	Fbxo18	4308.73	4286.8	4166.42	1838.14	1559.94	1872.06	-1.2758	0.0003394
uc009rip.1	Pik3r4	2088.08	2412.13	2112.05	1470.21	454.291	885.219	-1.27466	0.032809
uc009jic.1	Pde3b	1489.03	1177.64	1620.89	792.454	325.679	659.398	-1.27365	0.0142847
[truncated: 10,066 more rows]
