# Supplementary material for: Pervasive translational regulation of the cell signalling circuitry underlies mammalian development
Source: Nat Commun. 2017 Feb 14;8:14443. doi: 10.1038/ncomms14443 (PMC5316868; doi:10.1038/ncomms14443)
Supplement: Supplementary Data 3 — Enriched GO categories (biological processes) among TE-high genes in the mesoderm at E11.5 [file ncomms14443-s4.xlsx]

## Sheet: Supplementary Data 3
Supplementary Data 3. Enriched GO categories (biological processes) among TE-high genes in the mesoderm at E11.5
GO ID	GO name	Number of associated translationally active genes	Associated translationally active genes	adjusted p-values
GO:0006952	defense response	18	[Apoe, B2m, C5ar1, Cd24a, Cd37, Cd44, Cebpg, Csf1r, Ednrb, Fcer1g, Fcna, Gstp1, Hmox1, Ly86, Mif, Polr3k, Rnase4, Slc11a1]	0.000176953
GO:0033993	response to lipid	14	[Aqp1, Cd24a, Cited4, Ednrb, Gstp1, Hmgb1, Hmox1, Lox, Ly86, Mif, Rbp4, Rpl36al, Slc11a1, Ube2l3]	0.000142596
GO:0050776	regulation of immune response	14	[4632428N05Rik, B2m, C3ar1, C5ar1, Cd24a, Cd37, Cd44, Cd79b, Fcer1g, Fcna, H2-D1, Hmox1, Mif, Slc11a1]	0.000126371
GO:0002684	positive regulation of immune system process	13	[B2m, C3ar1, C5ar1, Cd24a, Cd37, Cd44, Cd79b, Fcer1g, Fcna, H2-D1, Hmox1, Mif, Slc11a1]	0.000501427
GO:0051707	response to other organism	13	[B2m, C5ar1, Cd24a, Cd37, Ednrb, Fcer1g, Gstp1, Ly86, Mif, Polr3k, Rnase4, Rps15a, Slc11a1]	0.000272855
GO:0001816	cytokine production	12	[4632428N05Rik, C3ar1, Cd24a, Cebpg, Csf1r, Fcer1g, Gstp1, Hmox1, Mif, Rnase4, Slc11a1, Srgn]	0.000778274
GO:0006954	inflammatory response	11	[Apoe, Cd24a, Cd44, Csf1r, Ednrb, Fcer1g, Gstp1, Hmox1, Ly86, Mif, Slc11a1]	0.000731272
GO:0032101	regulation of response to external stimulus	11	[Apoe, C3ar1, Cd24a, Cd37, Cxcr4, Ednrb, Fcer1g, Gstp1, Hmgb1, Ly86, Mif]	0.00357032
GO:0050778	positive regulation of immune response	11	[B2m, C3ar1, C5ar1, Cd24a, Cd44, Cd79b, Fcer1g, Fcna, H2-D1, Mif, Slc11a1]	0.000144205
GO:0002250	adaptive immune response	10	[4632428N05Rik, B2m, C3ar1, Cd24a, Cd44, Ctsc, Fcer1g, H2-D1, Mif, Slc11a1]	6.19388e-05
GO:0009617	response to bacterium	10	[B2m, C5ar1, Cd24a, Ednrb, Fcer1g, Gstp1, Ly86, Mif, Rnase4, Slc11a1]	0.000258787
GO:0051241	negative regulation of multicellular organismal process	10	[4632428N05Rik, Apoe, Cd24a, Gstp1, Hmox1, Lgmn, Rbp4, Rgs2, Slc11a1, Srgn]	0.0021231
GO:0055080	cation homeostasis	10	[Apoe, C3ar1, Car2, Cd24a, Ednrb, Hmox1, Rhag, Slc11a1, Sod2, Trf]	0.0036629
GO:0002443	leukocyte mediated immunity	9	[4632428N05Rik, B2m, Cd24a, Cebpg, Ctsc, Fcer1g, H2-D1, Hmox1, Slc11a1]	0.000162598
GO:0002697	regulation of immune effector process	9	[4632428N05Rik, B2m, Cd24a, Cd37, Fcer1g, H2-D1, Hmox1, Mif, Rbp4]	0.000184171
GO:0015672	monovalent inorganic cation transport	9	[Aqp1, Atp5h, Cox5a, Mif, Ppid, Rhag, Slc11a1, Uqcr11, Ywhae]	0.00295882
GO:0002237	response to molecule of bacterial origin	8	[B2m, C5ar1, Cd24a, Ednrb, Gstp1, Ly86, Mif, Slc11a1]	0.000504551
GO:0002460	adaptive immune response based on somatic recombination of immune receptors built from immunoglobulin superfamily domains	8	[4632428N05Rik, B2m, C3ar1, Cd24a, Ctsc, Fcer1g, H2-D1, Slc11a1]	0.000294851
GO:0002819	regulation of adaptive immune response	8	[4632428N05Rik, B2m, Cd24a, Cd44, Fcer1g, H2-D1, Mif, Slc11a1]	5.55285e-05
GO:0008015	blood circulation	8	[Apoe, C3ar1, Cxcr4, Ednrb, Hmox1, Mif, Rgs2, Sod2]	0.0105987
GO:0051047	positive regulation of secretion	8	[Aqp1, Csf1r, Ednrb, Fcer1g, Golph3l, Mif, Ppid, Rbp4]	0.00176607
GO:0002699	positive regulation of immune effector process	7	[B2m, Cd24a, Cd37, Fcer1g, H2-D1, Hmox1, Mif]	0.000154098
GO:0009306	protein secretion	7	[Csf1r, Golph3l, Mif, Ppid, Rbp4, Rnase4, Srgn]	0.00148833
GO:0048545	response to steroid hormone	7	[Aqp1, Cd24a, Cited4, Hmgb1, Hmox1, Lox, Ube2l3]	0.00237443
GO:0048872	homeostasis of number of cells	7	[Cd24a, Cd44, Cebpg, Fcer1g, Hmox1, Mif, Rhag]	0.0141862
GO:0071103	DNA conformation change	7	[H2afj, H2afx, H2afy2, H3f3a, Hmgb1, Tspyl1, Tspyl5]	0.00233485
GO:0071824	protein-DNA complex subunit organization	7	[Cebpg, H2afj, H2afx, H2afy2, Hmgb1, Tspyl1, Tspyl5]	0.000723283
GO:0002456	T cell mediated immunity	6	[4632428N05Rik, B2m, Cd24a, Ctsc, H2-D1, Slc11a1]	9.47351e-05
GO:0002700	regulation of production of molecular mediator of immune response	6	[4632428N05Rik, Cd37, Fcer1g, Hmox1, Mif, Rbp4]	0.000141245
GO:0002703	regulation of leukocyte mediated immunity	6	[4632428N05Rik, B2m, Cd24a, Fcer1g, H2-D1, Hmox1]	0.000509481
GO:0002822	regulation of adaptive immune response based on somatic recombination of immune receptors built from immunoglobulin superfamily domains	6	[4632428N05Rik, B2m, Cd24a, Fcer1g, H2-D1, Slc11a1]	0.000255314
GO:0006333	chromatin assembly or disassembly	6	[Cebpg, H2afj, H2afx, H2afy2, Tspyl1, Tspyl5]	0.000985203
GO:0032103	positive regulation of response to external stimulus	6	[C3ar1, Cd24a, Fcer1g, Hmgb1, Ly86, Mif]	0.00546224
GO:0050727	regulation of inflammatory response	6	[Apoe, Cd24a, Ednrb, Fcer1g, Gstp1, Mif]	0.00597429
GO:0050900	leukocyte migration	6	[C3ar1, C5ar1, Cd24a, Cx3cr1, Ednrb, Fcer1g]	0.00593637
GO:0070371	ERK1 and ERK2 cascade	6	[C5ar1, Cd44, Csf1r, Gstp1, Mif, Trf]	0.00635192
GO:0070661	leukocyte proliferation	6	[4632428N05Rik, Cd24a, Cxcr4, Gstp1, Mif, Slc11a1]	0.0115723
GO:0098542	defense response to other organism	6	[C5ar1, Cd37, Fcer1g, Polr3k, Rnase4, Slc11a1]	0.00881178
GO:0001818	negative regulation of cytokine production	5	[4632428N05Rik, Cd24a, Gstp1, Hmox1, Slc11a1]	0.00561404
GO:0001819	positive regulation of cytokine production	5	[C3ar1, Csf1r, Fcer1g, Mif, Slc11a1]	0.0229715
GO:0002253	activation of immune response	5	[C3ar1, C5ar1, Cd79b, Fcer1g, Fcna]	0.0385888
GO:0002367	cytokine production involved in immune response	5	[4632428N05Rik, Fcer1g, Hmox1, Mif, Slc11a1]	0.000269508
GO:0008217	regulation of blood pressure	5	[C3ar1, Ednrb, Hmox1, Mif, Sod2]	0.00561404
GO:0015992	proton transport	5	[Atp5h, Cox5a, Ppid, Slc11a1, Uqcr11]	0.00275191
GO:0032496	response to lipopolysaccharide	5	[Ednrb, Gstp1, Ly86, Mif, Slc11a1]	0.0172499
GO:0046651	lymphocyte proliferation	5	[4632428N05Rik, Cd24a, Cxcr4, Mif, Slc11a1]	0.0338124
GO:0050731	positive regulation of peptidyl-tyrosine phosphorylation	5	[Cd24a, Cd44, Csf1r, Mif, Vtn]	0.00563203
GO:0055076	transition metal ion homeostasis	5	[Hmox1, Rhag, Slc11a1, Sod2, Trf]	0.00275191
GO:0071396	cellular response to lipid	5	[Aqp1, Gstp1, Ly86, Mif, Ube2l3]	0.038923
GO:0071478	cellular response to radiation	5	[Aqp1, Crip1, Ppid, Rdh11, Tspyl5]	0.0060121
