# Supplementary material for: Pervasive translational regulation of the cell signalling circuitry underlies mammalian development
Source: Nat Commun. 2017 Feb 14;8:14443. doi: 10.1038/ncomms14443 (PMC5316868; doi:10.1038/ncomms14443)
Supplement: Supplementary Data 4 — Enriched GO categories (biological process) among TE-low genes in the mesoderm at E11.5 [file ncomms14443-s5.xlsx]

## Sheet: Supplementary Data 4
Supplementary Data 4. Enriched GO categories (biological process) among TE-low genes in the mesoderm at E11.5
GO ID	GO name	Number of associated translationally repressed genes	Associated translationally repressed genes	adjusted p-values
GO:0007154	cell communication	327	[2700049A03Rik, Aatk, Acap1, Adam8, Adamts20, Adcy1, Adcy6, Adora2a, Adrbk2, Agap2, Ager, Agtpbp1, Akap6, Alms1, Als2, Als2cl, Ank1, Ankrd26, Ankrd6, Anxa9, Apc, Apc2, Arap3, Arhgap21, Arhgap23, Arhgap39, Arhgap44, Arhgef10, Arhgef10l, Arhgef11, Arhgef12, Arhgef17, Arhgef25, Arhgef40, Arl5a, Artn, Aspm, Asxl2, Atxn1, Atxn7, Azi2, Bai1, Bai2, Bcl2l2, Bok, Brsk1, C2cd3, C2cd5, Cabin1, Cacna1b, Cacn…	0.000858231
GO:0007165	signal transduction	303	[2700049A03Rik, Aatk, Acap1, Adam8, Adamts20, Adcy1, Adcy6, Adora2a, Adrbk2, Agap2, Ager, Akap6, Alms1, Als2, Als2cl, Ank1, Ankrd26, Ankrd6, Anxa9, Apc, Apc2, Arap3, Arhgap21, Arhgap23, Arhgap39, Arhgap44, Arhgef10, Arhgef10l, Arhgef11, Arhgef12, Arhgef17, Arhgef25, Arhgef40, Arl5a, Artn, Aspm, Asxl2, Atxn1, Atxn7, Azi2, Bai1, Bai2, Bcl2l2, Bok, C2cd3, C2cd5, Cabin1, Cacna1d, Cacnb3, Caskin1, Cc2…	0.000158394
GO:0035556	intracellular signal transduction	183	[Aatk, Acap1, Adam8, Adcy1, Adcy6, Agap2, Ager, Akap6, Alms1, Als2, Als2cl, Ankrd26, Ankrd6, Apc, Arap3, Arhgef10, Arhgef10l, Arhgef11, Arhgef12, Arhgef17, Arhgef25, Arhgef40, Arl5a, Azi2, Bcl2l2, Bok, Cacna1d, Cdc42bpa, Cdc42bpb, Cdc42bpg, Celsr1, Cnih2, Cntf, Dab2ip, Dennd2a, Dennd4a, Dennd4b, Dennd5a, Dennd6b, Depdc5, Dgkk, Dgkq, Dgkz, Dhx58, Dmpk, Dnajc27, Dock10, Dock2, Dock4, Dock8, Dock9, …	0.000765205
GO:0007264	small GTPase mediated signal transduction	78	[Aatk, Acap1, Agap2, Als2, Als2cl, Arap3, Arhgef10, Arhgef10l, Arhgef11, Arhgef12, Arhgef17, Arhgef25, Arhgef40, Arl5a, Cdc42bpa, Celsr1, Dab2ip, Dennd2a, Dennd4a, Dennd4b, Dennd5a, Dennd6b, Dgkz, Dnajc27, Dock10, Dock2, Dock4, Dock8, Dock9, Fgd2, Iqgap3, Kalrn, Kank1, Lrrk1, Lrrk2, Madd, Mapkapk5, Mcf2l, Murc, Myo9b, Nf1, Ogt, Pkp4, Plce1, Plekhg2, Plxnb1, Prex1, Psd, Psd2, Psd4, Rabl6, Ralgapa2…	0.000148279
GO:0007265	Ras protein signal transduction	63	[Aatk, Acap1, Agap2, Als2, Als2cl, Arap3, Arhgef10, Arhgef10l, Arhgef11, Arhgef12, Arhgef17, Arhgef25, Arhgef40, Celsr1, Dab2ip, Dennd2a, Dennd4a, Dennd4b, Dennd5a, Dennd6b, Dgkz, Dock10, Dock2, Dock4, Dock9, Fgd2, Iqgap3, Kalrn, Kank1, Madd, Mapkapk5, Mcf2l, Murc, Myo9b, Nf1, Ogt, Pkp4, Plce1, Plekhg2, Plxnb1, Prex1, Psd, Psd2, Psd4, Ralgapa2, Rapgef1, Rasa4, Rgl3, Sbf1, Sbf2, Scrib, Sgsm1, Sgsm…	2.70638e-05
GO:0051056	regulation of small GTPase mediated signal transduction	62	[Acap1, Agap2, Als2, Als2cl, Arap3, Arhgef10, Arhgef10l, Arhgef12, Arhgef17, Arhgef25, Arhgef40, Cdc42bpa, Dab2ip, Dennd2a, Dennd4a, Dennd4b, Dennd5a, Dennd6b, Dgkz, Dock10, Dock2, Dock4, Dock9, Fgd2, Kalrn, Kank1, Madd, Mcf2l, Murc, Myo9b, Nf1, Ogt, Pkp4, Plce1, Plekhg2, Plxnb1, Prex1, Psd, Psd2, Psd4, Ralgapa2, Ralgds, Rapgef1, Rasa4, Rgl2, Rgl3, Sbf1, Sbf2, Scrib, Sgsm1, Sgsm2, Sipa1, Sipa1l1,…	5.52852e-07
GO:0016568	chromatin modification	58	[2210018M11Rik, Asxl2, Atxn7, Atxn7l3, Bap1, Baz2a, Bptf, Brpf3, Cecr2, Chd2, Chd3, Chd9, Ep400, Epc1, Ezh1, Hcfc1, Hdac10, Hdac5, Hira, Huwe1, Ino80, Jak2, Jmjd1c, Kansl1, Kat2b, Kat6a, Kat6b, Kdm5a, Kdm5c, Kdm5d, Kdm6b, Kmt2a, Kmt2b, Kmt2c, Kmt2d, Kmt2e, Map3k12, Msl1, Ncor1, Ogt, Paxbp1, Phf1, Rbl2, Satb1, Satb2, Scmh1, Setd1a, Setd1b, Setd2, Suv420h1, Suv420h2, Tet2, Tet3, Trrap, Ubn1, Ubr5, …	0.0385302
GO:0046578	regulation of Ras protein signal transduction	57	[Acap1, Agap2, Als2, Als2cl, Arap3, Arhgef10, Arhgef10l, Arhgef12, Arhgef17, Arhgef25, Arhgef40, Dab2ip, Dennd2a, Dennd4a, Dennd4b, Dennd5a, Dennd6b, Dgkz, Dock10, Dock2, Dock4, Dock9, Fgd2, Kalrn, Kank1, Madd, Mcf2l, Murc, Myo9b, Nf1, Ogt, Pkp4, Plce1, Plekhg2, Plxnb1, Prex1, Psd, Psd2, Psd4, Ralgapa2, Rapgef1, Rasa4, Rgl3, Sbf1, Sbf2, Scrib, Sgsm1, Sgsm2, Sipa1l1, Sos2, St5, Syngap1, Tiam2, Tri…	5.17492e-06
GO:1900542	regulation of purine nucleotide metabolic process	55	[Acap1, Adcy1, Adcy6, Adora2a, Agap2, Akap6, Als2, Arap3, Arhgef10, Arhgef17, Dab2ip, Dennd2a, Dennd4a, Dennd4b, Dennd5a, Dennd6b, Dock10, Dock2, Dock4, Dock9, Gabbr1, Gnal, Lrrk2, Madd, Mcf2l, Murc, Myo9a, Myo9b, Nf1, Pkp4, Plxnb1, Prex1, Psd, Psd2, Psd4, Ptprn2, Ralgapa2, Rapgef1, Rasa4, Rgl3, Rundc3a, Sbf1, Sbf2, Scrib, Sgsm1, Sgsm2, Sipa1l1, Snx13, Sos2, St5, Syngap1, Tiam2, Tsc1, Usp6nl, Vav…	0.00490868
GO:0043087	regulation of GTPase activity	48	[Acap1, Agap2, Als2, Arap3, Arhgef10, Arhgef17, Dab2ip, Dennd2a, Dennd4a, Dennd4b, Dennd5a, Dennd6b, Dock10, Dock2, Dock4, Dock9, Lrrk2, Madd, Mcf2l, Murc, Myo9a, Myo9b, Nf1, Pkp4, Plxnb1, Prex1, Psd, Psd2, Psd4, Ptprn2, Ralgapa2, Rapgef1, Rasa4, Rgl3, Sbf1, Sbf2, Scrib, Sgsm1, Sgsm2, Sipa1l1, Snx13, Sos2, St5, Syngap1, Tiam2, Tsc1, Usp6nl, Vav2]	0.00232954
GO:0007186	G-protein coupled receptor signaling pathway	41	[Adcy6, Adora2a, Adrbk2, Arhgef11, Arhgef12, Bai1, Bai2, Cacna1d, Celsr1, Celsr3, Dagla, Darc, Dgkq, Dgkz, Gabbr1, Gnal, Gng8, Gpr124, Gpr125, Gpr135, Gpr153, Gpr156, Gpr162, Gpr19, Gpr4, Gpr63, Htt, Itpr3, Jak2, Lphn1, Lrrk2, Pkd1, Plce1, Prex1, Pth1r, Smo, Snx13, Snx25, Spns2, Tub, Usp20]	0.0206589
GO:0042391	regulation of membrane potential	40	[Adora2a, Akap6, Arhgef10, Atxn1, Cacna1d, Cacna1g, Cacna1h, Cnih2, Cntf, Dlg4, Dmpk, Dsp, Fgfr3, Gnpat, Grik5, Grin2c, Grin2d, Hcn3, Htt, Kcnh2, Kcnq2, Lrrk2, Mpdz, Neto2, Nf1, Nlgn2, Pex5l, Piezo2, Rnf10, Scn8a, Sh3tc2, Shank1, Shank3, Slc25a27, Smad7, Tirap, Trpm4, Tsc1, Tusc2, Ypel1]	0.00104061
GO:0032318	regulation of Ras GTPase activity	38	[Acap1, Agap2, Als2, Arap3, Arhgef10, Dab2ip, Dennd2a, Dennd4a, Dennd4b, Dennd5a, Dennd6b, Dock10, Dock2, Dock4, Dock9, Madd, Mcf2l, Murc, Myo9b, Nf1, Pkp4, Plxnb1, Prex1, Ralgapa2, Rapgef1, Rasa4, Rgl3, Sbf1, Sbf2, Scrib, Sgsm1, Sgsm2, Sipa1l1, Sos2, St5, Syngap1, Tsc1, Usp6nl]	0.00156936
GO:0007266	Rho protein signal transduction	31	[Als2, Als2cl, Arap3, Arhgef10, Arhgef10l, Arhgef11, Arhgef12, Arhgef17, Arhgef25, Arhgef40, Celsr1, Dock10, Dock2, Dock4, Dock9, Fgd2, Kalrn, Kank1, Mcf2l, Murc, Myo9b, Pkp4, Plekhg2, Plxnb1, Prex1, Scrib, Sos2, Tiam2, Trio, Tsc1, Vav2]	0.00372532
GO:0035023	regulation of Rho protein signal transduction	29	[Als2, Als2cl, Arap3, Arhgef10, Arhgef10l, Arhgef12, Arhgef17, Arhgef25, Arhgef40, Dock10, Dock2, Dock4, Dock9, Fgd2, Kalrn, Kank1, Mcf2l, Murc, Myo9b, Pkp4, Plekhg2, Plxnb1, Prex1, Scrib, Sos2, Tiam2, Trio, Tsc1, Vav2]	0.001594
GO:0034765	regulation of ion transmembrane transport	28	[Ager, Akap6, Cacna1b, Cacna1c, Cacna1d, Cacna1g, Cacna1h, Cacnb3, Catsper2, Clcn2, Cnih2, Dlg4, Grin2d, Hcn3, Jph2, Kcnc3, Kcnh2, Kcnq2, Mink1, Nlgn2, Plcg1, Plcg2, Ryr1, Scn8a, Shank1, Shank3, Trpm4, Trpm5]	0.000772621
GO:0032320	positive regulation of Ras GTPase activity	19	[Als2, Arap3, Dab2ip, Dock2, Dock4, Murc, Myo9b, Nf1, Pkp4, Plxnb1, Prex1, Ralgapa2, Rapgef1, Rasa4, Scrib, Sipa1l1, Syngap1, Tsc1, Usp6nl]	0.044414
GO:0016571	histone methylation	18	[Asxl2, Baz2a, Ezh1, Kmt2a, Kmt2b, Kmt2c, Kmt2d, Kmt2e, Ogt, Paxbp1, Phf1, Satb1, Setd1a, Setd2, Suv420h1, Suv420h2, Tet2, Tet3]	0.00972396
GO:0034968	histone lysine methylation	16	[Asxl2, Baz2a, Ezh1, Kmt2a, Kmt2b, Kmt2c, Kmt2d, Kmt2e, Ogt, Phf1, Setd1a, Setd2, Suv420h1, Suv420h2, Tet2, Tet3]	0.00513958
GO:0070588	calcium ion transmembrane transport	16	[Cacna1b, Cacna1c, Cacna1d, Cacna1g, Cacna1h, Cacnb3, Catsper2, Itpr1, Itpr2, Itpr3, Jph2, Pkd1, Ryr1, Trpc2, Trpm4, Trpm7]	0.00513958
GO:0051899	membrane depolarization	15	[Adora2a, Atxn1, Cacna1d, Cacna1g, Dlg4, Dmpk, Grik5, Grin2c, Grin2d, Kcnh2, Neto2, Nlgn2, Shank1, Shank3, Smad7]	0.00433528
GO:0032482	Rab protein signal transduction	15	[Aatk, Als2, Dennd2a, Dennd4a, Dennd4b, Dennd5a, Dennd6b, Madd, Sbf1, Sbf2, Sgsm1, Sgsm2, St5, Syngap1, Usp6nl]	0.0124552
GO:0032313	regulation of Rab GTPase activity	14	[Als2, Dennd2a, Dennd4a, Dennd4b, Dennd5a, Dennd6b, Madd, Sbf1, Sbf2, Sgsm1, Sgsm2, St5, Syngap1, Usp6nl]	0.0254241
GO:0018022	peptidyl-lysine methylation	13	[Ezh1, Kmt2a, Kmt2b, Kmt2c, Kmt2e, Ogt, Prex1, Setd1a, Setd2, Suv420h1, Suv420h2, Tet2, Tet3]	0.00165229
GO:0014074	response to purine-containing compound	13	[Adora2a, Akap6, Dgkq, Gnal, Gpd1, Hcn3, Itpr1, Itpr2, Itpr3, Plcg2, Rapgef1, Ryr1, Ssh1]	0.0127253
GO:0060079	regulation of excitatory postsynaptic membrane potential	11	[Adora2a, Atxn1, Dlg4, Dmpk, Grik5, Grin2c, Grin2d, Neto2, Nlgn2, Shank1, Shank3]	0.00165937
GO:0007215	glutamate receptor signaling pathway	10	[Cnih2, Dlg4, Grik4, Grik5, Grin2c, Grin2d, Mink1, Nlgn2, Shank1, Shank3]	0.00848273
GO:0051568	histone H3-K4 methylation	9	[Kmt2a, Kmt2b, Kmt2c, Kmt2d, Kmt2e, Ogt, Setd1a, Tet2, Tet3]	0.0392515
GO:0018023	peptidyl-lysine trimethylation	8	[Kmt2a, Kmt2b, Ogt, Setd2, Suv420h1, Suv420h2, Tet2, Tet3]	0.0031885
GO:0035176	social behavior	7	[Dlg4, Dvl1, Htt, Mkks, Nlgn2, Shank1, Shank3]	0.0247709
GO:0071320	cellular response to cAMP	7	[Akap6, Gpd1, Hcn3, Itpr1, Itpr2, Itpr3, Rapgef1]	0.0333473
GO:1900449	regulation of glutamate receptor signaling pathway	6	[Cnih2, Dlg4, Mink1, Nlgn2, Shank1, Shank3]	0.0033495
GO:0018200	peptidyl-glutamic acid modification	5	[Agbl5, Agtpbp1, Ttll11, Ttll4, Ttll5]	0.0278203
GO:2000463	positive regulation of excitatory postsynaptic membrane potential	5	[Dlg4, Neto2, Nlgn2, Shank1, Shank3]	0.0278203
GO:0080182	histone H3-K4 trimethylation	5	[Kmt2a, Kmt2b, Ogt, Tet2, Tet3]	0.0434813
