# Supplementary material for: Pervasive translational regulation of the cell signalling circuitry underlies mammalian development
Source: Nat Commun. 2017 Feb 14;8:14443. doi: 10.1038/ncomms14443 (PMC5316868; doi:10.1038/ncomms14443)
Supplement: Supplementary Data 5 — Enriched GO categories (molecular function) among TE-low genes in the mesoderm at E11.5 [file ncomms14443-s6.xlsx]

## Sheet: Supplementary Data 5
Supplementary Data 5. Enriched GO categories (molecular function) among TE-low genes in the mesoderm at E11.5
GO ID	GO name	Number of genes under translational control	Genes under translational control	adjusted p-values
GO:0043168	anion binding	217	[4930503L19Rik, Aasdh, Aatk, Abca2, Abca4, Abca7, Abcc5, Adcy1, Adcy6, Adcy7, Adrbk2, Agap2, Alpk1, Alpk3, Anxa9, Arap3, Arhgap44, Arl5a, Ascc3, Atm, Atp10a, Atp11a, Atp11b, Atp13a2, Atp13a3, Atp8b2, Atr, Brsk1, C2cd5, Cacna1b, Cdc42bpa, Cdc42bpb, Cdc42bpg, Cdk16, Cdk19, Cep104, Chd2, Chd3, Chd9, Clk1, Clk4, Csnk1g2, Cul9, D5Ertd579e, Dab2ip, Dgkq, Dgkz, Dhx34, Dhx57, Dhx58, Dicer1, Dmpk, Dnajc27…	0.0235993
GO:0017076	purine nucleotide binding	173	[4930503L19Rik, Aasdh, Aatk, Abca2, Abca4, Abca7, Abcc5, Adcy1, Adcy6, Adcy7, Adrbk2, Agap2, Alpk1, Alpk3, Arl5a, Ascc3, Atm, Atp10a, Atp11a, Atp11b, Atp13a2, Atp13a3, Atp8b2, Atr, Brsk1, Cacna1b, Cdc42bpa, Cdc42bpb, Cdc42bpg, Cdk16, Cdk19, Chd2, Chd3, Chd9, Clcn2, Clk1, Clk4, Csnk1g2, Cul9, D5Ertd579e, Dgkq, Dgkz, Dhx34, Dhx57, Dhx58, Dicer1, Dmpk, Dnajc27, Dqx1, Dync1h1, Dync2h1, Dyrk2, Eif2ak4…	0.00928077
GO:0032555	purine ribonucleotide binding	171	[4930503L19Rik, Aasdh, Aatk, Abca2, Abca4, Abca7, Abcc5, Adcy1, Adcy6, Adcy7, Adrbk2, Agap2, Alpk1, Alpk3, Arl5a, Ascc3, Atm, Atp10a, Atp11a, Atp11b, Atp13a2, Atp13a3, Atp8b2, Atr, Brsk1, Cacna1b, Cdc42bpa, Cdc42bpb, Cdc42bpg, Cdk16, Cdk19, Chd2, Chd3, Chd9, Clk1, Clk4, Csnk1g2, Cul9, D5Ertd579e, Dgkq, Dgkz, Dhx34, Dhx57, Dhx58, Dicer1, Dmpk, Dnajc27, Dqx1, Dync1h1, Dync2h1, Dyrk2, Eif2ak4, Ep400…	0.00909085
GO:0032550	purine ribonucleoside binding	168	[4930503L19Rik, Aasdh, Aatk, Abca2, Abca4, Abca7, Abcc5, Adcy1, Adcy6, Adcy7, Adrbk2, Agap2, Alpk1, Alpk3, Arl5a, Ascc3, Atm, Atp10a, Atp11a, Atp11b, Atp13a2, Atp13a3, Atp8b2, Atr, Brsk1, Cacna1b, Cdc42bpa, Cdc42bpb, Cdc42bpg, Cdk16, Cdk19, Chd2, Chd3, Chd9, Clk1, Clk4, Csnk1g2, Cul9, D5Ertd579e, Dgkq, Dgkz, Dhx34, Dhx57, Dhx58, Dicer1, Dmpk, Dnajc27, Dqx1, Dync1h1, Dync2h1, Dyrk2, Eif2ak4, Ep400…	0.012442
GO:0035639	purine ribonucleoside triphosphate binding	168	[4930503L19Rik, Aasdh, Aatk, Abca2, Abca4, Abca7, Abcc5, Adcy1, Adcy6, Adcy7, Adrbk2, Agap2, Alpk1, Alpk3, Arl5a, Ascc3, Atm, Atp10a, Atp11a, Atp11b, Atp13a2, Atp13a3, Atp8b2, Atr, Brsk1, Cacna1b, Cdc42bpa, Cdc42bpb, Cdc42bpg, Cdk16, Cdk19, Chd2, Chd3, Chd9, Clk1, Clk4, Csnk1g2, Cul9, D5Ertd579e, Dgkq, Dgkz, Dhx34, Dhx57, Dhx58, Dicer1, Dmpk, Dnajc27, Dqx1, Dync1h1, Dync2h1, Dyrk2, Eif2ak4, Ep400…	0.0108006
GO:0030554	adenyl nucleotide binding	164	[4930503L19Rik, Aasdh, Aatk, Abca2, Abca4, Abca7, Abcc5, Adcy1, Adcy6, Adcy7, Adrbk2, Agap2, Alpk1, Alpk3, Ascc3, Atm, Atp10a, Atp11a, Atp11b, Atp13a2, Atp13a3, Atp8b2, Atr, Brsk1, Cacna1b, Cdc42bpa, Cdc42bpb, Cdc42bpg, Cdk16, Cdk19, Chd2, Chd3, Chd9, Clcn2, Clk1, Clk4, Csnk1g2, Cul9, D5Ertd579e, Dgkq, Dgkz, Dhx34, Dhx57, Dhx58, Dicer1, Dmpk, Dqx1, Dync1h1, Dync2h1, Dyrk2, Eif2ak4, Ep400, Epha8, …	1.47872e-05
GO:0032559	adenyl ribonucleotide binding	162	[4930503L19Rik, Aasdh, Aatk, Abca2, Abca4, Abca7, Abcc5, Adcy1, Adcy6, Adcy7, Adrbk2, Agap2, Alpk1, Alpk3, Ascc3, Atm, Atp10a, Atp11a, Atp11b, Atp13a2, Atp13a3, Atp8b2, Atr, Brsk1, Cacna1b, Cdc42bpa, Cdc42bpb, Cdc42bpg, Cdk16, Cdk19, Chd2, Chd3, Chd9, Clk1, Clk4, Csnk1g2, Cul9, D5Ertd579e, Dgkq, Dgkz, Dhx34, Dhx57, Dhx58, Dicer1, Dmpk, Dqx1, Dync1h1, Dync2h1, Dyrk2, Eif2ak4, Ep400, Epha8, Ercc6l2…	1.54218e-05
GO:0005524	ATP binding	159	[4930503L19Rik, Aasdh, Aatk, Abca2, Abca4, Abca7, Abcc5, Adcy1, Adcy6, Adcy7, Adrbk2, Agap2, Alpk1, Alpk3, Ascc3, Atm, Atp10a, Atp11a, Atp11b, Atp13a2, Atp13a3, Atp8b2, Atr, Brsk1, Cacna1b, Cdc42bpa, Cdc42bpb, Cdc42bpg, Cdk16, Cdk19, Chd2, Chd3, Chd9, Clk1, Clk4, Csnk1g2, Cul9, D5Ertd579e, Dgkq, Dgkz, Dhx34, Dhx57, Dhx58, Dicer1, Dmpk, Dqx1, Dync1h1, Dync2h1, Dyrk2, Eif2ak4, Ep400, Epha8, Ercc6l2…	1.91412e-05
GO:0016772	transferase activity, transferring phosphorus-containing groups	119	[Aatk, Adrbk2, Akap6, Akap8l, Alpk1, Alpk3, Atm, Atr, Brsk1, Cdc42bpa, Cdc42bpb, Cdc42bpg, Cdk16, Cdk19, Clk1, Clk4, Csnk1g2, Dgkd, Dgkk, Dgkq, Dgkz, Dmpk, Dyrk2, Eif2ak4, Epha8, Fastk, Fastkd1, Fastkd3, Fgfr3, Gnptab, Hipk1, Hipk2, Hipk3, Hipk4, Ick, Ikbke, Ip6k2, Irak1, Jak2, Jak3, Kalrn, Kcnh2, Lats2, Lmtk2, Lmtk3, Lrrk1, Lrrk2, Map3k10, Map3k11, Map3k12, Map3k14, Map3k9, Map4k1, Map4k4, Mapk4…	5.58406e-06
GO:0016301	kinase activity	106	[Aatk, Adrbk2, Akap6, Akap8l, Alpk1, Alpk3, Atm, Atr, Brsk1, Cdc42bpa, Cdc42bpb, Cdc42bpg, Cdk16, Cdk19, Clk1, Clk4, Csnk1g2, Dgkd, Dgkk, Dgkq, Dgkz, Dmpk, Dyrk2, Eif2ak4, Epha8, Fastk, Fastkd1, Fastkd3, Fgfr3, Hipk1, Hipk2, Hipk3, Hipk4, Ick, Ikbke, Ip6k2, Irak1, Jak2, Jak3, Kalrn, Kcnh2, Lats2, Lmtk2, Lmtk3, Lrrk1, Lrrk2, Map3k10, Map3k11, Map3k12, Map3k14, Map3k9, Map4k1, Map4k4, Mapk4, Mapk7,…	2.37028e-06
GO:0016773	phosphotransferase activity, alcohol group as acceptor	101	[Aatk, Adrbk2, Alpk1, Alpk3, Atm, Atr, Brsk1, Cdc42bpa, Cdc42bpb, Cdc42bpg, Cdk16, Cdk19, Clk1, Clk4, Csnk1g2, Dgkd, Dgkk, Dgkq, Dgkz, Dmpk, Dyrk2, Eif2ak4, Epha8, Fastk, Fastkd1, Fastkd3, Fgfr3, Hipk1, Hipk2, Hipk3, Hipk4, Ick, Ikbke, Ip6k2, Irak1, Jak2, Jak3, Kalrn, Kcnh2, Lats2, Lmtk2, Lmtk3, Lrrk1, Lrrk2, Map3k10, Map3k11, Map3k12, Map3k14, Map3k9, Map4k1, Map4k4, Mapk4, Mapk7, Mapkapk5, Mark…	1.53223e-07
GO:0004672	protein kinase activity	89	[Aatk, Adrbk2, Alpk1, Alpk3, Atm, Atr, Brsk1, Cdc42bpa, Cdc42bpb, Cdc42bpg, Cdk16, Cdk19, Clk1, Clk4, Csnk1g2, Dmpk, Dyrk2, Eif2ak4, Epha8, Fastk, Fastkd1, Fastkd3, Fgfr3, Hipk1, Hipk2, Hipk3, Hipk4, Ick, Ikbke, Irak1, Jak2, Jak3, Kalrn, Kcnh2, Lats2, Lmtk2, Lmtk3, Lrrk1, Lrrk2, Map3k10, Map3k11, Map3k12, Map3k14, Map3k9, Map4k1, Map4k4, Mapk4, Mapk7, Mapkapk5, Mark1, Mast1, Mast2, Mast4, Mink1, …	5.84751e-08
GO:0008092	cytoskeletal protein binding	75	[Adora2a, Agbl5, Agtpbp1, Alms1, Ank1, Ankrd23, Ap1ar, Apc, Arhgef10, Brsk1, Cacna1c, Cacna1d, Crocc, Cttnbp2, Daam2, Dlg5, Evl, Fhod1, Flnb, Fmn2, Fmnl3, Gas2l1, Gli1, Htt, Inf2, Ino80, Inppl1, Kcnq2, Kif13a, Kif1c, Kif21b, Kif26a, Kif5a, Kifc2, Klhl17, Klhl2, Klhl3, Lmo7, Lmtk2, Lrrk2, Macf1, Mapk8ip3, Mast2, Myo10, Myo16, Myo18a, Myo19, Myo5b, Myo7a, Myo9a, Myo9b, Neil2, Nf1, Nf2, Ofd1, Plec, …	0.00658698
GO:0004674	protein serine/threonine kinase activity	75	[Aatk, Adrbk2, Alpk1, Alpk3, Atm, Atr, Brsk1, Cdc42bpa, Cdc42bpb, Cdc42bpg, Cdk16, Cdk19, Clk1, Clk4, Csnk1g2, Dmpk, Dyrk2, Eif2ak4, Fastk, Hipk1, Hipk2, Hipk3, Hipk4, Ick, Ikbke, Irak1, Kalrn, Lats2, Lmtk2, Lmtk3, Lrrk1, Lrrk2, Map3k10, Map3k11, Map3k12, Map3k14, Map3k9, Map4k1, Map4k4, Mapk4, Mapk7, Mapkapk5, Mark1, Mast1, Mast2, Mast4, Mink1, Nek8, Nlk, Phka1, Phkb, Phkg2, Pik3ca, Pkn3, Plk4, …	4.2093e-08
GO:0038023	signaling receptor activity	50	[Adora2a, Ager, Anxa9, Bai1, Bai2, Celsr1, Celsr3, Darc, Epha8, Fgfr3, Gabbr1, Gpr124, Gpr125, Gpr135, Gpr153, Gpr156, Gpr162, Gpr19, Gpr4, Gpr63, Gria2, Grik4, Grik5, Grin2c, Grin2d, Il10ra, Il17rc, Itpr1, Itpr2, Itpr3, Kcnh2, Lag3, Lphn1, Npr2, Nr1h2, Nr2f6, Nr4a1, Nr4a2, Nr6a1, Plxna3, Plxnb1, Ptch1, Ptch2, Pth1r, Ryk, Smo, Thra, Tnfrsf4, Tub, Unc13b]	0.00557951
GO:0030695	GTPase regulator activity	41	[Acap1, Agap2, Als2, Als2cl, Arap3, Arhgap21, Arhgap23, Arhgap44, Arhgef12, Cdc42bpa, Cdc42bpb, Cdc42bpg, Dab2ip, Depdc5, Dock2, Dock4, Fam13b, Gmip, Hmha1, Lrrk2, Map4k1, Map4k4, Mink1, Murc, Myo9a, Myo9b, Nf1, Ralgapa2, Ralgapb, Ralgds, Rasa4, Rhpn1, Sgsm1, Sgsm2, Sipa1, Sipa1l1, Sipa1l2, Syngap1, Tiam2, Tsc1, Usp6nl]	0.000550042
GO:0003779	actin binding	38	[Daam2, Evl, Fhod1, Flnb, Fmn2, Fmnl3, Inf2, Ino80, Inppl1, Klhl17, Klhl2, Klhl3, Macf1, Myo10, Myo16, Myo18a, Myo19, Myo5b, Myo7a, Myo9a, Myo9b, Nf2, Plec, Plekhh2, Ppp1r9a, Shank3, Sipa1l1, Spire2, Sptbn1, Sptbn2, Ssfa2, Ssh1, Ssh3, Svil, Syne2, Tmod4, Trpm7, Whamm]	0.0344744
GO:0005543	phospholipid binding	36	[Anxa9, Arap3, Arhgap44, C2cd5, Dab2ip, Inppl1, Itpr1, Itpr2, Itpr3, Jph2, Mark1, Mcf2l, Micall1, Nf1, Noxo1, Ogt, Phf12, Pitpnm1, Pitpnm2, Plcb2, Plekha3, Prex1, Psd, Psd2, Rps6kc1, Sbf2, Sh3pxd2a, Sh3yl1, Snx13, Snx25, Snx32, Sptbn1, Tirap, Wdfy3, Zcchc14, Zfyve26]	0.00473394
GO:0015267	channel activity	34	[Ano8, Cacna1b, Cacna1c, Cacna1d, Cacna1g, Cacna1h, Cacnb3, Catsper2, Clcn2, Gria2, Grik4, Grik5, Grin2c, Grin2d, Hcn3, Itpr1, Itpr2, Itpr3, Jph2, Kcnc3, Kcnh2, Kcnn1, Kcnq2, Pex5l, Piezo2, Pkd1, Ryr1, Scn8a, Tomm40l, Trpc2, Trpc3, Trpm4, Trpm5, Trpm7]	2.68127e-05
GO:0005216	ion channel activity	33	[Ano8, Cacna1b, Cacna1c, Cacna1d, Cacna1g, Cacna1h, Cacnb3, Catsper2, Clcn2, Gria2, Grik4, Grik5, Grin2c, Grin2d, Hcn3, Itpr1, Itpr2, Itpr3, Jph2, Kcnc3, Kcnh2, Kcnn1, Kcnq2, Pex5l, Piezo2, Pkd1, Ryr1, Scn8a, Trpc2, Trpc3, Trpm4, Trpm5, Trpm7]	1.62591e-05
GO:0005096	GTPase activator activity	32	[Acap1, Agap2, Als2, Als2cl, Arap3, Arhgap21, Arhgap23, Arhgap44, Arhgef12, Dab2ip, Depdc5, Dock2, Dock4, Fam13b, Gmip, Hmha1, Lrrk2, Murc, Myo9a, Myo9b, Nf1, Ralgapa2, Ralgapb, Rasa4, Sgsm1, Sgsm2, Sipa1, Sipa1l1, Sipa1l2, Syngap1, Tiam2, Usp6nl]	0.0124503
GO:0022836	gated channel activity	31	[Ano8, Cacna1b, Cacna1c, Cacna1d, Cacna1g, Cacna1h, Cacnb3, Catsper2, Clcn2, Gria2, Grik4, Grik5, Grin2c, Grin2d, Hcn3, Itpr1, Itpr2, Itpr3, Jph2, Kcnc3, Kcnh2, Kcnn1, Kcnq2, Pex5l, Piezo2, Ryr1, Scn8a, Trpc2, Trpc3, Trpm4, Trpm5]	6.37869e-06
GO:0005261	cation channel activity	28	[Cacna1b, Cacna1c, Cacna1d, Cacna1g, Cacna1h, Cacnb3, Catsper2, Grin2c, Grin2d, Hcn3, Itpr1, Itpr2, Itpr3, Jph2, Kcnc3, Kcnh2, Kcnn1, Kcnq2, Pex5l, Piezo2, Pkd1, Ryr1, Scn8a, Trpc2, Trpc3, Trpm4, Trpm5, Trpm7]	1.1096e-05
GO:0017016	Ras GTPase binding	25	[Als2, Als2cl, Cdc42bpb, Daam2, Dennd5a, Dmxl2, Dock10, Dock4, Dock7, Dock9, Dvl1, Fmnl3, Inf2, Ipo13, Iqgap3, Lrrk2, Map3k11, Micall1, Myo5b, Pex5l, Plce1, Ranbp17, Rgl3, Ulk1, Xpo6]	0.0155068
GO:0005083	small GTPase regulator activity	25	[Acap1, Agap2, Als2, Arap3, Cdc42bpa, Cdc42bpb, Cdc42bpg, Dab2ip, Dock2, Dock4, Map4k1, Map4k4, Mink1, Murc, Myo9b, Nf1, Ralgapa2, Ralgapb, Ralgds, Rasa4, Rhpn1, Sgsm1, Sgsm2, Syngap1, Usp6nl]	0.00747683
GO:0035091	phosphatidylinositol binding	24	[Arap3, Dab2ip, Inppl1, Itpr1, Itpr2, Itpr3, Jph2, Mark1, Mcf2l, Noxo1, Ogt, Phf12, Plekha3, Rps6kc1, Sbf2, Sh3pxd2a, Sh3yl1, Snx13, Snx25, Snx32, Tirap, Wdfy3, Zcchc14, Zfyve26]	0.0231751
GO:0004930	G-protein coupled receptor activity	20	[Adora2a, Bai1, Bai2, Celsr1, Celsr3, Darc, Gabbr1, Gpr124, Gpr125, Gpr135, Gpr153, Gpr156, Gpr162, Gpr19, Gpr4, Gpr63, Lphn1, Pth1r, Smo, Tub]	0.015509
GO:0004713	protein tyrosine kinase activity	19	[Aatk, Clk1, Clk4, Dyrk2, Epha8, Fgfr3, Jak2, Jak3, Lmtk2, Lmtk3, Map3k11, Map3k9, Plk4, Ryk, Stk16, Tesk1, Tesk2, Tnk2, Tyk2]	0.0435224
GO:0003774	motor activity	18	[Cgnl1, Dync1h1, Dync2h1, Kif13a, Kif1c, Kif21b, Kif26a, Kif5a, Kifc2, Myo10, Myo16, Myo18a, Myo19, Myo5b, Myo7a, Myo9a, Myo9b, Stard9]	0.00283367
GO:0072509	divalent inorganic cation transmembrane transporter activity	18	[Cacna1b, Cacna1c, Cacna1d, Cacna1g, Cacna1h, Cacnb3, Catsper2, Itpr1, Itpr2, Itpr3, Jph2, Pkd1, Ryr1, Slc39a2, Trpc2, Trpc3, Trpm4, Trpm7]	0.00212678
GO:0005244	voltage-gated ion channel activity	17	[Cacna1b, Cacna1c, Cacna1d, Cacna1g, Cacna1h, Cacnb3, Catsper2, Clcn2, Grin2d, Hcn3, Kcnc3, Kcnh2, Kcnq2, Ryr1, Scn8a, Trpm4, Trpm5]	0.00105598
GO:0005262	calcium channel activity	17	[Cacna1b, Cacna1c, Cacna1d, Cacna1g, Cacna1h, Cacnb3, Catsper2, Itpr1, Itpr2, Itpr3, Jph2, Pkd1, Ryr1, Trpc2, Trpc3, Trpm4, Trpm7]	6.4736e-06
GO:0015276	ligand-gated ion channel activity	14	[Gria2, Grik4, Grik5, Grin2c, Grin2d, Hcn3, Itpr1, Itpr2, Itpr3, Jph2, Kcnh2, Pex5l, Ryr1, Trpc2]	0.00380476
GO:0017048	Rho GTPase binding	13	[Als2, Cdc42bpb, Daam2, Dock10, Dock4, Dock7, Dock9, Dvl1, Fmnl3, Inf2, Iqgap3, Lrrk2, Map3k11]	0.0237971
GO:0022843	voltage-gated cation channel activity	13	[Cacna1b, Cacna1c, Cacna1d, Cacna1g, Cacna1h, Cacnb3, Grin2d, Hcn3, Kcnc3, Kcnh2, Kcnq2, Ryr1, Scn8a]	0.00276437
GO:0035254	glutamate receptor binding	7	[Adora2a, Dlg4, Myo5b, Neto2, Plcg1, Shank1, Shank3]	0.0464596
GO:0004712	protein serine/threonine/tyrosine kinase activity	7	[Clk1, Clk4, Dyrk2, Lrrk2, Tesk1, Tesk2, Tnk2]	0.0384558
GO:0005245	voltage-gated calcium channel activity	7	[Cacna1b, Cacna1c, Cacna1d, Cacna1g, Cacna1h, Cacnb3, Ryr1]	0.00654525
GO:0004709	MAP kinase kinase kinase activity	6	[Map3k10, Map3k11, Map3k12, Map3k14, Map3k9, Taok2]	0.049842
GO:0022839	ion gated channel activity	6	[Ano8, Catsper2, Kcnn1, Trpc3, Trpm4, Trpm5]	0.0229366
GO:0052742	phosphatidylinositol kinase activity	6	[Atm, Pi4k2b, Pik3c2b, Pik3ca, Pik3cd, Pik3r2]	0.00922286
GO:0005217	intracellular ligand-gated ion channel activity	6	[Hcn3, Itpr1, Itpr2, Itpr3, Pex5l, Ryr1]	0.0065016
GO:0042800	histone methyltransferase activity (H3-K4 specific)	5	[Kmt2a, Kmt2b, Kmt2c, Kmt2e, Setd1a]	0.020883
GO:0015278	calcium-release channel activity	5	[Itpr1, Itpr2, Itpr3, Jph2, Ryr1]	0.013512
GO:0004435	phosphatidylinositol phospholipase C activity	5	[Plcb2, Plcd3, Plce1, Plcg1, Plcg2]	0.00918591
GO:0004970	ionotropic glutamate receptor activity	5	[Gria2, Grik4, Grik5, Grin2c, Grin2d]	0.00589604
GO:0004535	poly(A)-specific ribonuclease activity	4	[Cnot1, Cnot6, Cnot7, Pan3]	0.0460447
GO:0004012	phospholipid-translocating ATPase activity	4	[Abca4, Atp10a, Atp11a, Atp8b2]	0.0316221
GO:0070679	inositol 1,4,5 trisphosphate binding	4	[Itpr2, Itpr3, Trpc2, Trpc3]	0.00574745
GO:0035005	1-phosphatidylinositol-4-phosphate 3-kinase activity	3	[Pik3c2b, Pik3ca, Pik3cd]	0.0472766
GO:0004689	phosphorylase kinase activity	3	[Phka1, Phkb, Phkg2]	0.0233939
GO:0005220	inositol 1,4,5-trisphosphate-sensitive calcium-release channel activity	3	[Itpr1, Itpr2, Itpr3]	0.00910478
GO:0015277	kainate selective glutamate receptor activity	3	[Gria2, Grik4, Grik5]	0.00910478
