# Supplementary material for: Pervasive translational regulation of the cell signalling circuitry underlies mammalian development
Source: Nat Commun. 2017 Feb 14;8:14443. doi: 10.1038/ncomms14443 (PMC5316868; doi:10.1038/ncomms14443)
Supplement: Supplementary Data 6 — The transcriptional and translational profiles of Fig. 2 signaling components in the mesoderm at E11.5 [file ncomms14443-s7.xlsx]

## Sheet: Supplementary Data 6
Supplementary Data 6. The transcriptional and translational profiles of Fig. 2 signaling components in the mesoderm at E11.5
UCSC_ID	Gene_Symbol	RNA_replicate1 (Normalized Reads)	RNA_replicate2 (Normalized Reads)	RNA_replicate3 (Normalized Reads)	RPF_replicate1 (Normalized Reads)	RPF_replicate2 (Normalized Reads)	RPF_replicate3 (Normalized Reads)	log2(TE)	adjusted p-values (under translational regulation)	Translational Regulation
uc008jna.1	Gpr21	73.3637	27.2314	48.3586	1.48958	0	4.51642	-4.69262	0.00023812	TE-low (*)
uc008wab.1	Gpr153	517.594	1415.56	1436.78	70.01	118.24	252.92	-3.02573	1e-100	TE-low (*)
uc007nvc.1	Gpr135	39.4646	34.3976	85.6472	2.97915	10.3719	9.03285	-2.85754	7.00586e-05	TE-low (*)
uc007zel.1	Gpr156	68.3042	75.0059	92.0562	7.44788	22.8183	13.5493	-2.45965	3.70376e-05	TE-low (*)
uc009flb.2	Gpr4	225.657	322.477	305.3	25.3228	97.4962	58.7135	-2.2799	0.000204584	TE-low (*)
uc008see.1	Gpr63	197.829	132.813	176.538	55.1143	16.5951	40.6478	-2.17561	0.000144887	TE-low (*)
uc009uqh.1	Gpr173	234.764	273.748	428.236	50.6456	78.8267	85.812	-2.10951	4.48856e-07	TE-low (*)
uc009dsg.1	Gpr162	162.412	291.902	325.11	40.2185	97.4962	81.2956	-1.8321	1.73882e-05	TE-low (*)
uc009lhx.2	Gpr124	8388.76	13412.7	12256.9	2833.17	2607.5	3897.67	-1.86428	1.07288e-07	TE-low (*)
uc008xjz.2	Gpr125	9614.7	9978.17	9366.43	3512.42	2099.28	2987.61	-1.75509	5.83881e-07	TE-low (*)
uc008gjk.2	Gpr137	649.143	984.153	1070.88	172.791	346.423	363.572	-1.64549	1.01386e-05	TE-low (*)
uc009ekv.3	Gpr19	195.805	251.771	218.488	55.1143	76.7523	85.812	-1.63602	0.000160953	TE-low (*)
uc009dbs.1	Gpr27	221.609	536.029	916.484	84.9058	188.769	370.347	-1.4026	0.000285798
uc007dja.1	Gpr161	753.876	1060.59	1092.44	387.29	280.042	467.45	-1.34518	0.000284028
uc007rhn.1	Gpr98	792.834	683.174	752.181	241.311	265.521	386.154	-1.34583	0.000361281
uc009ays.1	Gpr85	100.179	88.3827	118.275	40.2185	43.5621	92.5867	-0.874121	0.0752349
uc008qom.1	Gpr89	801.436	807.866	802.87	607.747	369.241	528.421	-0.681808	0.0705718
uc008vxj.1	Gpr157	30.8634	70.2284	75.7425	20.8541	49.7853	36.1314	-0.685697	0.234851
uc007tgl.2	Gpr137c	126.489	106.537	191.104	56.6039	85.0498	151.3	-0.617738	0.178885
uc009mxp.2	Gpr97	68.8101	137.113	129.345	41.7081	97.4962	108.394	-0.488913	0.314148
uc008deh.1	Gpr108	996.229	893.86	883.856	655.413	898.209	794.89	-0.242946	0.550104
uc009bcd.2	Gpr37	52.6195	73.5726	62.9245	52.1351	64.306	54.1971	-0.145912	0.809609
uc007uyq.2	Gpr180	829.263	1264.11	1226.45	723.934	1311.01	1223.95	-0.0393116	0.930357
uc008kco.3	Gpr155	90.0603	87.905	122.353	62.5622	136.91	160.333	0.18567	0.718971
uc007elk.1	Gpr126	214.02	253.205	308.214	265.144	244.778	544.229	0.391272	0.344206
uc008jdp.2	Gpr107	1304.36	1558.88	1388.42	1654.92	1763.23	2118.2	0.373768	0.327607
uc008cpa.1	Gpr116	423.486	418.504	476.012	530.289	531.043	1047.81	0.619482	0.106156
uc009mxn.2	Gpr56	899.085	2050	2003.68	1225.92	3204.93	3301.51	0.610472	0.15314
uc007wci.1	Gpr20	64.7625	73.5726	84.482	68.5205	145.207	189.69	0.760461	0.0990234
uc007vaq.1	Gpr183	35.417	57.3293	65.255	58.0934	151.43	133.234	1.09164	0.0204679
uc009tke.1	Gpr50	109.793	139.501	78.073	183.218	284.191	248.403	1.12547	0.00658771
uc007hkm.1	Gpr182	36.4289	78.8278	98.4652	86.3954	286.265	395.187	1.73195	3.55316e-05	TE-high (+)
uc008vwq.1	Pik3cd	445.748	590.014	591.956	137.041	120.314	140.009	-2.02263	2.0301e-07	TE-low (*)
uc008owd.2	Pik3ca	2469.58	1283.22	1881.33	1005.46	288.34	575.844	-1.62741	0.0147853	TE-low (*)
uc009rdv.2	Pik3cb	245.389	214.029	244.124	96.8224	60.1572	92.5867	-1.49186	0.00046265
uc009mbn.2	Pik3r2	2724.07	4738.27	3834.9	1018.87	1379.47	1165.24	-1.65459	3.28613e-06	TE-low (*)
uc007jno.1	Pik3r5	105.239	154.789	157.311	50.6456	64.306	40.6478	-1.40192	0.0028886
uc009rip.1	Pik3r4	2088.08	2412.13	2112.05	1470.21	454.291	885.219	-1.27466	0.032809
uc008ugm.1	Pik3r3	1151.05	572.816	744.024	1269.12	479.183	641.332	-0.0850966	0.887005
uc007rrt.3	Pik3r1	689.619	429.492	608.853	808.839	553.861	684.238	0.24346	0.553269
uc008hfr.1	Pten	1034.18	420.415	539.519	698.611	184.62	420.027	-0.594511	0.435076
uc008kbj.3	Pdk1	591.464	631.1	706.735	829.694	589.126	661.656	0.107173	0.808602
uc007kzu.2	Pdk2	263.604	445.258	395.609	470.706	485.406	487.774	0.40388	0.314006
uc009tsx.1	Pdk3	1312.96	1269.37	992.809	2329.7	1360.8	1653.01	0.573271	0.121637
uc007pey.2	Akt1	5521.51	8270.23	6591.92	2462.27	2211.3	2283.05	-1.54837	1.21341e-05
uc009fws.2	Akt2	1961.59	2772.35	2195.95	1221.45	889.912	1009.42	-1.15401	0.00136664
uc007duk.2	Akt3	1127.27	568.994	619.34	667.33	246.852	465.192	-0.719262	0.203727
uc007nso.2	Sos2	1545.7	745.759	901.335	466.237	103.719	259.694	-1.95757	0.00890357	TE-low (*)
uc008drg.1	Sos1	1722.28	1000.87	1077.87	1364.45	311.158	623.266	-0.789544	0.259283
uc009kuz.1	Irs2	2778.71	3639.46	3682.83	2048.17	1255	2545	-0.785748	0.0377627
uc007brp.2	Irs1	3011.45	3407.27	4220.02	2691.66	2551.5	3877.35	-0.225365	0.569874
uc007mik.1	Grb2	1069.09	1219.2	960.181	1967.73	2910.36	2122.72	1.10819	0.0020346
uc009stu.2	Araf	2295.02	2171.83	2603.79	817.777	806.936	961.998	-1.45191	5.29081e-05
uc009diy.1	Raf1	5750.2	5422.88	4811.39	2176.27	1964.44	1881.09	-1.40723	7.30012e-05
uc009bme.2	Braf	974.473	396.05	643.811	738.829	358.869	571.328	-0.255904	0.685473
uc009kjw.2	Hras	726.048	915.358	780.73	397.717	655.506	444.868	-0.694857	0.0651382
uc008qsm.1	Nras	1034.68	803.566	704.405	1185.7	734.333	598.426	-0.0523596	0.907105
uc009erh.2	Kras	677.982	295.724	280.83	1392.75	528.969	677.463	1.08031	0.0160809
uc008fpb.2	Mapk4	107.769	200.653	148.572	47.6664	31.1158	36.1314	-1.9737	3.59966e-05	TE-low (*)
uc007jhq.1	Mapk7	3564.47	5037.81	4207.2	1309.34	1128.47	1551.39	-1.6836	2.04144e-06	TE-low (*)
uc009qsd.2	Mapk6	5387.43	4544.3	4024.26	2429.5	1503.93	1813.34	-1.281	0.00031738
uc008yje.1	Mapk10	66.2803	98.4153	103.709	34.2602	35.2646	56.4553	-1.09822	0.0319972
uc007xfl.2	Mapk12	392.117	451.946	319.866	284.509	325.679	180.657	-0.572908	0.152441
uc007xfp.2	Mapk11	367.831	433.314	363.564	272.592	338.125	205.497	-0.520238	0.196443
uc007szt.3	Mapk8	1200.13	463.412	452.707	908.641	226.108	392.929	-0.448003	0.518783
uc007irg.2	Mapk9	889.978	505.454	501.066	703.08	292.488	363.572	-0.497012	0.202279
uc008bro.2	Mapk13	60.7148	43.9525	55.9329	34.2602	41.4877	36.1314	-0.523979	0.376327
uc009jsm.1	Mapk3	1670.67	2068.63	1576.61	1614.7	1711.37	1418.16	-0.165746	0.686749
uc008brl.2	Mapk14	1165.22	1246.44	1076.71	1790.47	1489.41	1242.02	0.359468	0.351618
uc007yjq.1	Mapk1	3446.58	2503.86	2351.51	5946.39	2329.54	3400.87	0.466087	0.285509
uc007whz.1	Mapk15	87.0246	80.2611	99.6305	105.76	201.215	261.953	1.00895	0.0195107
uc009qaw.1	Map2k5	917.3	860.895	695.665	606.257	483.332	458.417	-0.67697	0.0723442
uc009ktk.2	Map2k7	1607.93	1427.98	1295.2	1257.2	732.258	941.674	-0.568482	0.127431
uc007jgx.1	Map2k3	791.822	1146.11	966.59	866.933	738.482	659.398	-0.363076	0.354798
uc007gfx.2	Map2k2	3655.03	6531.72	5735.45	3275.58	6293.69	4491.58	-0.16801	0.715066
uc007jlb.1	Map2k4	1092.87	740.026	694.5	1410.63	740.556	941.674	0.295045	0.456775
uc009qbp.1	Map2k1	1248.2	1363	1296.36	1939.43	1875.25	1822.38	0.52844	0.15502
uc007mdr.1	Map2k6	930.961	804.522	744.024	1835.16	1391.91	1397.83	0.89633	0.0137503
uc009fwv.1	Map3k10	1444.51	2433.15	2288.01	90.8641	76.7523	169.366	-4.21949	0	TE-low (*)
uc007oco.2	Map3k9	154.317	225.495	191.104	46.1768	20.7439	56.4553	-2.20216	1.9521e-06	TE-low (*)
uc007lua.1	Map3k14	321.789	391.273	369.39	84.9058	60.1572	83.5538	-2.23661	5.22522e-08	TE-low (*)
uc008get.1	Map3k11	1405.55	2357.19	1978.04	361.967	387.91	467.45	-2.23307	5.93274e-10	TE-low (*)
uc007xwd.2	Map3k12	1836.12	1567	1528.25	557.101	282.117	440.351	-1.94891	7.58776e-08	TE-low (*)
uc008akn.1	Map3k4	3027.65	3283.54	2807.13	1739.82	638.911	1002.65	-1.47497	0.00239874
uc007lyc.1	Map3k3	1339.27	1576.08	1258.49	494.539	580.828	429.06	-1.47409	5.31918e-05
uc007enm.2	Map3k5	377.95	348.276	498.735	175.77	93.3474	180.657	-1.4313	0.00041714
uc008ejd.2	Map3k2	354.676	155.745	307.631	169.812	78.8267	144.526	-1.05625	0.090135
uc007yrr.2	Map3k13	211.49	181.065	170.129	111.718	82.9755	85.812	-1.00563	0.0206059
uc008seq.2	Map3k7	2763.03	1994.11	2126.03	2063.06	1346.28	1302.99	-0.564242	0.126866
uc007rwa.1	Map3k1	1389.86	1388.33	1611.57	1878.35	1433.4	1876.57	0.244061	0.539959
uc008hjp.1	Plce1	1169.77	869.973	1065.06	382.821	76.7523	243.887	-2.17265	0.00726212	TE-low (*)
uc008lsi.1	Plcb2	113.334	112.27	132.841	19.3645	24.8926	27.0985	-2.3411	6.44124e-06	TE-low (*)
uc008nra.1	Plcg1	9718.42	11162	10352.8	3896.73	1495.63	2962.77	-1.91362	0.000226421	TE-low (*)
uc007ltf.2	Plcd3	123.453	155.267	147.406	44.6873	18.6695	56.4553	-1.82598	0.000136508	TE-low (*)
uc009npc.1	Plcg2	343.039	589.059	468.438	213.009	91.273	101.62	-1.84706	0.00135425	TE-low (*)
uc008gjq.1	Plcb3	2957.32	4161.63	3481.24	1453.83	1012.3	1384.28	-1.45823	4.35637e-05
uc033hty.1	Plch1	749.828	490.166	412.505	546.674	95.4218	232.596	-0.986631	0.202439
uc008mod.1	Plcb4	538.338	230.751	309.961	218.968	109.942	144.526	-1.17042	0.0121543
uc008mny.2	Plcb1	291.431	105.104	175.956	186.197	41.4877	110.652	-0.76334	0.382787
uc009saf.1	Plcd1	786.257	1372.08	1213.04	643.497	914.804	998.129	-0.401671	0.296991
uc008wdd.2	Prkcz	147.233	169.599	155.563	46.1768	58.0828	65.4881	-1.49236	0.00114044
uc008dug.2	Prkce	430.063	440.958	516.214	230.884	194.992	248.403	-1.03616	0.00756775
uc008iic.1	Prkcq	91.0722	101.282	67.0029	90.8641	39.4133	49.6807	-0.557026	0.279904
uc007nwn.1	Prkch	97.1437	210.208	184.695	102.781	107.868	151.3	-0.420983	0.355423
uc009jou.1	Prkcb	80.9531	66.8842	74.5772	55.1143	49.7853	79.0374	-0.289255	0.601126
uc007svh.2	Prkcd	1432.36	1121.74	1098.85	1039.72	943.846	986.838	-0.290281	0.462812
uc011ygr.1	Prkca	231.728	182.021	236.55	215.988	141.058	230.338	-0.145666	0.759216
uc008ovs.1	Prkci	1648.41	1312.36	1256.74	2104.77	1020.6	1352.67	0.0690791	0.873905
uc008dux.2	Calm2	3754.71	2180.9	1834.72	9025.34	2555.64	4342.54	1.02083	0.0649329
uc009fin.1	Calm3	2435.68	2859.3	2264.12	5652.94	5567.65	4879.99	1.08887	0.00218788
uc007osq.1	Calm1	2842.47	2354.8	2017.08	7529.8	7233.39	4514.16	1.40333	7.35238e-05
uc007hzf.1	Adcy1	238.306	386.017	410.757	20.8541	24.8926	70.0046	-3.28675	9.17379e-14	TE-low (*)
uc007zbj.1	Adcy5	385.539	605.302	808.114	72.9892	51.8597	140.009	-2.75643	3.36621e-12	TE-low (*)
uc007xna.2	Adcy6	4479.74	5624.01	5978.99	1444.89	1037.19	1542.36	-1.98927	1.76239e-08	TE-low (*)
uc009mri.2	Adcy7	365.301	539.851	704.988	119.166	230.257	189.69	-1.55257	6.00107e-05
uc007rcf.1	Adcy2	479.141	484.433	630.41	175.77	130.686	259.694	-1.50277	9.98966e-05
uc007uat.1	Adcy4	1291.71	1313.8	1678.57	522.841	379.613	862.637	-1.30482	0.000345652
uc007xzq.1	Adcy9	217.055	257.982	325.11	117.676	82.9755	112.911	-1.32603	0.00146203
uc007mxm.2	Adcy3	747.298	1040.53	1139.05	440.914	342.274	569.069	-1.10154	0.00290001
uc009mll.3	Prkaca	2970.98	4885.89	3812.18	4999.02	5470.16	5038.07	0.416565	0.2653
uc008rru.1	Prkacb	1353.43	944.501	1006.21	2630.59	966.664	1440.74	0.568211	0.239046
uc007nhy.1	Prkar2b	627.386	629.667	764.416	929.495	599.498	740.693	0.166207	0.695345
uc009rqt.1	Prkar2a	805.989	839.397	880.943	1169.32	846.35	1038.78	0.273456	0.493662
uc009afy.2	Prkar1b	92.5901	136.635	182.947	147.468	265.521	291.309	0.775722	0.0611225
uc007mcu.1	Prkar1a	5139.51	5947.44	5731.37	10809.8	10125.1	10665.5	0.911268	0.0103497
uc007mro.3	Aatk	261.074	370.73	462.029	37.2394	53.934	79.0374	-2.71079	9.93079e-11	TE-low (*)
uc009rga.1	Ryk	3652	3678.15	3575.04	914.599	599.498	792.632	-2.24319	2.56654e-10	TE-low (*)
uc008xbf.3	Fgfr3	757.417	1173.82	1222.37	220.457	315.307	363.572	-1.81377	8.83062e-07	TE-low (*)
uc008vis.1	Epha8	153.305	309.101	248.202	47.6664	82.9755	88.0702	-1.72006	6.38628e-05	TE-low (*)
uc008psy.2	Insrr	126.995	144.279	164.886	46.1768	41.4877	76.7792	-1.42908	0.00207901
uc009bqa.2	Ephb6	930.961	1567.96	1330.15	351.54	609.87	537.454	-1.35955	0.000205133
uc009lfy.2	Fgfr1	10207.2	13127.9	12524.9	6050.66	4694.34	6673.01	-1.03827	0.00338634
uc008luq.1	Tyro3	2077.46	2905.16	2740.71	1370.41	1161.66	1470.1	-0.940366	0.00905146
uc008psw.1	Ntrk1	114.346	206.863	231.888	62.5622	103.719	126.46	-0.920714	0.0345397
uc007lgi.1	Erbb2	2790.35	4688.58	4030.66	2018.37	1790.2	2197.24	-0.925211	0.00987084
uc007qqb.1	Fgfr4	444.736	408.949	777.817	217.478	234.406	435.835	-0.897372	0.0192814
uc033jcj.1	Fgfr2	2324.37	2399.23	2476.2	1492.55	1132.62	1598.81	-0.769295	0.0339059
uc009hja.1	Igf1r	5889.84	7469.53	7364.5	5137.55	2817.02	4798.7	-0.695684	0.0682974
uc009brc.1	Epha1	262.592	291.902	250.533	186.197	124.463	196.464	-0.665903	0.10707
uc007hnm.1	Erbb3	765.513	1180.51	1437.94	738.829	437.696	1027.49	-0.588722	0.194177
uc009ftx.2	Axl	2374.46	3766.06	4287.61	1994.54	2095.13	2687.27	-0.593614	0.105243
uc009rfn.2	Ephb1	207.948	352.098	380.46	196.624	134.835	325.182	-0.512174	0.212897
uc009ach.2	Ephb4	7606.05	12446.2	10947.7	6717.99	5723.23	8664.76	-0.548936	0.132193
uc008cij.2	Ddr1	1916.06	3657.61	3543.58	1431.48	1989.34	2926.64	-0.544011	0.139736
uc008tsj.1	Tek	217.055	280.436	264.516	141.51	180.472	259.694	-0.42911	0.313661
uc009krd.2	Insr	1950.97	1910.98	2169.15	1847.07	1033.04	1883.35	-0.338722	0.385644
uc008ukh.1	Tie1	427.028	1436.1	1185.08	326.217	914.804	1147.17	-0.419054	0.469359
uc007yrg.1	Ephb3	3502.74	4782.22	4381.99	3387.29	2534.9	4258.99	-0.316529	0.409444
uc008mgt.1	Mertk	1471.32	890.038	980.574	1215.49	753.002	724.886	-0.323236	0.411022
uc009dlm.1	Ret	88.5424	158.133	111.283	77.4579	122.389	94.8449	-0.28294	0.568324
uc009azr.1	Met	724.53	474.4	555.833	777.558	323.604	492.29	-0.158439	0.75776
uc008vim.1	Ephb2	2602.64	4228.52	3295.96	3040.22	2580.54	3145.69	-0.202595	0.612615
uc007qnj.1	Ror2	3438.99	4765.98	3824.99	4422.55	3493.27	4216.08	0.0130788	0.976439
uc009hxf.2	Ntrk3	188.216	186.798	251.698	159.385	238.554	255.178	0.0449694	0.928399
uc007zpy.1	Epha3	3257.86	1645.35	2909.68	3789.48	1819.24	3059.88	0.145393	0.820952
uc008fbl.2	Pdgfrb	5462.82	8415.47	6790.6	8067.54	6401.56	8915.42	0.181782	0.64955
uc008voc.2	Epha2	479.647	660.243	406.096	570.507	547.638	627.783	0.17622	0.678433
uc011wvr.1	Ddr2	3805.81	3054.7	4338.3	5277.57	3209.08	4986.13	0.268631	0.489929
uc008sen.2	Epha7	2200.41	1265.07	1805	2997.03	1385.69	2454.68	0.375303	0.484153
uc007iqu.2	Flt4	160.894	631.578	457.368	232.374	640.985	681.98	0.29103	0.684
uc008cth.2	Ptk7	12839.2	22453.5	17394.5	19708.6	23859.6	24718.4	0.3776	0.312968
uc008tvd.1	Ror1	1213.28	1075.4	1234.02	2060.08	1095.28	1926.25	0.528338	0.172981
uc007quj.2	Ntrk2	432.087	605.302	629.245	610.726	798.639	991.355	0.514711	0.17835
uc008xue.1	Pdgfra	10252.7	9845.36	10816	17151	10764	17266.3	0.547831	0.132396
uc008xug.2	Kit	809.531	835.575	865.212	1182.72	1120.17	1300.73	0.521041	0.165719
uc007bpz.1	Epha4	4370.46	3309.81	4401.8	7485.12	4051.28	6652.69	0.588342	0.139616
uc008xul.2	Kdr	570.213	1130.82	942.12	762.663	1257.08	2179.17	0.562138	0.134195
uc009aoh.1	Flt1	141.668	237.917	237.715	201.093	296.637	587.135	0.704184	0.0780079
uc008aky.1	Igf2r	14865	18088.4	15717.1	22537.3	21102.7	37398.2	0.701253	0.0511056
uc007ibo.1	Egfr	374.914	429.014	697.996	811.819	715.663	1693.66	1.0765	0.00333731
uc008fbn.1	Csf1r	696.703	963.61	963.677	1227.41	4854.06	1799.79	1.58846	0.0429547	TE-high (+)
