# Supplementary material for: Pervasive translational regulation of the cell signalling circuitry underlies mammalian development
Source: Nat Commun. 2017 Feb 14;8:14443. doi: 10.1038/ncomms14443 (PMC5316868; doi:10.1038/ncomms14443)
Supplement: Supplementary Data 7 — RNA-Seq and Ribo-Seq identified genes with significantly different TE comparing the neural tube (NT) and forelimb (FL) at E11.5 [file ncomms14443-s8.xlsx]

## Sheet: Supplementary Data 7
Supplementary Data 7. RNA-Seq and Ribo-Seq identified genes with significantly different TE comparing the neural tube (NT) and forelimb (FL) at E11.5
UCSC_ID	Gene_symbol	NT_RPF_replicate1 (Normalized Reads)	NT_RNA_replicate1 (Normalized Reads)	NT_RPF_replicate2 (Normalized Reads)	NT_RNA_replicate2 (Normalized Reads)	NT_RPF_replicate3 (Normalized Reads)	NT_RNA_replicate3 (Normalized Reads)	FL_RPF_replicate1 (Normalized Reads)	FL_RNA_replicate1 (Normalized Reads)	FL_RPF_replicate2 (Normalized Reads)	FL_RNA_replicate2 (Normalized Reads)	FL_RPF_replicate3 (Normalized Reads)	FL_RNA_replicate3 (Normalized Reads)	log2(RPF(FL-NT))	adjusted p-values(ΔRPF)	log2(RNA(FL-NT))	adjusted p-values(ΔRNA)	log2(TE(FL-NT))	adjusted p-values(ΔTE)	TE comparison
uc008jcv.1	Ntmt1	1039.44	1249.36	1135.98	823.363	2484.64	1092.39	3120.36	874.076	3399.59	1042.61	1406.41	774.68	0.76747	0.1	-0.234103	0.74131	1.00157	0.199526	FL-TE-higher
uc008vlu.2	Minos1	2122.97	1400.61	2154.86	1054.69	1893.19	742.13	5717.98	1037.48	4893.7	1133.62	2678.45	1266.24	1.10647	0.0102329	0.1043	0.912011	1.00217	0.194984	FL-TE-higher
uc007dnb.2	Sdhc	4459.89	2749.92	4177.99	2212.2	8209.16	2341.8	12789.3	2412.57	14092.8	2446.85	6591.62	2385.7	0.99079	0.0239883	-0.011705	1	1.00249	0.186209	FL-TE-higher
uc009gbb.2	Psmd8	6877.78	5433.88	6734.55	4109.1	10234.3	5388.83	16674.5	4748.07	17773.8	4038.7	7323.19	4267.69	0.8088	0.074131	-0.193884	0.794328	1.00268	0.186209	FL-TE-higher
uc009snz.2	Rbm3	5480.54	3334.96	5548.97	3312.3	7791.67	4011.26	21505.8	5316.14	22401	5480.47	8223.47	3936.8	1.46986	7.58578e-05	0.467084	0.363078	1.00277	0.186209	FL-TE-higher
uc008jnz.1	Rpl35	7578.93	11358.8	7518.44	8922.48	10493.7	10454.2	22200.1	11891.8	21326.8	10430.1	7824.84	8457.21	1.00482	0.020893	0.002034	1	1.00278	0.186209	FL-TE-higher
uc009per.2	Atp5l	3869.34	2853.2	4089.36	2123.09	3999.48	2256.59	9381.91	1859.15	8647.1	2557.02	4911.99	2507.29	0.93985	0.0354813	-0.063171	0.933254	1.00302	0.186209	FL-TE-higher
uc007jjf.2	Cenpv	1455.07	1884.37	1364.48	1077.83	2283.14	1225.92	2116.58	686.004	2355.2	798.32	939.1	731.256	0.08471	0.047863	-0.91882	0.0301995	1.00353	0.199526	FL-TE-higher
uc009fgp.1	Sepw1	739.461	2486.72	774.937	2122.24	1004.58	2521.63	1571.4	1991.72	1858.58	2122.73	673.345	1675.29	0.70385	0.125893	-0.300542	0.645654	1.00439	0.194984	FL-TE-higher
uc012gfd.1	Lsm4	1366.16	1064.12	1317.31	873.913	2128.03	990.401	4975.57	1508.44	5469.18	1136.01	1607.97	1007.43	1.32526	0.000933254	0.318478	0.60256	1.00678	0.190546	FL-TE-higher
uc008nvy.1	Ube2c	3761.64	3231.01	3886.88	2512.93	5240.35	2233.1	13592.6	3462.39	13042.1	2764.58	5152.36	3561.62	1.30243	0.000977237	0.295212	0.630957	1.00722	0.186209	FL-TE-higher
uc008njq.1	Chmp4b	1990.69	1832.39	2073.55	1706.7	2755.71	1797.62	5802.96	1805.19	5134.55	1682.06	2224.58	1636.21	0.94875	0.0354813	-0.058843	0.954993	1.0076	0.186209	FL-TE-higher
uc007wmt.2	Rpl8	21142.9	31347.3	21650.3	18750.6	37411.6	21935.1	75339.1	29619.2	84731.8	30060	34016.6	27004.4	1.27499	0.00123027	0.26709	0.676083	1.0079	0.18197	FL-TE-higher
uc008rpm.1	Lmo4	1780.34	1815.74	1710.07	1436.82	2529.57	1336.64	8953.78	3093.95	9182.08	2729.46	4573.07	2774.78	1.91586	1.44544e-08	0.905753	0.0281838	1.0101	0.186209	FL-TE-higher
uc033frg.1	Oaz1	6343.6	13158.6	6501.99	10048.3	12285.5	12725.6	22174.4	13596	25881.6	13753.5	8089.1	12436.6	1.15985	0.00489779	0.14696	0.851138	1.01289	0.177828	FL-TE-higher
uc007hlm.1	Rbms2	524.056	1124.09	488.707	1038.41	492.868	987.046	2600.83	2276.92	2466.03	2398.95	1522.87	2152.95	2.12939	1.90546e-10	1.11649	0.00537032	1.0129	0.194984	FL-TE-higher
uc008hqg.1	Mrpl43	1119.67	922.86	1230.3	587.749	2842.69	605.245	3628.66	735.334	4422.66	585.967	1367.59	581.878	0.86011	0.0645654	-0.153012	0.851138	1.01312	0.194984	FL-TE-higher
uc008sqc.2	Tpm2	120.714	103.947	139.863	85.6777	258.031	113.4	5692.32	1458.34	6240.75	1526.39	2296.24	1170.7	4.78916	1e-100	3.77597	1e-100	1.01319	0.199526	FL-TE-higher
uc008emx.1	Cxxc5	2197.42	3028.45	2410.19	2458.09	3589.24	2370.66	2709.87	1120.73	3405.98	1312.44	2085.73	1462.51	0.00097	0.0223872	-1.01223	0.0123027	1.0132	0.186209	FL-TE-higher
uc009jix.1	1110004F10Rik	2395.48	1503.9	2398	1511.36	2997.8	2227.06	6014.62	1503.81	4919.28	1567.9	2084.24	1265.37	0.74066	0.102329	-0.273524	0.676083	1.01418	0.186209	FL-TE-higher
uc011xxb.1	Plscr3	682.357	989.492	818.848	861.918	1309	1204.45	3942.94	1918.5	4433.32	2116.35	2621.72	1893.28	1.97008	6.91831e-09	0.955829	0.020893	1.01425	0.190546	FL-TE-higher
uc008lhq.1	Commd9	1189.06	734.29	925.371	636.586	1746.78	750.182	2179.12	588.884	2308.31	510.925	1040.62	403.841	0.51822	0.169824	-0.496254	0.354813	1.01447	0.199526	FL-TE-higher
uc009aok.1	Pomp	3390.1	2131.57	3268.07	2032.28	4063.26	2110.98	7497.83	1708.07	7711.41	1775.46	3090.52	1815.98	0.77129	0.0891251	-0.243741	0.724436	1.01503	0.18197	FL-TE-higher
uc007ijj.2	Hba-x	49353.8	18978.9	48778	15873.5	66360.4	10789.1	128515	13021	164781	15433.9	84881.8	23440.1	1.20105	0.00301995	0.185241	0.794328	1.01581	0.177828	FL-TE-higher
uc007atc.1	Pdcl3	1601.08	794.926	1479.94	861.061	2052.65	917.933	3814.66	702.19	3062.83	690.547	1313.84	638.329	0.67431	0.131826	-0.341677	0.57544	1.01599	0.190546	FL-TE-higher
uc007wlc.1	Vps28	2960.73	2024.96	2611.04	1571.33	4309.7	2200.22	4771.93	1214	4838.28	1133.62	1911.05	994.404	0.22158	0.0831764	-0.794525	0.0660693	1.0161	0.186209	FL-TE-higher
uc008atr.1	Tceb2	7223.29	5372.58	7858.34	3810.95	10740.2	4692.33	21836.1	5162.75	22275.3	4417.11	7376.94	4096.6	0.9957	0.0223872	-0.020913	0.977237	1.01661	0.177828	FL-TE-higher
uc009pjv.2	Sdhd	2965.07	2047.62	3145.29	1433.39	5876.73	1818.42	11054.3	2072.66	11675.8	2089.2	4950.8	1888.93	1.2078	0.00323594	0.191176	0.794328	1.01662	0.18197	FL-TE-higher
uc008jet.2	Swi5	2331.87	1377.96	2552.5	1549.91	2948.51	1728.51	6298.44	1215.54	4618.75	1245.38	2164.86	1382.61	0.74007	0.102329	-0.276809	0.676083	1.01688	0.186209	FL-TE-higher
uc008zew.1	Prkab1	709.102	581.035	695.248	471.228	888.612	715.29	2155.07	610.466	1747.75	654.623	739.038	503.716	1.01785	0.0288403	0.000764	1	1.01709	0.199526	FL-TE-higher
uc007yqz.1	Polr2h	864.511	894.208	951.392	640.013	1190.13	565.656	2762.78	558.052	2272.08	769.581	1036.15	768.601	1.01451	0.0269153	-0.00276	1	1.01727	0.194984	FL-TE-higher
uc009rdj.1	Rbp1	3732.72	2408.76	3854.36	2330.43	4951.88	2055.28	2894.27	632.819	2549.16	543.656	985.383	543.665	-0.96407	4.57088e-09	-1.98175	7.4131e-08	1.01768	0.186209	FL-TE-higher
uc008iwf.1	Rpl7a	13496.1	14707.8	13339	8769.12	16483.5	10888.4	38741.5	12614.8	35276.8	11253.1	13401.2	10372.2	1.01297	0.0194984	-0.005286	1	1.01826	0.177828	FL-TE-higher
uc007zys.1	Atp5o	7428.58	5323.27	6838.64	5016.43	11175.1	5177.46	22379.6	5608.27	22268.9	5486.86	7809.91	4692.37	1.04403	0.0151356	0.024922	0.977237	1.01911	0.177828	FL-TE-higher
uc007cmz.2	Eif2d	782.831	2140.24	721.269	1400.83	956.744	1676.84	2047.63	1839.11	2293.39	1978.24	1068.99	1842.04	1.13666	0.00870964	0.117045	0.891251	1.01961	0.190546	FL-TE-higher
uc007lfk.2	Rpl19	16807.4	22263.2	16815.2	15535.9	23243.1	18691.5	56989	24076.4	52134.1	21472.4	20703.5	18043.4	1.19098	0.00346737	0.170832	0.812831	1.02015	0.177828	FL-TE-higher
uc029svr.1	Nudt16l1	1301.83	1260.69	1209.16	704.271	2013.51	1068.24	4496.13	1228.64	4701.87	1412.23	2418.67	1200.23	1.36105	0.00060256	0.340344	0.57544	1.0207	0.186209	FL-TE-higher
uc007uxy.2	Spry2	260.221	1026.14	301.681	395.831	433.434	498.556	1462.37	1378.94	1628.39	1254.96	1083.92	1347.01	2.07164	2.23872e-09	1.05092	0.011749	1.02072	0.199526	FL-TE-higher
uc009fle.2	Vasp	1163.77	1818.4	966.842	1213.2	1855.5	1072.26	3516.41	1563.93	4043.27	1546.35	2012.57	1749.98	1.26475	0.00204174	0.243923	0.724436	1.02083	0.186209	FL-TE-higher
uc007gim.2	Aes	2352.11	4575.65	2094.69	3498.22	3326.86	4546.05	6498.87	4496.02	6692.6	4199.17	3112.92	4350.19	1.06886	0.0131826	0.047789	0.954993	1.02107	0.177828	FL-TE-higher
uc007ibm.2	Sec61g	3708.15	1679.14	3320.11	1309.16	4786.62	1383.61	9221.56	1318.82	9469.82	1342.77	4228.19	1516.36	0.95606	0.0323594	-0.065585	0.933254	1.02164	0.18197	FL-TE-higher
uc007iel.1	Commd1	1482.54	1196.05	1584.03	1058.98	2048.3	919.946	4597.15	1129.21	4588.91	1203.07	1928.96	1062.15	1.11995	0.00954993	0.096441	0.912011	1.02351	0.186209	FL-TE-higher
uc009cmr.1	Ino80b	484.3	798.924	427.72	611.739	1320.6	818.624	1561.78	733.022	2009.91	712.102	577.793	596.642	0.89704	0.0616595	-0.126934	0.891251	1.02398	0.199526	FL-TE-higher
uc007xwr.1	Atp5g2	6100.73	6259.46	6218.2	4169.94	11705.6	5584.76	19288.2	5425.59	21761.6	5434.97	8687.8	5445.34	1.05	0.0144544	0.025996	0.977237	1.024	0.177828	FL-TE-higher
uc008qco.1	Chtop	2543.66	2778.57	2853.36	2186.5	3758.85	2763.86	5819	2061.86	6274.85	2129.12	2947.19	2052.21	0.71625	0.107152	-0.308054	0.616595	1.0243	0.18197	FL-TE-higher
uc007vtw.1	Ndufb9	2767.74	2821.22	2894.02	1756.39	4112.55	2108.29	7113	1831.4	6603.08	2101.18	3307.01	1791.66	0.80063	0.0776247	-0.224144	0.74131	1.02477	0.177828	FL-TE-higher
uc008baf.2	Tsr3	936.072	1330.65	983.105	861.061	1771.43	1206.46	2767.59	1043.65	2951.99	1179.92	1446.72	1021.33	0.95844	0.0363078	-0.066818	0.933254	1.02526	0.186209	FL-TE-higher
uc008gcd.2	Yif1a	426.473	1003.49	419.588	667.43	1143.74	801.178	1314.85	749.208	1643.31	783.951	683.796	693.912	0.8753	0.0691831	-0.150806	0.851138	1.0261	0.199526	FL-TE-higher
uc007gft.1	Sgta	4269.07	3732.75	4190.19	2675.72	7001.63	3401.32	9684.97	2601.42	10744.4	2540.26	4228.19	2541.16	0.67354	0.11749	-0.352649	0.549541	1.02619	0.177828	FL-TE-higher
uc008pte.1	Mrpl24	1217.98	1297.33	1085.56	1162.65	1116.2	1631.21	2496.6	1254.08	2308.31	1232.61	1231.73	1057.8	0.81939	0.0794328	-0.20702	0.776247	1.02641	0.186209	FL-TE-higher
uc007wwl.1	St13	4430.26	3933.98	4905.77	3621.6	6388.44	3359.04	13376.2	3715.21	12417.6	3594.04	7824.84	4146.1	1.09638	0.00977237	0.069745	0.933254	1.02664	0.177828	FL-TE-higher
uc007bck.1	Ndufb3	876.077	309.841	878.208	437.813	942.248	339.528	2179.12	240.487	1922.53	391.975	804.73	337.837	0.86323	0.074131	-0.163649	0.851138	1.02688	0.199526	FL-TE-higher
uc033igy.1	Rpl22	4079.68	6580.62	4308.91	4823.66	5088.14	4162.91	14954	6863.12	13764.6	6142.28	6963.38	7220.5	1.40479	0.000234423	0.377673	0.501187	1.02711	0.17378	FL-TE-higher
uc008eim.2	Polr2d	1433.38	978.831	1236.81	1038.41	1784.47	1083.67	3715.24	1086.81	3529.6	965.968	1448.21	914.504	0.96473	0.0338844	-0.063494	0.933254	1.02822	0.186209	FL-TE-higher
uc009nue.2	Rpl13	15945.7	32149.5	15999.6	20041.7	29002.4	25350.5	64263.9	34820.5	70035.8	34524.2	21166.3	27533.3	1.35102	0.000467735	0.321186	0.588844	1.02983	0.17378	FL-TE-higher
uc011wja.1	Ccdc115	1078.47	837.57	962.776	725.69	2004.81	790.442	1885.68	513.346	2216.66	459.833	1063.02	499.373	0.35314	0.134896	-0.676722	0.154882	1.02986	0.190546	FL-TE-higher
uc008wda.2	2610002J02Rik	876.077	965.505	1083.94	746.253	1411.92	964.232	2563.95	754.604	2694.09	889.329	976.425	779.891	0.88705	0.0588844	-0.142992	0.870964	1.03004	0.186209	FL-TE-higher
uc007wms.1	Commd5	669.346	404.459	701.753	346.138	1110.4	493.188	2201.57	398.499	2504.4	506.135	1022.71	501.979	1.20799	0.00537032	0.176945	0.831764	1.03104	0.194984	FL-TE-higher
uc008xfw.1	Msx1	501.648	1160.74	569.209	668.286	1150.99	633.427	7289.38	3815.41	9499.66	3928.53	3623.52	3349.71	3.20261	1e-100	2.1713	2.69153e-09	1.03131	0.177828	FL-TE-higher
uc007wst.1	Polr2f	814.636	1116.76	744.037	759.105	1064.02	938.734	2079.7	1064.46	2404.22	841.43	946.565	945.77	1.05027	0.0204174	0.018663	0.977237	1.03161	0.190546	FL-TE-higher
uc008aga.2	Gtf2h5	839.212	668.99	891.219	515.78	823.38	617.994	2134.22	510.263	1847.93	623.488	934.621	562.772	0.94451	0.0457088	-0.087916	0.912011	1.03243	0.194984	FL-TE-higher
uc007xiu.1	Zcrb1	492.251	605.023	470.817	726.547	727.705	697.844	1399.83	464.016	931.423	503.74	403.111	638.329	0.69504	0.144544	-0.337576	0.60256	1.03261	0.199526	FL-TE-higher
uc008jhe.2	Rpl12	6935.61	17728.2	6870.35	10643.7	8517.92	11855.3	27489.9	19900.3	25930.6	18862.7	10563	17583.1	1.51915	3.54813e-05	0.486125	0.338844	1.03302	0.17378	FL-TE-higher
uc008xvz.2	Rest	1035.82	2394.77	1127.03	1597.03	804.535	1202.44	5645.82	4845.19	5616.25	4572.78	5067.26	4542.13	2.45939	8.12831e-15	1.42627	0.000147911	1.03312	0.177828	FL-TE-higher
uc007sjt.2	Anxa7	370.815	627.012	368.359	197.916	331.961	166.409	1901.72	739.959	1862.85	720.085	1128.71	752.1	2.19051	2.13796e-10	1.15663	0.00537032	1.03388	0.199526	FL-TE-higher
uc009cmm.1	Mrpl53	845.717	605.023	808.277	499.501	1751.13	639.466	3024.15	648.235	3137.42	622.69	1085.41	543.665	1.09108	0.0144544	0.05707	0.954993	1.03401	0.186209	FL-TE-higher
uc007hyn.1	Ppia	45983.2	29605.5	45470	26290.2	52825.3	28322.4	150728	33684.3	126516	31374	57747.9	30424.4	1.21527	0.00263027	0.181108	0.812831	1.03416	0.169824	FL-TE-higher
uc008fbn.1	Csf1r	703.319	608.355	820.474	460.946	1181.43	517.344	1786.27	467.099	1705.12	426.303	989.862	390.814	0.72912	0.123027	-0.305245	0.645654	1.03437	0.194984	FL-TE-higher
uc009juv.1	Zfp771	597.062	1363.3	487.08	840.499	1440.91	1160.84	2846.16	1553.91	3934.57	1789.83	1234.72	1880.25	1.66924	5.12861e-06	0.634412	0.18197	1.03483	0.18197	FL-TE-higher
uc009meb.1	Pgls	2325.36	3147.72	2141.04	2017.71	5982.55	3081.25	9009.9	3277.4	11236.8	3163.74	4195.34	2976.26	1.2267	0.00269153	0.19141	0.794328	1.03529	0.17378	FL-TE-higher
uc007jry.1	Tmem256	1223.04	1112.76	1228.68	691.419	2719.47	1181.64	4486.51	1166.98	5447.86	1216.64	1808.03	926.663	1.18416	0.00501187	0.148541	0.851138	1.03562	0.18197	FL-TE-higher
uc009rcx.1	Spsb4	1030.76	2485.39	1157.93	1813.8	2667.29	1942.56	763.252	565.76	1274.58	602.732	630.048	503.716	-0.86415	6.16595e-08	-1.90019	4.16869e-07	1.03604	0.186209	FL-TE-higher
uc008vfj.2	Mtfr1l	724.281	1625.17	631.822	1439.39	924.853	1721.12	1465.57	1352.74	1528.22	1365.93	807.716	1168.97	0.73735	0.109648	-0.299863	0.645654	1.03721	0.186209	FL-TE-higher
uc007eci.1	Ppp2r5a	425.027	1447.92	408.204	795.946	263.829	664.294	727.976	739.959	903.715	951.598	538.975	1104.7	0.9803	0.040738	-0.05694	0.954993	1.03724	0.194984	FL-TE-higher
uc009pdn.1	Rps25	6671.05	10176.8	6810.99	8080.27	7714.84	8004.4	23292	12518.4	24839.4	11934.1	11470.8	11521.2	1.49151	5.88844e-05	0.453987	0.389045	1.03753	0.169824	FL-TE-higher
uc008jrp.1	Rprm	781.385	737.622	900.163	506.355	1149.54	369.052	1074.33	272.86	1082.75	277.816	594.216	212.776	-0.04114	0.0213796	-1.079	0.011749	1.03786	0.199526	FL-TE-higher
uc008caf.1	Tapbp	445.267	1005.48	384.623	518.35	521.86	960.206	541.973	659.026	871.744	584.371	561.37	522.822	0.54676	0.17378	-0.492401	0.380189	1.03916	0.199526	FL-TE-higher
uc008ccy.1	Rnf5	1006.19	1929.01	1012.38	1788.95	1759.83	2233.77	1795.89	1305.72	2127.14	1264.54	855.492	1093.41	0.33923	0.11749	-0.70003	0.125893	1.03926	0.18197	FL-TE-higher
uc009qty.2	Gsta4	1189.06	1289.34	1196.15	575.754	1024.88	328.121	5726	1345.03	5102.58	1433.78	2738.17	1464.25	1.99167	4.89779e-09	0.951678	0.0213796	1.04	0.177828	FL-TE-higher
uc007jtg.2	Gabarap	4588.56	2731.93	4666.7	2291.02	4301	2566.59	8134.41	1489.17	6658.5	1558.32	3195.03	1847.25	0.40791	0.123027	-0.632873	0.17378	1.04078	0.17378	FL-TE-higher
uc008zfs.1	Rfc5	997.513	1490.57	1054.66	796.803	1233.62	791.113	3729.67	1449.09	3107.58	1218.24	1839.38	1285.34	1.40122	0.00040738	0.360365	0.549541	1.04085	0.18197	FL-TE-higher
uc009ste.2	Ndufb11	1579.4	2074.27	1784.88	1309.16	3203.64	2102.93	4613.19	1532.33	5319.98	1769.88	2191.73	1621.44	0.88505	0.0512861	-0.156306	0.851138	1.04135	0.17378	FL-TE-higher
uc012dnd.1	Pithd1	582.605	459.098	372.425	532.059	836.426	358.987	1380.59	295.213	1494.11	457.438	742.024	573.194	1.01519	0.0323594	-0.02616	0.977237	1.04135	0.199526	FL-TE-higher
uc009joh.1	Ndufab1	2949.17	1860.38	2820.84	1722.12	3555.9	1432.59	7730.33	1418.25	8188.85	1493.66	2820.29	1983.6	1.00673	0.0223872	-0.034871	0.977237	1.0416	0.17378	FL-TE-higher
uc007jvz.2	Spag7	2526.31	1609.17	2244.31	1304.87	3929.9	1365.49	6848.43	1358.13	6583.9	1224.62	2823.27	1301.84	0.90209	0.0457088	-0.139757	0.870964	1.04184	0.17378	FL-TE-higher
uc009jtx.1	Pagr1a	774.88	1323.99	726.961	1059.83	1008.93	1151.44	1581.02	996.632	1905.47	975.548	692.754	885.845	0.73502	0.112202	-0.306859	0.630957	1.04188	0.186209	FL-TE-higher
uc007gxk.2	Dusp6	878.968	1568.53	916.426	822.506	1159.69	738.104	7638.94	3826.2	8080.15	3832.74	5934.7	3478.24	2.87406	1e-100	1.8313	5.88844e-07	1.04276	0.17378	FL-TE-higher
uc008iio.1	Rbm17	1669.03	1907.02	1588.91	2045.98	1627.91	2000.26	4444.82	1996.35	3842.92	1972.65	1800.56	1992.28	1.04576	0.0177828	0.001959	1	1.0438	0.17378	FL-TE-higher
uc009lyd.1	Ndufa13	2146.1	2221.53	2263.83	1639.87	4077.76	2373.34	6513.3	2101.95	7530.25	2262.44	3178.61	1772.56	1.02127	0.0199526	-0.022898	0.977237	1.04416	0.17378	FL-TE-higher
uc009crl.1	Fam136a	1163.04	625.013	1206.72	464.373	1665.6	670.333	4635.64	918.782	4484.47	742.438	2070.8	706.07	1.47205	0.000141254	0.427578	0.446684	1.04447	0.177828	FL-TE-higher
uc008dcz.2	Ndufa11	2961.46	2008.97	2999.73	1757.25	5324.43	2057.3	8891.25	2012.53	9461.3	1730.76	3589.18	1743.9	0.95949	0.030903	-0.08586	0.912011	1.04535	0.17378	FL-TE-higher
uc009puz.1	Cox5a	6052.3	3596.82	5948.23	3136.66	6652.27	2756.48	11957.1	1867.63	9599.84	1995	4553.67	2567.21	0.48521	0.128825	-0.561677	0.245471	1.04689	0.169824	FL-TE-higher
uc007wya.1	Nhp2l1	2344.16	2550.03	2041.02	1757.25	2597.71	1978.12	6554.99	2713.18	7074.12	2405.34	3266.7	2242.4	1.27477	0.00165959	0.227813	0.74131	1.04695	0.17378	FL-TE-higher
uc009gfn.2	Rbm42	3861.39	4215.17	4330.87	2551.48	8861.48	3834.11	11923.4	3255.05	13363.9	3051.98	5362.87	2916.34	0.84611	0.057544	-0.200888	0.776247	1.047	0.169824	FL-TE-higher
uc007syn.2	Timm23	1953.82	2227.52	1801.95	1495.08	2431	1749.31	4650.07	1450.63	4358.72	1656.51	2137.98	1664.87	0.84949	0.0616595	-0.197588	0.794328	1.04708	0.17378	FL-TE-higher
uc008ddn.2	Alkbh7	612.964	457.765	630.196	322.148	1137.95	403.273	1734.96	360.73	2244.37	405.547	812.195	387.34	1.01004	0.030903	-0.037054	0.977237	1.04709	0.190546	FL-TE-higher
uc008vga.1	Syf2	670.068	690.313	744.037	479.795	963.992	461.65	1759.01	464.016	1730.7	473.404	794.279	485.478	0.8496	0.0776247	-0.19787	0.794328	1.04747	0.190546	FL-TE-higher
uc007epx.2	Rps12	5357.66	20179.6	5736	12217.6	6566.74	16346.3	22025.3	23126.8	19310.5	23056.3	8741.54	20686.2	1.50368	4.89779e-05	0.456114	0.380189	1.04756	0.165959	FL-TE-higher
uc007gci.1	Ndufs7	2321.75	2441.41	2447.6	1512.21	5195.41	2314.29	8195.34	2424.14	9874.79	2328.7	4038.58	1977.52	1.15025	0.00630957	0.102567	0.912011	1.04769	0.169824	FL-TE-higher
uc009evl.2	Cnot3	2472.1	4159.87	2264.64	3014.14	3477.62	3192.64	7061.69	3587.26	6788.52	3164.54	3068.13	3575.51	1.04261	0.0165959	-0.005532	1	1.04814	0.169824	FL-TE-higher
uc009grd.2	Akt1s1	492.974	1134.75	646.459	766.816	1035.02	1013.22	1645.16	1031.32	2014.18	946.808	695.74	847.632	1.00343	0.0301995	-0.044935	0.954993	1.04837	0.186209	FL-TE-higher
uc007jve.2	Psmb6	8410.19	6279.45	8419.41	5130.38	11970.9	6784.52	21246	5589	22128.2	5578.66	10566	5308.99	0.90532	0.040738	-0.143094	0.851138	1.04842	0.165959	FL-TE-higher
uc007yop.2	Mrpl40	774.88	427.781	646.459	318.721	1191.58	420.048	2398.79	489.452	2745.25	415.127	918.198	404.709	1.21511	0.00501187	0.166138	0.831764	1.04897	0.186209	FL-TE-higher
uc009nrf.1	Emc8	1506.39	1872.37	1663.72	1104.39	1927.98	1227.27	3620.64	1200.12	3821.6	1306.85	1966.29	1242.79	0.88405	0.0524807	-0.165158	0.831764	1.04921	0.17378	FL-TE-higher
uc007mtf.1	Fam195b	886.196	791.594	926.997	486.65	1010.38	522.041	2289.76	632.819	2506.53	661.808	988.369	487.215	1.03438	0.0239883	-0.015074	1	1.04946	0.186209	FL-TE-higher
uc007vnb.1	Zfp706	631.758	365.146	713.951	457.519	455.178	429.442	1213.83	343.002	1025.2	274.622	834.59	413.394	0.76965	0.114815	-0.280272	0.691831	1.04992	0.199526	FL-TE-higher
uc008ghh.1	Cdca5	742.352	758.944	747.29	434.386	626.233	215.392	2023.58	454.766	1611.34	420.715	924.17	588.826	1.10658	0.0151356	0.055431	0.954993	1.05115	0.190546	FL-TE-higher
uc009gww.1	Rpl18	11895	20281.6	12183.5	12414.7	21429.6	16680.5	44555.7	20259.5	49003.1	20809.8	18262.4	17484.1	1.29708	0.00102329	0.245905	0.707946	1.05118	0.162181	FL-TE-higher
uc009gkv.1	Pop4	513.936	405.126	525.299	365.844	376.899	561.63	1374.17	455.537	1099.8	407.942	504.636	487.215	1.07047	0.0239883	0.018985	0.977237	1.05148	0.199526	FL-TE-higher
uc007gdh.2	Tcf3	3989.33	10509.9	4410.56	6493.52	8472.98	8878.05	20415.4	13325.4	23458.2	14035.3	10103.2	12585.9	1.67796	2.18776e-06	0.626119	0.17378	1.05184	0.162181	FL-TE-higher
uc033gaf.1	Vps25	1113.89	932.188	1083.12	826.79	1309	829.36	3107.53	789.289	2431.93	815.883	1189.93	790.312	0.9408	0.0416869	-0.111763	0.891251	1.05256	0.177828	FL-TE-higher
uc008yoa.1	Atp5k	1293.15	990.825	1393.75	891.048	1288.71	730.723	2910.3	862.515	2628.02	772.774	1893.13	715.624	0.90225	0.0501187	-0.152169	0.851138	1.05442	0.177828	FL-TE-higher
uc008cbc.1	Col11a2	217.573	852.229	224.431	719.693	175.403	1167.55	697.51	2146.65	703.363	2497.94	1418.35	1371.32	2.18949	1.65959e-10	1.13471	0.00537032	1.05479	0.186209	FL-TE-higher
uc007jth.2	Phf23	1803.47	2416.09	1600.29	1740.11	2346.92	1411.79	4423.98	1869.17	4659.25	1648.53	2403.74	1835.96	0.99842	0.0251189	-0.056682	0.954993	1.0551	0.169824	FL-TE-higher
uc007wkn.1	Dgat1	617.301	1227.37	579.78	1172.93	659.574	1860.02	1130.45	934.198	1298.02	1361.93	745.01	1206.31	0.77291	0.0977237	-0.282774	0.676083	1.05568	0.18197	FL-TE-higher
uc008isp.1	Phpt1	1481.81	1014.15	1769.43	1133.52	2190.36	1138.02	4751.09	1087.59	4028.35	1009.08	1808.03	977.903	0.96054	0.0331131	-0.095743	0.912011	1.05628	0.17378	FL-TE-higher
uc008bdl.2	Mrpl28	2167.78	2275.5	2228.86	1633.02	3740	2152.58	6700.91	2161.3	6281.24	1864.88	2560.5	1541.54	0.93413	0.0371535	-0.122551	0.870964	1.05668	0.169824	FL-TE-higher
uc008ntr.1	Tomm34	933.903	812.916	797.706	655.435	713.209	611.955	2377.95	810.872	2114.35	735.253	1118.26	745.152	1.19738	0.0057544	0.139288	0.870964	1.05809	0.18197	FL-TE-higher
uc007wxo.1	Phf5a	1157.26	876.217	1044.9	717.123	962.543	580.418	3251.84	754.604	2623.76	691.346	1227.25	896.266	1.16567	0.00724436	0.107571	0.891251	1.0581	0.177828	FL-TE-higher
uc007yhv.1	Mzt2	412.739	499.744	552.946	377.839	719.008	463.663	1138.46	386.166	1361.97	440.673	586.751	354.338	0.87463	0.0758578	-0.183624	0.812831	1.05825	0.194984	FL-TE-higher
uc008uxu.1	Ccdc28b	699.705	619.682	927.811	587.749	1335.09	774.338	1205.81	302.921	1097.67	288.194	455.367	295.282	-0.10232	0.0102329	-1.16093	0.00537032	1.0586	0.190546	FL-TE-higher
uc008jlb.1	Ndufa8	1760.83	1046.8	1838.54	1008.43	2852.84	1197.07	5756.46	1035.17	5486.23	1171.93	2061.84	1013.51	1.04445	0.0177828	-0.014177	1	1.05862	0.169824	FL-TE-higher
uc012bmv.1	Cuedc2	2972.3	2731.27	2951.75	1992.01	4818.51	2794.73	5200.06	1615.58	5865.62	1408.24	2306.69	1462.51	0.31602	0.0891251	-0.744897	0.0912011	1.06092	0.165959	FL-TE-higher
uc008bsm.1	Ppil1	1159.43	906.868	1237.62	866.202	1301.75	979.665	3708.83	1129.98	3565.84	1081.72	1575.12	944.901	1.25845	0.0025704	0.197492	0.794328	1.06096	0.17378	FL-TE-higher
uc007jgs.2	Tmem11	643.324	966.171	700.94	453.235	1285.81	528.751	2110.17	589.655	1864.98	544.455	1058.54	653.962	0.93833	0.0457088	-0.124307	0.891251	1.06263	0.18197	FL-TE-higher
uc009gwd.2	Bcat2	417.799	1045.46	417.962	620.307	553.752	628.73	1640.35	1279.51	1843.66	1353.15	1363.11	1202.84	1.8039	7.58578e-07	0.740968	0.107152	1.06293	0.177828	FL-TE-higher
uc008ayo.2	Nubp2	1123.29	1436.6	1158.75	1042.7	1946.83	1305.1	2020.37	727.626	2018.44	812.69	1085.41	654.83	0.27771	0.0870964	-0.785845	0.0776247	1.06355	0.17378	FL-TE-higher
uc007wyn.1	Cenpm	349.852	583.701	323.636	335	431.985	406.628	1106.4	642.839	1161.61	548.446	647.964	482.004	1.40021	0.001	0.33589	0.616595	1.06432	0.194984	FL-TE-higher
uc009jss.1	Ppp4c	4065.95	5775.04	3741.33	3793.81	5423	4303.82	13453.1	5155.05	12345.1	5421.39	6067.57	5401.05	1.26831	0.00165959	0.203745	0.776247	1.06456	0.162181	FL-TE-higher
uc009scp.2	Eif1b	1406.64	862.224	1394.56	951.023	1214.78	560.959	2790.04	618.174	2329.62	469.412	1006.29	642.672	0.60851	0.134896	-0.456238	0.40738	1.06475	0.17378	FL-TE-higher
uc012dvz.1	Med28	1473.86	1451.92	1554.75	1328.86	1714.89	1293.69	4098.47	1321.13	3776.85	1371.51	1915.53	1325.29	1.04547	0.018197	-0.020177	0.977237	1.06565	0.169824	FL-TE-higher
uc007wjp.1	Exosc4	1157.98	1176.73	1317.31	798.516	2613.65	942.089	4686.95	1194.73	5074.87	1021.85	1825.95	958.797	1.18817	0.00501187	0.122116	0.891251	1.06605	0.169824	FL-TE-higher
uc008dau.1	Hdgfrp2	3049.64	3571.5	2814.33	2883.91	3702.31	3697.9	7764.01	3379.92	7133.8	3144.58	2906.88	2501.21	0.89626	0.0446684	-0.169859	0.812831	1.06612	0.162181	FL-TE-higher
uc007tzd.1	Psme1	1733.36	994.157	1727.96	1001.57	2499.13	1335.3	6147.71	1259.47	5746.26	1274.12	2255.93	1243.66	1.24762	0.00251189	0.181273	0.812831	1.06635	0.165959	FL-TE-higher
uc007zvz.1	Sod1	4732.4	3123.73	4565.06	2453.81	4669.2	2177.41	16167.8	3516.35	13698.5	3068.74	6351.24	3014.48	1.37464	0.00042658	0.30784	0.616595	1.0668	0.158489	FL-TE-higher
uc009mbl.1	Mpv17l2	396.837	445.105	369.173	259.604	788.589	360.329	917.186	285.963	1089.15	273.824	410.576	231.883	0.6387	0.162181	-0.42849	0.47863	1.06719	0.199526	FL-TE-higher
uc008iru.1	Sapcd2	743.075	1096.1	931.876	801.944	1372.78	965.574	2732.32	1054.44	3150.21	1192.69	1213.81	935.348	1.22023	0.0040738	0.152163	0.851138	1.06807	0.17378	FL-TE-higher
uc007bkv.2	Rpl37a	4779.39	7188.98	4550.42	5276.03	4860.55	6174.57	14062.4	7919.87	13457.7	6494.34	5582.35	6323.37	1.22195	0.00281838	0.153857	0.851138	1.06809	0.158489	FL-TE-higher
uc008qia.1	Vps72	2655.7	3596.16	2827.34	2647.44	5096.84	3309.39	8017.36	2811.07	8768.59	2798.91	2712.79	2779.12	0.88237	0.047863	-0.187498	0.794328	1.06987	0.162181	FL-TE-higher
uc007ger.1	Plekhj1	656.335	1274.01	846.495	945.882	1169.84	1025.96	1951.42	913.387	2012.04	1005.09	713.656	787.707	0.80802	0.0812831	-0.262416	0.707946	1.07044	0.17378	FL-TE-higher
uc007lmr.2	Ptrf	314.433	331.83	377.304	153.363	401.543	288.532	1568.19	494.848	1984.34	566.808	891.324	437.712	2.02347	2.13796e-08	0.952908	0.0316228	1.07056	0.186209	FL-TE-higher
uc009gez.1	Psenen	1156.54	1048.8	1070.11	781.381	2397.66	1011.2	3524.43	794.685	3949.49	961.178	1785.63	954.454	1.00282	0.025704	-0.068394	0.933254	1.07122	0.169824	FL-TE-higher
uc008gbt.2	Mrpl11	1938.64	1373.96	1768.61	1091.53	2810.8	1369.52	6522.92	1394.36	6517.83	1694.04	2665.01	1310.53	1.26913	0.00194984	0.19781	0.794328	1.07132	0.162181	FL-TE-higher
uc008uyw.1	Pef1	1654.57	1352.64	1721.45	1046.98	3122.47	1414.48	5310.7	1169.29	5354.08	1238.2	2130.52	1165.49	0.97803	0.0288403	-0.094372	0.912011	1.07241	0.162181	FL-TE-higher
uc008odh.1	Rbm38	1017.75	1671.81	1190.46	1020.42	2059.9	1017.24	2273.72	844.786	2495.87	779.161	1146.63	822.446	0.47184	0.128825	-0.600723	0.218776	1.07256	0.169824	FL-TE-higher
uc009izf.1	Taf10	1905.39	2972.48	1767.8	1896.05	3841.47	2556.52	5482.27	2300.81	5590.67	1809.79	1912.54	1990.55	0.78972	0.074131	-0.283417	0.660693	1.07313	0.162181	FL-TE-higher
uc008xgh.2	Lyar	946.914	966.171	887.966	865.345	852.372	929.34	2701.85	1105.31	2280.6	850.211	1236.21	1079.51	1.20994	0.0047863	0.136512	0.870964	1.07343	0.17378	FL-TE-higher
uc009kyr.2	Coprs	445.267	625.679	462.686	462.66	982.837	438.165	1504.06	448.6	1374.75	469.412	507.622	382.998	0.84334	0.0812831	-0.23068	0.758578	1.07402	0.186209	FL-TE-higher
uc008fxp.2	Ndufs8	2614.5	2100.26	2715.13	1565.33	5370.81	2219.68	9033.96	1962.43	9101.09	1917.57	3335.37	1729.13	1.00512	0.0218776	-0.069431	0.933254	1.07455	0.158489	FL-TE-higher
uc009ngz.2	Nip7	1067.63	904.203	1099.39	794.233	1771.43	791.113	3312.77	782.352	3045.77	845.421	1522.87	738.204	1.00164	0.0269153	-0.073476	0.933254	1.07511	0.169824	FL-TE-higher
uc008oeu.2	Gnas	649.106	657.663	713.951	781.381	827.729	775.68	909.168	584.259	1174.4	544.455	1281	485.478	0.61968	0.138038	-0.456127	0.416869	1.0758	0.177828	FL-TE-higher
uc008syp.1	Txn1	4286.41	2530.7	3951.94	2093.96	3958.89	1602.36	16769.1	2831.88	12713.8	2874.75	5767.48	2826.89	1.531	4.0738e-05	0.454602	0.389045	1.07639	0.158489	FL-TE-higher
uc008qhr.2	Psmd4	6315.41	5487.85	6675.19	3843.5	9793.58	5829.01	17232.5	4670.99	17737.5	4494.54	7436.66	4196.47	0.89634	0.0416869	-0.182217	0.812831	1.07856	0.154882	FL-TE-higher
uc009rza.3	Rbms3	262.389	171.245	219.552	370.128	240.636	358.316	1156.1	669.046	914.372	451.849	695.74	508.058	1.93636	2.81838e-07	0.857375	0.0660693	1.07899	0.194984	FL-TE-higher
uc008lzf.2	Hypk	1314.84	739.621	1375.05	860.204	1553.98	936.721	4114.51	1011.28	4333.14	1028.24	1793.1	857.185	1.27082	0.00218776	0.191631	0.794328	1.07919	0.165959	FL-TE-higher
uc007oaz.2	Erh	7394.61	3498.21	6888.24	3272.03	8919.47	3385.88	19167.9	3123.24	17388	3028.83	8859.49	3255.05	0.96894	0.0269153	-0.110543	0.891251	1.07949	0.154882	FL-TE-higher
uc007yxy.2	0610012G03Rik	756.086	495.746	813.156	442.954	2009.16	445.546	3133.18	451.683	3576.49	469.412	1009.27	490.689	1.11082	0.0123027	0.028267	0.977237	1.08255	0.169824	FL-TE-higher
uc007juv.1	Med11	448.158	245.874	419.588	186.777	853.822	338.857	1787.87	326.815	1914	320.925	592.723	262.28	1.32108	0.00229087	0.237339	0.74131	1.08374	0.18197	FL-TE-higher
uc009pjw.2	Timm8b	1066.91	810.917	1137.6	753.107	1772.88	730.052	3044.99	616.632	2779.35	670.589	1236.21	634.855	0.82864	0.0707946	-0.255276	0.707946	1.08392	0.165959	FL-TE-higher
uc008uvt.2	Ak2	1873.59	1783.75	1642.57	1445.38	1930.88	1117.22	5549.61	2008.68	5850.7	1713.2	2981.53	1690.05	1.40062	0.000380189	0.316356	0.60256	1.08427	0.158489	FL-TE-higher
uc007dol.1	Usf1	1995.03	2875.19	2167.87	2494.94	2899.22	2941.68	3732.88	1774.36	3576.49	1566.3	1539.29	1571.07	0.32544	0.0812831	-0.758952	0.0851138	1.08439	0.158489	FL-TE-higher
uc008dpx.1	Cdc42ep3	378.766	382.47	342.339	269.028	990.085	403.273	2371.53	545.72	2804.93	614.707	1164.54	688.701	1.8942	1.69824e-07	0.809078	0.074131	1.08513	0.17378	FL-TE-higher
uc008mij.1	Snrpb	9310.12	7215.63	9044.73	4938.46	19924.9	6072.58	37045	7040.4	40206.8	7121.82	14833	6496.19	1.26653	0.00162181	0.180644	0.812831	1.08589	0.151356	FL-TE-higher
uc008ktv.1	Ptpmt1	466.229	670.323	389.502	432.673	761.047	569.682	1302.02	460.933	1219.16	510.127	435.957	470.714	0.87287	0.0707946	-0.214743	0.776247	1.08762	0.18197	FL-TE-higher
uc007qod.2	Thoc3	1871.42	1885.7	1744.22	1597.89	2636.85	1699.65	5527.17	1873.02	5733.47	1736.35	2666.51	1823.8	1.1557	0.00660693	0.067888	0.933254	1.08782	0.158489	FL-TE-higher
uc007mtk.2	Arhgdia	6255.42	5068.07	6214.14	4367.85	8380.21	4339.38	14139.4	3947.99	14647	3681.06	7781.54	3735.31	0.8106	0.0616595	-0.277577	0.660693	1.08818	0.151356	FL-TE-higher
uc008bdh.1	Nme4	380.934	493.08	421.215	297.302	817.581	339.528	3583.76	933.427	3968.67	1138.4	1392.97	867.607	2.46883	6.30957e-14	1.37873	0.000416869	1.0901	0.165959	FL-TE-higher
uc007mpw.2	Cbx4	628.867	902.204	670.04	623.734	942.248	442.862	1505.66	474.036	1526.08	581.177	719.628	493.294	0.74382	0.104713	-0.346526	0.588844	1.09034	0.17378	FL-TE-higher
uc012fgr.1	Rps16	11181.5	16372.3	10697.1	11998.3	13590.1	15709.5	43569.5	21332.4	41553.8	20111.3	15703.4	17405.1	1.50728	5.37032e-05	0.416873	0.436516	1.09041	0.147911	FL-TE-higher
uc007dwt.1	Sde2	1234.6	983.495	1283.16	733.401	1182.88	1042.74	3171.67	833.225	2649.33	911.682	1563.18	840.684	0.99633	0.0275423	-0.09423	0.912011	1.09056	0.162181	FL-TE-higher
uc007mhu.1	Nt5c	612.964	618.349	680.611	446.381	1382.93	514.66	1584.23	407.748	1918.26	407.942	535.989	303.966	0.59467	0.134896	-0.496392	0.363078	1.09106	0.17378	FL-TE-higher
uc009fep.2	Rps5	13772.9	28656	13811.4	20504.4	20096	24312.5	53745.1	31264	51059.9	31652.6	19113.5	26685.6	1.37797	0.000380189	0.286318	0.645654	1.09165	0.147911	FL-TE-higher
uc008oqm.1	1810022K09Rik	546.464	302.511	530.177	466.944	337.76	174.461	1018.2	137.201	686.312	126.135	241.867	344.785	0.45765	0.162181	-0.634277	0.234423	1.09193	0.194984	FL-TE-higher
uc007iyj.1	Hint1	3810.07	3820.71	3505.51	3320.87	5982.55	3122.85	10788.2	3303.61	10659.1	3046.39	4068.44	2885.07	0.94036	0.0323594	-0.152456	0.851138	1.09282	0.151356	FL-TE-higher
uc008avs.1	Rnps1	4366.65	4983.44	4578.88	4226.48	6768.24	4940.6	12415.7	4604.7	12745.8	4269.42	5394.23	4022.78	0.95954	0.0281838	-0.133849	0.870964	1.09339	0.151356	FL-TE-higher
uc009frd.1	Rabac1	1450.73	1629.83	1247.38	957.877	3139.86	1180.3	3006.51	868.681	3994.25	981.136	1504.95	724.308	0.5437	0.11749	-0.549861	0.275423	1.09356	0.158489	FL-TE-higher
uc007gdb.1	Mbd3	3876.57	3993.95	3559.18	3118.67	6355.1	3708.64	12827.8	3524.83	12253.4	3549.33	4422.28	3775.26	1.09741	0.01	0.003697	1	1.09371	0.151356	FL-TE-higher
uc007vpv.1	Eny2	1106.66	410.456	1138.42	636.586	932.101	711.935	3269.48	501.014	2274.21	570.799	1109.3	653.093	1.06562	0.018197	-0.028177	0.977237	1.09379	0.165959	FL-TE-higher
uc009efz.1	Gabarapl1	931.735	520.4	896.911	546.624	1037.92	854.188	997.359	276.714	1052.91	291.387	501.65	232.751	-0.16853	0.0042658	-1.26243	0.00218776	1.0939	0.177828	FL-TE-higher
uc008ayz.2	Nme3	406.956	450.436	522.046	329.859	852.372	558.946	897.944	164.949	805.67	298.572	444.916	294.413	0.27235	0.0954993	-0.822311	0.0831764	1.09466	0.186209	FL-TE-higher
uc008lor.2	Nop10	837.766	484.418	705.006	235.614	797.287	370.394	2018.77	351.48	1752.01	309.748	712.163	316.993	0.93738	0.047863	-0.157634	0.851138	1.09502	0.17378	FL-TE-higher
uc012dfu.1	Rgs3	1215.09	2504.05	1272.59	2198.49	1452.51	2625.64	987.738	948.843	1189.32	791.934	673.345	739.072	-0.4678	4.57088e-05	-1.56316	3.98107e-05	1.09537	0.162181	FL-TE-higher
uc007srr.1	Ppif	682.357	714.3	791.2	327.289	1335.09	573.708	2692.23	541.866	2775.09	594.749	1200.38	660.91	1.2487	0.00354813	0.153293	0.851138	1.09541	0.165959	FL-TE-higher
uc009mxh.2	Ccdc102a	187.214	316.504	305.747	178.21	423.287	302.623	3059.42	1002.8	3619.12	1249.37	1325.79	1021.33	3.13176	1e-100	2.03622	7.4131e-08	1.09554	0.165959	FL-TE-higher
uc007nbg.2	Mycn	2308.01	2649.97	2211.78	1817.22	3745.8	2496.13	5477.46	2204.46	7135.94	2283.2	3402.56	1824.67	0.95462	0.030903	-0.141687	0.851138	1.09631	0.151356	FL-TE-higher
uc009nnb.2	Gabarapl2	2122.24	1403.95	2084.93	1173.78	2391.86	1258.8	1943.41	410.061	1660.36	370.421	931.635	452.476	-0.54124	1.44544e-05	-1.63786	1.65959e-05	1.09662	0.162181	FL-TE-higher
uc009dsc.2	Cdca3	1128.35	1639.16	987.984	1086.39	1661.26	1318.52	4237.97	1884.58	3772.58	1478.49	1555.71	1426.9	1.34124	0.000954993	0.244087	0.724436	1.09715	0.158489	FL-TE-higher
uc008vmd.1	Mrto4	1482.54	1369.3	1317.31	954.45	2239.65	1159.49	4601.96	1197.81	3864.23	1033.82	1912.54	1122.07	1.0429	0.0186209	-0.054847	0.954993	1.09775	0.158489	FL-TE-higher
uc008wqz.1	Nupl2	285.52	395.131	399.259	383.836	639.279	460.979	990.945	329.128	1027.34	395.169	586.751	417.737	0.97942	0.0457088	-0.118998	0.891251	1.09841	0.18197	FL-TE-higher
uc009adx.1	Ppp1r35	1022.81	1167.4	1076.62	843.926	1772.88	1068.91	2685.81	791.602	2655.73	802.312	1068.99	787.707	0.72794	0.0933254	-0.371293	0.537032	1.09923	0.158489	FL-TE-higher
uc009cuc.2	Cnbp	9067.25	5383.9	8498.29	4829.65	12589.9	4932.55	30233.5	5814.84	30587.8	6258.03	15682.5	5863.08	1.34318	0.000645654	0.243897	0.724436	1.09929	0.144544	FL-TE-higher
uc007ymm.1	Dgcr14	1141.36	1106.77	1150.62	897.046	2094.69	1126.62	3373.7	936.51	3190.71	946.808	1422.83	776.417	0.86545	0.0562341	-0.235161	0.74131	1.10061	0.158489	FL-TE-higher
uc007doo.1	F11r	386.717	394.464	348.844	185.921	297.171	208.682	1480	554.969	1449.35	490.169	1195.9	423.816	1.99628	5.37032e-08	0.895528	0.047863	1.10075	0.177828	FL-TE-higher
uc008qmg.2	Bola1	492.974	469.759	535.056	228.76	1275.66	452.256	1362.95	243.57	1653.97	317.732	531.51	266.622	0.62528	0.134896	-0.476168	0.40738	1.10145	0.177828	FL-TE-higher
uc008gjd.2	Trmt112	2143.93	1451.92	2350.83	1198.63	3070.28	1435.95	7141.86	1541.58	7796.67	1496.05	2550.05	1363.51	1.20911	0.00380189	0.106934	0.891251	1.10218	0.151356	FL-TE-higher
uc007pwh.1	Gmnn	860.174	745.618	826.166	589.463	656.674	472.387	2765.99	716.064	1990.73	750.421	1200.38	671.331	1.34527	0.00125893	0.242154	0.74131	1.10312	0.162181	FL-TE-higher
uc007qmq.2	Gadd45g	1607.59	3801.38	1886.52	2083.68	2525.22	2543.77	389.644	212.738	353.813	220.336	206.035	184.985	-2.66566	1e-100	-3.76939	1e-100	1.10374	0.162181	FL-TE-higher
uc008alj.1	Mrpl18	678.742	1091.44	727.774	1068.4	1006.03	1058.17	2326.64	1234.81	2308.31	1206.26	906.254	998.747	1.20032	0.00549541	0.096215	0.912011	1.10411	0.158489	FL-TE-higher
uc008bsd.2	Srsf3	11055.8	7213.63	10300.2	7775.25	10802.5	8415.73	29263.4	8538.82	28381.8	8323.29	14652.4	7612.19	1.16871	0.00489779	0.064479	0.933254	1.10423	0.144544	FL-TE-higher
uc008rxe.1	Fam110b	272.509	417.119	280.539	376.125	300.07	381.13	630.164	306.004	577.61	356.051	291.136	297.019	0.81248	0.112202	-0.292219	0.691831	1.1047	0.194984	FL-TE-higher
uc008noc.2	1110008F13Rik	1080.64	1024.81	1118.09	923.606	1271.31	876.331	2950.39	897.2	2828.37	938.825	1960.32	1089.94	1.15739	0.00758578	0.050699	0.954993	1.10669	0.158489	FL-TE-higher
uc008qbt.2	Crtc2	336.841	1399.95	350.47	997.289	433.434	1517.81	928.41	1352.74	861.087	1246.98	686.782	1419.96	1.14514	0.0109648	0.037829	0.977237	1.10731	0.162181	FL-TE-higher
uc009tyj.1	Pin4	849.332	507.073	641.58	475.511	755.248	417.364	1670.82	403.894	1285.24	278.614	592.723	343.048	0.65932	0.123027	-0.448852	0.436516	1.10818	0.17378	FL-TE-higher
uc007dpy.1	Pea15a	1953.82	1157.41	1849.93	1258.61	1920.74	1286.31	942.841	226.612	733.202	190.799	428.492	213.645	-1.4442	1.28825e-14	-2.55254	1.8197e-11	1.10835	0.162181	FL-TE-higher
uc007vrg.1	Med30	1079.92	911.532	948.139	767.673	1284.36	747.498	3194.11	945.76	3160.87	866.976	1385.51	817.235	1.22472	0.0040738	0.116022	0.891251	1.1087	0.158489	FL-TE-higher
uc009fxy.1	Fbl	5395.97	4618.96	5017.98	3360.28	7194.43	3538.87	19583.2	4461.34	18926.9	4510.51	7532.21	4978.97	1.38679	0.000380189	0.276395	0.660693	1.11039	0.141254	FL-TE-higher
uc008gnh.1	Gng3	1630.72	939.518	1537.68	939.028	1801.87	936.05	176.382	42.3935	144.935	27.1429	74.6503	33.8705	-3.65348	1e-100	-4.76552	1e-100	1.11204	0.186209	FL-TE-higher
uc008ulu.1	Ybx1	8295.26	12135.8	8564.97	10540.9	15106.4	8724.39	23041.9	9345.84	24758.4	8119.72	9458.19	8550.14	0.84102	0.0512861	-0.27143	0.676083	1.11245	0.141254	FL-TE-higher
uc008cfi.2	Ddah2	8869.91	10753.8	9028.47	8126.53	18895.7	11174.2	20918.9	7262.39	24406.7	7184.09	8617.63	5917.79	0.55207	0.0954993	-0.561557	0.239883	1.11363	0.141254	FL-TE-higher
uc008zcy.1	2210016L21Rik	674.405	639.006	546.441	453.235	1342.34	551.565	1993.11	461.704	2088.77	502.144	706.191	455.949	0.90331	0.0524807	-0.211683	0.776247	1.11499	0.162181	FL-TE-higher
uc008nfj.2	Zcchc3	1223.76	1748.44	1286.41	1210.63	2126.58	1231.29	5793.34	2115.82	6238.62	2310.34	3100.97	1887.2	1.70734	2.75423e-06	0.59124	0.218776	1.1161	0.147911	FL-TE-higher
uc008fuw.1	Cyb5	563.089	870.887	540.748	837.071	617.535	830.702	2183.93	1244.83	1809.56	1037.82	853.999	1015.25	1.49377	0.000186209	0.37751	0.524807	1.11626	0.158489	FL-TE-higher
uc008cru.2	Mad2l1bp	404.065	387.801	374.865	285.307	404.442	195.933	987.738	319.107	1283.1	322.521	564.356	317.862	1.2594	0.00588844	0.142769	0.870964	1.11663	0.177828	FL-TE-higher
uc007xrt.1	Dazap2	3325.04	2600.67	3774.67	1956.02	6002.85	2401.52	7390.4	1671.07	8084.41	1645.34	3975.87	1443.41	0.57018	0.0977237	-0.54786	0.263027	1.11804	0.141254	FL-TE-higher
uc009esy.1	Ccdc91	485.023	424.449	549.693	468.657	501.566	678.385	1013.39	460.933	1003.89	377.606	382.209	290.939	0.64188	0.131826	-0.476353	0.40738	1.11823	0.17378	FL-TE-higher
uc008csz.1	Dnph1	796.565	750.282	686.303	476.368	1688.8	560.959	2559.14	538.012	2406.35	533.278	957.016	468.108	0.90272	0.0501187	-0.215962	0.776247	1.11868	0.158489	FL-TE-higher
uc009uij.1	Wbp5	1157.98	519.733	1074.18	948.453	856.721	892.435	5108.66	1397.44	4232.97	1371.51	2227.56	1299.24	1.90427	6.91831e-08	0.785552	0.074131	1.11871	0.151356	FL-TE-higher
uc007wor.1	Ift27	353.467	666.325	478.949	478.939	817.581	492.517	1218.64	406.977	1199.98	552.438	544.947	397.762	0.84743	0.0758578	-0.271308	0.707946	1.11874	0.169824	FL-TE-higher
uc009oma.2	Yipf2	102.643	329.164	171.576	240.754	311.667	471.716	429.73	243.57	404.966	344.874	268.741	321.336	0.92257	0.0851138	-0.196218	0.812831	1.11879	0.199526	FL-TE-higher
uc007qok.1	Nop16	518.273	554.382	690.369	389.834	623.333	208.682	2143.84	546.49	1980.07	439.076	756.954	428.158	1.41337	0.000707946	0.294377	0.660693	1.11899	0.162181	FL-TE-higher
uc007fgm.1	H2afy2	1842.51	1168.73	1791.38	736.829	3213.79	1085.68	4446.43	854.036	5121.76	825.463	2636.65	776.417	0.83425	0.0588844	-0.284757	0.660693	1.11901	0.147911	FL-TE-higher
uc012eod.1	Spr	933.903	809.585	818.035	459.233	1630.81	567.669	3811.45	701.419	4593.17	975.548	1976.74	920.584	1.61896	1.90546e-05	0.499658	0.338844	1.1193	0.151356	FL-TE-higher
uc008zwl.1	Rfc2	1465.19	2288.83	1561.26	1905.47	2571.61	2469.96	5966.52	2886.61	5793.15	2447.65	2690.4	2585.45	1.36875	0.00060256	0.248936	0.707946	1.11982	0.144544	FL-TE-higher
uc008nur.1	Sys1	372.26	946.181	344.778	771.1	779.892	1096.42	848.236	696.024	927.16	640.253	426.999	572.325	0.55998	0.125893	-0.560069	0.288403	1.12004	0.165959	FL-TE-higher
uc008bzt.2	Rps28	5064.19	7286.93	5222.09	5656.44	6513.11	5293.55	16424.4	7073.54	18338.6	7510.6	6418.43	5983.79	1.2936	0.00128825	0.17353	0.812831	1.12007	0.138038	FL-TE-higher
uc008qul.2	Rhoc	566.703	631.01	604.988	391.547	749.45	386.498	3460.29	948.072	3446.48	1005.09	1485.54	880.634	2.12784	7.07946e-10	1.00762	0.0154882	1.12021	0.154882	FL-TE-higher
uc007oxu.1	Glrx5	1666.86	1317.99	1735.27	821.649	3793.64	1149.43	5817.39	1105.31	6609.48	1017.06	2279.82	971.824	1.03198	0.0186209	-0.088349	0.912011	1.12033	0.144544	FL-TE-higher
uc008bey.2	Cuta	1579.4	1314.66	1448.23	1142.94	2618	1000.47	4760.71	1126.9	4848.94	1136.81	2243.99	1076.91	1.07073	0.0144544	-0.04985	0.954993	1.12058	0.147911	FL-TE-higher
uc009jxe.1	Vkorc1	391.054	447.77	402.512	227.046	736.403	425.416	1869.65	529.533	2498	679.371	1198.88	635.724	1.86601	4.36516e-07	0.744334	0.112202	1.12168	0.162181	FL-TE-higher
uc007whj.2	Eef1d	5682.21	5413.22	5473.35	3886.34	7711.94	4554.1	18874.5	5233.67	17737.5	5076.52	8453.39	4895.59	1.25621	0.00199526	0.134314	0.870964	1.1219	0.138038	FL-TE-higher
uc009amj.1	Cpsf4	637.541	864.89	577.34	609.169	845.124	585.115	1951.42	605.071	1685.94	712.9	913.719	773.811	1.14447	0.0107152	0.022382	0.977237	1.12209	0.158489	FL-TE-higher
uc007bne.1	Wnt6	43.3701	66.6325	30.8999	53.977	60.8837	60.3903	1423.88	918.782	1579.37	722.48	1091.39	917.978	4.94255	1e-100	3.82	1e-100	1.12254	0.186209	FL-TE-higher
uc007nsj.1	Arf6	921.615	1233.37	1053.85	901.33	1417.72	783.061	3030.56	1109.17	3380.4	1049.79	1684.11	1038.7	1.25497	0.00295121	0.132077	0.870964	1.12289	0.151356	FL-TE-higher
uc009fyt.2	Med29	1095.82	1156.07	1134.35	781.381	2855.74	930.682	4694.96	908.762	4878.78	1029.83	1896.12	1032.62	1.17466	0.0060256	0.050679	0.954993	1.12398	0.147911	FL-TE-higher
uc009uic.2	Bex4	391.777	425.115	466.751	238.184	340.659	220.76	1024.62	319.878	912.24	244.286	455.367	244.042	0.99427	0.0446684	-0.129866	0.891251	1.12413	0.18197	FL-TE-higher
uc011yns.2	Slc38a6	107.702	321.835	167.51	281.88	121.767	354.29	593.284	535.699	424.149	522.102	522.552	646.146	1.95551	6.91831e-07	0.83032	0.0870964	1.12519	0.186209	FL-TE-higher
uc009sme.1	Praf2	1124.01	1012.15	1065.23	746.253	2626.7	821.979	2772.4	612.778	3420.9	710.505	1651.26	605.327	0.70505	0.0912011	-0.420175	0.457088	1.12522	0.151356	FL-TE-higher
uc007vjk.1	Zfp622	1664.69	1970.99	1610.05	1038.41	1884.5	1562.1	3133.18	864.827	3265.31	1052.19	1301.9	1209.79	0.57753	0.102329	-0.548322	0.275423	1.12585	0.147911	FL-TE-higher
uc007yqi.1	Ece2	401.897	557.714	328.515	360.703	488.519	761.589	950.858	618.945	1067.83	617.9	736.052	504.584	1.17741	0.0102329	0.051248	0.954993	1.12616	0.165959	FL-TE-higher
uc008axr.1	Gfer	336.841	500.41	336.646	398.401	555.202	291.887	1130.45	346.085	1189.32	415.925	437.45	463.766	1.16804	0.0123027	0.041697	0.954993	1.12634	0.17378	FL-TE-higher
uc009ojv.1	Mrpl4	1891.66	2207.53	2084.12	1305.73	3386.29	1894.91	6279.19	1795.17	6822.62	1866.47	2954.66	1740.42	1.12542	0.00851138	-0.001806	1	1.12722	0.141254	FL-TE-higher
uc009cii.1	Rnf181	816.804	777.601	813.969	529.488	1136.5	805.204	1957.84	697.565	1931.05	496.555	906.254	481.135	0.79354	0.0776247	-0.334645	0.60256	1.12818	0.154882	FL-TE-higher
uc007dml.1	Dusp12	331.059	655.664	408.204	611.739	745.101	450.243	1648.37	730.709	1702.99	738.446	652.443	654.83	1.43473	0.000562341	0.306513	0.645654	1.12821	0.158489	FL-TE-higher
uc007kxs.2	Nme2	5656.19	5573.14	5710.79	3260.89	6443.53	3310.73	21246	5642.19	22275.3	5586.65	8772.9	5081.45	1.55391	3.16228e-05	0.425393	0.42658	1.12852	0.134896	FL-TE-higher
uc008nqw.2	Mafb	555.86	453.101	524.485	425.818	875.566	294.571	1241.09	264.381	1255.4	304.16	555.398	269.227	0.64288	0.123027	-0.485938	0.398107	1.12882	0.169824	FL-TE-higher
uc008cln.2	Ppp1r11	552.969	627.678	565.143	444.667	746.55	651.544	955.669	291.359	861.087	353.656	364.293	276.175	0.22618	0.0616595	-0.904407	0.0467735	1.13059	0.169824	FL-TE-higher
uc008bbx.2	Fam173a	477.794	1277.34	435.851	856.777	879.915	1289.67	1055.08	774.644	1121.12	871.766	533.003	719.097	0.59703	0.114815	-0.533644	0.30903	1.13067	0.158489	FL-TE-higher
uc008usg.1	Mrps15	606.459	865.556	683.864	861.918	1374.23	901.158	2485.38	811.642	2824.11	937.228	897.296	1050.86	1.22176	0.00457088	0.090872	0.912011	1.13089	0.151356	FL-TE-higher
uc008zzw.2	Polr2j	820.418	690.313	843.242	629.731	1440.91	430.113	2876.63	674.442	2807.06	476.597	1007.78	571.457	1.10895	0.0128825	-0.022788	0.977237	1.13174	0.151356	FL-TE-higher
uc009ojc.1	Ubl5	884.028	706.304	889.592	557.762	998.783	345.567	2012.36	380	1660.36	407.143	895.803	422.947	0.72058	0.0954993	-0.411625	0.47863	1.13221	0.158489	FL-TE-higher
uc008jfu.1	Dpm2	365.755	380.471	289.483	292.161	582.744	412.667	628.561	228.154	584.004	229.118	533.003	242.305	0.49903	0.144544	-0.634131	0.234423	1.13316	0.18197	FL-TE-higher
uc008eoj.2	Ndufa2	2465.59	1595.18	2505.33	1449.67	3742.9	1981.47	8485.57	1917.73	8587.42	1749.12	3405.54	1718.71	1.23299	0.00295121	0.099516	0.912011	1.13347	0.138038	FL-TE-higher
uc008gjn.2	Bad	346.238	396.463	416.336	333.286	772.643	526.738	1045.46	329.128	1440.83	438.278	510.608	352.601	0.96726	0.0446684	-0.166379	0.851138	1.13363	0.165959	FL-TE-higher
uc008axy.2	Rps2	5207.31	17149.9	5387.16	9018.44	7007.43	11293	15568.1	12351.9	16978.8	14914.2	8307.08	12358.4	1.21481	0.0030903	0.080967	0.933254	1.13384	0.131826	FL-TE-higher
uc007doc.1	Pfdn2	1864.92	1196.72	2193.89	1030.7	2391.86	1118.56	4919.45	898.742	4616.62	982.732	1843.86	807.682	0.81893	0.060256	-0.31531	0.616595	1.13424	0.141254	FL-TE-higher
uc007rmh.1	Zbed3	299.977	647.001	339.899	485.793	385.597	689.792	1590.64	1412.09	2159.11	1379.5	1010.76	1063.88	2.21553	1.69824e-10	1.08062	0.00891251	1.13491	0.154882	FL-TE-higher
uc008joa.1	Arpc5l	740.183	573.039	752.982	586.892	739.302	601.219	1529.71	474.807	1483.46	370.421	701.712	487.215	0.73394	0.0954993	-0.402508	0.501187	1.13645	0.158489	FL-TE-higher
uc009abf.2	Fis1	1268.58	2059.61	1202.66	1574.76	1848.26	1912.36	3489.15	1795.94	3623.38	1928.74	1601.99	1366.98	1.013	0.0218776	-0.123538	0.870964	1.13654	0.141254	FL-TE-higher
uc007mia.1	Mrps7	876.077	1172.07	1049.78	891.905	1442.36	856.872	3256.65	1094.52	3467.79	1027.44	1163.05	988.325	1.22814	0.00398107	0.090587	0.912011	1.13755	0.144544	FL-TE-higher
uc007xxg.1	Hoxc4	1299.66	2135.57	1320.56	1924.32	2139.63	2239.81	261.366	105.598	366.601	175.63	217.979	226.672	-2.49502	1e-100	-3.63386	1e-100	1.13884	0.154882	FL-TE-higher
uc009grk.1	Ptov1	10124.8	10905.7	10488.9	8416.98	21255.7	9526.91	30916.5	8322.23	35754.3	8486.15	13519.2	8284.39	0.93764	0.0295121	-0.201298	0.776247	1.13894	0.131826	FL-TE-higher
uc008mjf.1	Mrps26	857.283	761.609	814.782	510.639	1669.95	522.712	2475.76	562.677	3207.76	574.791	1119.75	522.822	1.02661	0.0229087	-0.112755	0.891251	1.13936	0.147911	FL-TE-higher
uc007mjo.1	H3f3b	16712.7	10343.4	16426.6	9296.03	21041.1	10786.4	47124.4	10511.3	48448.9	10632.8	20463.1	8434.63	1.09875	0.00912011	-0.040736	0.954993	1.13948	0.128825	FL-TE-higher
uc012faj.1	Ap2s1	2691.84	1825.06	2313.43	1567.05	3076.08	2046.56	6649.6	1590.91	6370.76	1601.43	2512.73	1552.83	0.94267	0.0316228	-0.196875	0.794328	1.13955	0.138038	FL-TE-higher
uc007fee.1	Ddit4	3300.47	2670.63	3368.09	1734.97	6779.84	2561.89	12232.9	2761.74	14919.8	2698.32	6617	2477.76	1.32867	0.000912011	0.187985	0.794328	1.14069	0.131826	FL-TE-higher
uc009fqs.1	Rps19	2050.68	4429.06	2283.34	2068.26	2041.05	3161.1	7909.92	4344.18	7579.27	4280.59	2179.79	3513.85	1.4704	0.000141254	0.329628	0.588844	1.14077	0.134896	FL-TE-higher
uc008xct.1	Mfsd10	943.3	1541.21	958.71	813.082	1688.8	1253.43	3670.35	1368.15	4281.99	1773.07	2499.29	1625.79	1.54253	6.30957e-05	0.401655	0.47863	1.14087	0.141254	FL-TE-higher
uc009tng.2	Naa10	1277.25	1204.72	1234.37	921.892	1487.3	1325.9	4199.49	1401.3	4047.53	1272.52	1712.48	1224.55	1.3165	0.00141254	0.175055	0.812831	1.14145	0.141254	FL-TE-higher
uc008ltg.2	Dnajc17	464.06	301.179	435.851	296.445	727.705	438.165	1643.56	373.833	1383.28	382.395	595.709	290.071	1.15599	0.0120226	0.014372	1	1.14162	0.162181	FL-TE-higher
uc009eme.1	H2afj	370.815	227.217	405.765	107.954	1035.02	235.522	1133.65	167.262	1726.44	142.899	549.426	178.037	0.91515	0.0588844	-0.227708	0.776247	1.14285	0.169824	FL-TE-higher
uc007bok.1	Tuba4a	404.788	837.57	391.128	175.639	301.519	101.322	618.94	218.905	671.392	235.505	437.45	339.574	0.65206	0.138038	-0.491189	0.40738	1.14325	0.177828	FL-TE-higher
uc007fzr.3	Rnf126	971.491	2441.41	1014.01	1542.2	1919.29	2007.64	3230.99	1843.73	3710.77	2046.1	1557.2	2018.34	1.12313	0.00954993	-0.020296	0.977237	1.14343	0.138038	FL-TE-higher
uc008maj.1	Sord	195.888	322.501	175.642	223.619	163.806	358.316	389.644	312.941	407.098	258.656	234.402	215.382	0.94236	0.0812831	-0.201135	0.812831	1.14349	0.199526	FL-TE-higher
uc008opg.2	Fabp5	8480.31	5561.81	8595.87	5035.28	11318.6	5911.54	13703.3	3164.87	13012.2	2860.38	6549.81	2727.88	0.22841	0.0338844	-0.915354	0.0251189	1.14376	0.131826	FL-TE-higher
uc007jxo.1	6330403K07Rik	3183.37	2078.27	3159.92	2302.16	6413.09	2750.44	5964.91	1345.03	7268.08	1453.74	2633.66	1215.87	0.31499	0.0537032	-0.828792	0.0512861	1.14379	0.134896	FL-TE-higher
uc007lbg.2	Atp5g1	4019.69	3158.38	3826.71	2049.41	7219.07	2493.45	11723	2268.44	13487.5	2224.92	5038.89	2501.21	1.00589	0.0199526	-0.138969	0.851138	1.14486	0.131826	FL-TE-higher
uc009qbo.1	Snapc5	355.635	182.573	386.249	163.644	491.419	155.673	785.701	90.1825	654.341	91.8069	237.388	126.797	0.44401	0.147911	-0.701784	0.199526	1.1458	0.190546	FL-TE-higher
uc007jxa.2	Rpain	373.706	332.496	357.788	298.159	358.054	504.595	788.908	255.132	673.523	272.227	362.8	331.758	0.74332	0.11749	-0.402877	0.524807	1.1462	0.17378	FL-TE-higher
uc009hxm.2	Mrps11	1017.03	854.895	988.797	598.031	1872.9	756.221	3578.95	805.476	3761.93	759.203	1409.4	687.832	1.17474	0.00660693	0.027814	0.977237	1.14693	0.141254	FL-TE-higher
uc008fwe.1	Mrpl21	1010.52	1024.81	1056.29	657.148	1813.47	605.245	3527.64	877.16	3926.04	743.236	1860.28	860.659	1.26418	0.00269153	0.117143	0.891251	1.14703	0.141254	FL-TE-higher
uc007pef.1	2010107E04Rik	1438.44	748.283	1172.57	633.158	2332.43	739.446	3939.73	673.671	4232.97	681.766	1761.75	569.72	1.00759	0.0234423	-0.139775	0.870964	1.14736	0.141254	FL-TE-higher
uc008oir.1	Rps21	8245.38	13039.3	8661.73	7894.35	12584.1	10847.4	35109.6	14460	36410.7	14475.9	14913.6	13106.2	1.5514	3.31131e-05	0.403639	0.457088	1.14776	0.125893	FL-TE-higher
uc009nrd.1	Gins2	604.29	562.378	527.738	485.793	784.24	354.961	2748.35	770.02	2666.38	690.547	1073.47	684.358	1.76041	2.81838e-06	0.612398	0.213796	1.14801	0.147911	FL-TE-higher
uc009ouz.2	Esam	738.738	707.637	754.608	681.138	1119.1	587.128	1249.1	390.791	1530.35	457.438	913.719	412.526	0.50002	0.104713	-0.648181	0.186209	1.1482	0.151356	FL-TE-higher
uc007une.1	Bin3	463.338	297.847	476.509	324.719	804.535	416.022	1152.9	211.967	1355.57	350.463	418.041	224.067	0.74743	0.1	-0.401181	0.512861	1.14861	0.162181	FL-TE-higher
uc007aqw.1	Cox5b	4647.83	3157.71	4304.85	2078.54	7639.46	2717.56	11910.6	2122.76	11850.6	1915.97	4163.99	1997.49	0.75122	0.0660693	-0.398096	0.47863	1.14932	0.128825	FL-TE-higher
uc008fay.2	Rps14	10139.9	22882.3	10368.5	13408.6	17921.6	18185.5	46941.6	25371.3	49318.5	26876.3	20148.1	22115.7	1.59899	1.44544e-05	0.448945	0.389045	1.15005	0.125893	FL-TE-higher
uc008ndy.1	Fkbp1a	2960.73	1960.33	2801.32	1732.4	2755.71	1680.19	5442.18	1146.94	4612.36	1139.2	2320.13	1225.42	0.53862	0.0870964	-0.61364	0.194984	1.15226	0.131826	FL-TE-higher
uc008jco.1	Ier5l	1228.82	1653.15	1279.09	931.317	3019.54	1082.33	4752.69	1069.86	5682.32	1131.22	2387.32	1629.26	1.21513	0.00398107	0.062599	0.933254	1.15253	0.134896	FL-TE-higher
uc007jdj.1	Mrpl55	302.145	267.196	297.615	215.908	698.713	336.844	1021.41	322.19	1180.8	226.723	435.957	202.355	1.02643	0.0354813	-0.126508	0.891251	1.15294	0.169824	FL-TE-higher
uc008bcf.1	Stub1	2645.58	4176.52	2763.92	3066.41	4644.56	3549.61	9413.98	3591.88	9631.81	3938.91	3714.6	3448.72	1.17909	0.00489779	0.024735	0.977237	1.15435	0.128825	FL-TE-higher
uc007jyv.1	Smtnl2	169.866	275.192	156.126	71.9693	213.093	55.6933	1184.97	325.274	1321.47	381.597	848.027	423.816	2.64039	7.24436e-14	1.48523	0.000389045	1.15516	0.169824	FL-TE-higher
uc008ivs.2	Egfl7	157.578	807.586	188.652	554.335	356.605	828.018	582.06	677.525	635.158	792.732	283.671	638.329	1.10076	0.0218776	-0.054915	0.954993	1.15568	0.162181	FL-TE-higher
uc009fmi.1	Gemin7	642.601	700.974	591.164	468.657	1011.83	465.676	2140.63	603.529	2423.4	636.261	1112.29	617.486	1.33911	0.00154882	0.183326	0.812831	1.15579	0.144544	FL-TE-higher
uc008xat.2	Fam53a	110.594	850.231	174.015	557.762	414.589	467.689	1008.58	938.052	963.394	997.102	497.171	1062.15	1.83217	1.8197e-06	0.676015	0.165959	1.15616	0.154882	FL-TE-higher
uc007lto.1	Hexim1	936.072	916.863	1003.43	575.754	1439.47	804.533	3008.11	817.038	3553.05	858.194	1519.88	791.181	1.2585	0.00301995	0.102214	0.912011	1.15629	0.138038	FL-TE-higher
uc007foq.1	Cisd1	998.959	696.309	1197.78	508.069	1316.25	760.247	1419.07	322.19	1483.46	296.177	801.744	310.914	0.07627	0.018197	-1.08042	0.01	1.15669	0.147911	FL-TE-higher
uc008fso.1	Txnl4a	1759.38	1266.02	1714.13	911.611	1539.49	1013.22	3958.97	884.868	4007.04	855.8	1818.48	1051.72	0.9643	0.0295121	-0.192666	0.794328	1.15696	0.134896	FL-TE-higher
uc008wwv.1	Slc5a6	313.711	758.944	389.502	552.621	568.248	548.881	755.235	457.85	995.365	621.093	640.499	492.425	0.91326	0.0562341	-0.243812	0.74131	1.15707	0.158489	FL-TE-higher
uc012fms.1	Tm2d3	920.892	926.192	801.771	660.575	1351.04	812.585	2021.98	622.028	2299.78	716.093	1175	587.089	0.83927	0.060256	-0.317828	0.616595	1.1571	0.141254	FL-TE-higher
uc008pvj.3	Lmna	424.304	531.727	456.18	332.43	790.039	403.273	3434.64	1087.59	4160.5	1156.77	1354.16	802.471	2.42402	4.46684e-13	1.26492	0.00141254	1.1591	0.141254	FL-TE-higher
uc009qnr.2	Gtf2a2	480.686	444.439	500.091	433.529	445.031	289.203	1494.44	403.894	1214.9	336.891	664.387	493.294	1.24164	0.00588844	0.080518	0.933254	1.16112	0.154882	FL-TE-higher
uc007ily.2	Nudcd2	593.448	766.94	562.704	623.734	711.76	617.323	2057.25	843.245	2114.35	854.203	1136.18	854.58	1.5071	0.00018197	0.345765	0.57544	1.16134	0.141254	FL-TE-higher
uc007wud.1	Tomm22	1369.77	1715.12	1323.82	1375.98	1798.97	1333.28	3190.91	1234.04	3570.1	1223.83	1551.23	1199.36	0.88781	0.0436516	-0.274777	0.676083	1.16259	0.131826	FL-TE-higher
uc009bqz.2	Zyx	2670.15	2540.7	2340.26	1700.7	4173.43	1722.47	13121.2	2950.59	14348.6	3192.48	5068.75	3298.47	1.82535	2.63027e-07	0.662673	0.144544	1.16268	0.125893	FL-TE-higher
uc007hnk.2	Rpl41	371.537	354.485	226.057	437.813	320.364	358.316	1378.99	481.744	441.2	347.269	206.035	305.703	1.14328	0.0177828	-0.019409	0.977237	1.16269	0.165959	FL-TE-higher
uc007dac.1	Npl	540.681	475.09	401.699	280.166	536.357	314.03	665.441	131.805	594.661	177.227	312.038	198.881	0.08773	0.030903	-1.07514	0.018197	1.16287	0.17378	FL-TE-higher
uc007jfv.2	Atpaf2	322.385	619.016	295.989	564.616	453.729	455.611	971.704	675.213	1251.13	633.866	664.387	664.384	1.43091	0.000812831	0.267757	0.707946	1.16315	0.154882	FL-TE-higher
uc007lbv.2	Hoxb4	1169.55	1421.94	1101.83	1214.05	1532.24	1459.43	86.5874	80.933	236.586	65.4623	103.017	56.4509	-3.17076	1e-100	-4.33437	1e-100	1.16361	0.162181	FL-TE-higher
uc008tfb.1	Pole3	508.153	389.8	531.804	380.409	516.062	550.894	990.945	376.146	1127.51	305.757	497.171	308.309	0.74801	0.0954993	-0.416104	0.489779	1.16411	0.158489	FL-TE-higher
uc008oxm.2	Dnajc19	284.074	370.477	288.67	241.611	165.256	338.186	657.423	255.132	464.646	249.874	277.699	297.019	0.91866	0.0758578	-0.24557	0.758578	1.16423	0.177828	FL-TE-higher
uc008zfl.1	Pebp1	11381	9611.07	11276	6798.53	20862.8	9795.98	30587.8	7488.23	35168.1	7280.68	11215.5	5912.58	0.82272	0.047863	-0.341553	0.562341	1.16427	0.123027	FL-TE-higher
uc007xgl.2	Tymp	239.259	243.209	249.639	119.949	546.504	57.0353	412.092	71.6835	620.238	80.6304	243.36	79.0312	0.30333	0.11749	-0.862186	0.104713	1.16552	0.199526	FL-TE-higher
uc009jjy.1	Coq7	1206.41	896.873	1071.74	701.701	1636.61	840.096	2850.97	553.428	2412.75	630.673	1022.71	561.035	0.6837	0.0851138	-0.482936	0.371535	1.16664	0.138038	FL-TE-higher
uc012dnf.1	Id3	2563.17	2243.52	2649.26	1679.28	4670.65	1352.74	17304.7	3968.03	21431.3	3690.64	7697.93	3382.71	2.2326	1.41254e-11	1.06551	0.00676083	1.16709	0.123027	FL-TE-higher
uc007mui.1	Dcxr	221.91	231.215	205.728	114.808	382.698	236.864	506.697	117.16	792.882	196.387	292.629	198.012	0.9766	0.0630957	-0.190763	0.831764	1.16737	0.186209	FL-TE-higher
uc009ffd.2	Ube2m	3416.84	3338.29	3440.46	2926.75	5802.8	3247.66	10069.8	2633.79	9312.1	2565	3763.87	2540.29	0.87071	0.0416869	-0.297717	0.630957	1.16843	0.123027	FL-TE-higher
uc009idq.1	Stard5	124.328	140.595	104.897	130.23	152.209	105.348	684.682	192.698	588.267	258.656	318.01	248.384	2.06391	5.88844e-07	0.895472	0.0812831	1.16844	0.194984	FL-TE-higher
uc008hrd.1	Dpcd	504.539	433.111	570.835	305.87	797.287	394.55	1783.06	366.896	1460.01	309.748	491.199	330.021	0.99677	0.0338844	-0.171713	0.831764	1.16848	0.151356	FL-TE-higher
uc008cas.2	Ring1	512.49	1001.49	436.665	723.12	1068.36	756.892	1119.22	586.572	1321.47	546.85	549.426	504.584	0.56973	0.1	-0.599365	0.239883	1.1691	0.144544	FL-TE-higher
uc009gsx.2	Nosip	1334.35	1663.81	1584.03	822.506	2718.02	1059.51	4457.65	1077.57	4680.56	1076.93	1893.13	931.874	0.96946	0.0275423	-0.200472	0.776247	1.16993	0.128825	FL-TE-higher
uc009noi.2	Cdyl2	278.292	569.708	252.891	180.78	294.271	193.249	306.263	117.16	332.499	190	295.615	167.616	0.17894	0.0616595	-0.992718	0.042658	1.17166	0.186209	FL-TE-higher
uc009cfc.1	Gadd45a	311.542	591.696	322.01	284.45	429.085	345.567	428.127	148.763	524.325	247.479	279.192	232.751	0.2128	0.0588844	-0.958888	0.042658	1.17169	0.17378	FL-TE-higher
uc008ckq.1	Rpp21	356.358	376.474	407.391	344.424	791.488	481.781	1441.52	478.661	1489.85	383.194	582.272	346.522	1.1788	0.01	0.006666	1	1.17213	0.151356	FL-TE-higher
uc007ely.2	Abracl	1032.93	482.419	900.163	494.361	813.233	347.58	2730.71	329.128	2267.81	431.891	843.548	487.215	1.08799	0.0158489	-0.085367	0.933254	1.17336	0.141254	FL-TE-higher
uc008gnp.1	Ubxn1	2702.68	3142.39	2828.97	2137.66	5999.95	2783.99	9830.88	2440.32	10646.4	2736.64	3650.4	2305.8	1.06555	0.0128825	-0.108012	0.891251	1.17356	0.123027	FL-TE-higher
uc008dcl.1	2410015M20Rik	1198.46	747.616	1116.46	503.785	1864.2	936.721	3679.97	604.3	3908.99	795.127	1303.39	665.252	1.08989	0.0131826	-0.084266	0.933254	1.17415	0.131826	FL-TE-higher
uc009cuh.1	Hmces	684.525	1066.79	598.483	502.072	446.481	663.623	1860.03	1047.5	1982.2	886.934	1316.83	1010.91	1.57476	7.07946e-05	0.399288	0.489779	1.17547	0.138038	FL-TE-higher
uc008yzf.1	Ung	469.843	804.92	458.62	340.141	601.589	208.011	1917.75	571.156	2020.57	674.581	1186.94	762.521	1.74497	5.49541e-06	0.568951	0.269153	1.17602	0.141254	FL-TE-higher
uc009tot.3	Ubl4	716.33	588.365	714.764	557.762	859.62	659.597	1653.18	451.683	1474.93	386.387	713.656	501.979	0.74604	0.0831764	-0.430529	0.457088	1.17657	0.141254	FL-TE-higher
uc009iyt.1	Timm10b	704.042	621.015	752.169	456.662	1223.47	551.565	2498.21	621.257	3327.12	665.001	889.831	519.348	1.32619	0.00169824	0.148055	0.851138	1.17814	0.134896	FL-TE-higher
uc009plo.1	Fdx1	281.183	383.137	382.996	250.179	481.271	181.842	1657.99	386.937	1833.01	490.169	774.87	466.371	1.89887	5.62341e-07	0.720397	0.138038	1.17847	0.147911	FL-TE-higher
uc007kdw.1	Tlcd2	130.833	256.535	117.094	423.248	163.806	332.147	290.228	255.132	451.857	410.337	271.727	435.106	1.30147	0.00870964	0.121564	0.891251	1.17991	0.18197	FL-TE-higher
uc007fxt.1	Cstb	310.096	332.496	282.978	293.875	431.985	222.773	1532.92	440.121	1408.86	405.547	653.936	470.714	1.81272	3.46737e-06	0.632555	0.218776	1.18016	0.151356	FL-TE-higher
uc007mtl.1	Alyref	3177.58	2144.9	3230.67	1631.3	5220.05	1885.52	11203.5	1938.54	11688.6	1945.51	4901.54	2086.95	1.25737	0.00223872	0.076628	0.933254	1.18074	0.120226	FL-TE-higher
uc009oml.1	Spc24	860.897	932.855	845.682	586.036	1443.81	788.429	4821.64	1412.09	5624.77	1376.3	1864.76	1191.55	1.96748	2.69153e-08	0.786208	0.074131	1.18127	0.125893	FL-TE-higher
uc007xvs.2	Prr13	457.555	252.537	402.512	256.176	913.256	329.463	933.22	121.014	844.035	182.815	249.332	118.981	0.19432	0.047863	-0.987271	0.0331131	1.18159	0.162181	FL-TE-higher
uc009drn.1	Grcc10	2829.9	2883.85	2813.52	2045.13	5440.4	2859.15	8948.97	2444.18	10119.9	2426.1	3848.97	2228.51	1.04838	0.0144544	-0.133791	0.870964	1.18218	0.120226	FL-TE-higher
uc012ewz.1	Isoc2a	586.942	568.375	535.056	412.11	698.713	579.076	1467.18	502.555	1747.75	440.673	755.461	555.824	1.12477	0.0138038	-0.057607	0.954993	1.18238	0.141254	FL-TE-higher
uc012een.1	Bcl7b	235.644	323.834	213.86	245.895	185.55	95.9535	532.352	146.45	330.367	161.261	185.133	175.432	0.7203	0.147911	-0.46226	0.489779	1.18256	0.190546	FL-TE-higher
uc007jyj.1	Txndc17	844.995	537.058	890.405	651.151	790.039	557.604	3983.02	783.123	2532.11	771.178	1058.54	751.231	1.58402	5.24807e-05	0.401449	0.489779	1.18257	0.131826	FL-TE-higher
uc007sjp.1	Mrps16	697.536	818.247	606.614	366.701	1114.75	625.375	2392.38	758.458	2907.23	672.984	960.002	634.855	1.37284	0.00102329	0.190138	0.812831	1.1827	0.134896	FL-TE-higher
uc007qet.2	Tmem14c	1306.89	956.176	1172.57	706.841	2355.62	1009.86	4587.53	1001.26	5098.31	1045	2891.95	1016.98	1.38025	0.000676083	0.196395	0.794328	1.18385	0.125893	FL-TE-higher
uc007fef.1	Anapc16	592.002	546.386	513.914	585.179	640.729	560.959	1863.23	625.882	1526.08	622.69	749.489	516.743	1.2448	0.0047863	0.060922	0.954993	1.18387	0.141254	FL-TE-higher
uc007jsw.1	Ybx2	49.8756	135.264	58.5472	127.66	78.2791	195.262	498.68	468.641	549.902	506.933	240.374	427.29	2.79742	1.07152e-13	1.61352	0.000223872	1.18391	0.186209	FL-TE-higher
uc007pev.2	Siva1	1699.39	2117.58	1583.21	1202.06	2691.93	1456.75	9545.46	2855.01	9497.53	2852.4	3714.6	2300.59	1.93005	3.71535e-08	0.745361	0.0891251	1.18469	0.120226	FL-TE-higher
uc009cum.1	H1fx	4099.2	4013.94	4680.52	2578.04	10776.4	3148.35	21108.1	4074.4	25730.3	3835.93	7902.48	4084.44	1.48534	0.000112202	0.300282	0.630957	1.18506	0.11749	FL-TE-higher
uc007fqk.1	Gucd1	177.818	587.032	239.068	481.509	313.116	787.758	549.991	570.385	637.289	672.984	309.052	432.501	1.03791	0.0338844	-0.14772	0.870964	1.18563	0.154882	FL-TE-higher
uc007gyp.1	Ccdc59	568.149	393.132	509.035	442.097	529.109	518.015	1419.07	358.418	1133.91	341.681	443.423	409.052	0.89862	0.0549541	-0.287129	0.676083	1.18575	0.147911	FL-TE-higher
uc009prp.2	Crabp1	8835.22	5373.24	8967.48	4227.34	15483.3	5912.88	5868.7	1065.23	6583.9	1087.31	2647.1	940.559	-1.14051	1.38038e-12	-2.32639	1.28825e-10	1.18588	0.11749	FL-TE-higher
uc008bpu.1	Taf11	352.021	596.361	463.499	634.872	607.388	703.212	1279.57	751.521	1355.57	709.707	658.415	508.058	1.21234	0.00691831	0.025904	0.977237	1.18644	0.141254	FL-TE-higher
uc007lvs.2	Wnt3	404.788	481.753	381.37	424.105	520.411	380.459	396.057	164.949	462.514	166.849	335.926	184.985	-0.12914	0.00524807	-1.31583	0.00263027	1.18669	0.165959	FL-TE-higher
uc007qqn.1	Mxd3	534.898	539.723	534.243	397.545	987.186	528.751	1590.64	482.515	1928.92	506.933	546.44	284.86	0.98482	0.0331131	-0.20224	0.794328	1.18706	0.141254	FL-TE-higher
uc007qbe.3	Psmg4	645.492	603.024	617.185	514.066	775.543	551.565	1140.07	413.144	1560.19	403.152	625.569	378.655	0.70584	0.0891251	-0.481819	0.389045	1.18766	0.141254	FL-TE-higher
uc009bmi.2	Mrps33	1077.02	722.296	1195.34	655.435	1290.16	682.411	2697.04	588.884	2282.73	463.026	1030.17	473.319	0.75439	0.0707946	-0.433686	0.446684	1.18808	0.131826	FL-TE-higher
uc009jwy.1	Stx4a	139.507	309.841	101.644	299.872	133.364	223.444	989.342	818.58	976.182	827.06	373.251	634.855	2.64261	7.76247e-14	1.45306	0.00042658	1.18955	0.154882	FL-TE-higher
uc008ddm.2	Clpp	1398.69	1745.1	1436.03	1182.35	2274.44	1747.96	3599.79	1119.96	3934.57	1355.55	1533.32	1162.02	0.82805	0.0512861	-0.362316	0.537032	1.19036	0.123027	FL-TE-higher
uc007wrw.1	Nol12	394.668	482.419	424.467	389.834	717.558	519.357	1382.19	468.641	1212.77	369.622	410.576	356.075	0.9698	0.0398107	-0.220731	0.776247	1.19053	0.144544	FL-TE-higher
uc009amk.1	Atp5j2	3221.68	2459.41	3155.86	1904.62	3555.9	2310.94	9043.58	2189.05	8523.48	2179.41	4149.06	2024.42	1.12837	0.00776247	-0.062359	0.933254	1.19073	0.11749	FL-TE-higher
uc007guw.2	Snrpf	2279.82	1703.13	2356.52	1429.96	1471.36	1086.35	7039.24	1883.04	5852.83	1494.46	3142.78	1469.46	1.39182	0.000524807	0.200079	0.776247	1.19174	0.120226	FL-TE-higher
uc008uhd.1	Prdx1	7938.18	8039.21	7380.2	4707.13	5801.35	3641.54	26681.8	7115.94	22789	6404.13	13620.7	7908.34	1.57871	2.51189e-05	0.386855	0.489779	1.19186	0.114815	FL-TE-higher
uc009rjf.1	Twf2	980.888	1096.77	1002.62	640.013	1516.29	912.565	3336.82	850.182	3344.17	907.69	1534.81	965.744	1.23183	0.00389045	0.039483	0.954993	1.19235	0.125893	FL-TE-higher
uc012gyx.1	Faim	195.888	284.521	231.749	239.041	329.062	213.379	460.196	198.864	383.652	138.109	250.825	130.271	0.53585	0.147911	-0.656918	0.251189	1.19277	0.18197	FL-TE-higher
uc009ddv.2	Lmcd1	200.948	196.566	241.507	113.095	405.891	157.686	347.953	51.643	415.623	91.8069	182.147	85.1106	0.15853	0.0676083	-1.03429	0.0457088	1.19283	0.199526	FL-TE-higher
uc009fwh.1	Sertad1	134.447	229.216	128.479	107.954	336.31	129.504	1101.58	275.172	1172.27	376.807	432.971	277.912	2.18589	1.02329e-08	0.992809	0.0323594	1.19308	0.162181	FL-TE-higher
uc008njv.2	Raly	6337.82	6238.8	6797.17	5405.41	10609.7	5397.55	27536.4	7596.14	28430.8	6730.64	11449.9	6830.56	1.50564	8.12831e-05	0.312077	0.60256	1.19357	0.114815	FL-TE-higher
uc008pym.2	Dpm3	589.834	629.011	609.054	431.816	1565.58	572.366	2475.76	537.241	3032.99	621.892	1083.92	544.534	1.25625	0.00354813	0.060536	0.954993	1.19572	0.128825	FL-TE-higher
uc007jxz.1	Fam64a	1606.14	1486.57	1705.19	1077.83	2673.09	986.375	4965.95	1096.06	5096.18	1036.22	2043.92	1003.96	1.01688	0.0194984	-0.179165	0.812831	1.19605	0.120226	FL-TE-higher
uc007kjb.1	Unc119	753.195	1059.46	804.211	884.194	1538.04	1018.58	3027.35	887.951	3103.32	1045.8	1006.29	1046.51	1.20657	0.00512861	0.008591	1	1.19798	0.125893	FL-TE-higher
uc009rst.1	Nme6	127.942	325.167	123.6	161.074	156.558	213.379	514.714	269.777	477.434	271.429	194.091	346.522	1.54078	0.00104713	0.342117	0.645654	1.19867	0.177828	FL-TE-higher
uc008emr.1	Ecscr	170.589	163.916	161.818	172.212	224.69	132.188	471.421	206.572	626.632	138.109	200.063	130.271	1.22069	0.0199526	0.021435	0.977237	1.19925	0.186209	FL-TE-higher
uc011ztw.1	Ptp4a3	114.208	458.432	139.05	362.417	82.6279	449.572	219.676	282.109	155.592	292.185	149.301	286.597	0.63773	0.151356	-0.561711	0.354813	1.19944	0.186209	FL-TE-higher
uc008wvt.1	Cenpa	706.933	1504.56	747.29	964.731	1026.33	1322.55	3368.89	2010.22	3717.17	1965.46	1688.59	1868.96	1.82352	6.16595e-07	0.624009	0.190546	1.19951	0.123027	FL-TE-higher
uc009dvi.1	Rad51ap1	333.95	375.141	312.252	301.586	450.829	373.749	1688.46	510.263	1195.72	464.622	549.426	458.555	1.64806	5.12861e-05	0.448082	0.446684	1.19997	0.141254	FL-TE-higher
uc009cis.2	Capg	114.931	85.9559	84.5682	27.4169	86.9767	46.2992	930.013	137.972	944.211	199.58	392.66	213.645	2.9796	1.65959e-15	1.7796	6.45654e-05	1.20001	0.186209	FL-TE-higher
uc007fkg.2	Dnajc12	315.156	114.608	280.539	161.931	200.047	306.649	593.284	134.888	515.799	148.488	250.825	149.378	0.76884	0.123027	-0.43125	0.524807	1.20009	0.177828	FL-TE-higher
uc008xnt.1	Smim14	490.805	476.422	552.946	475.511	997.333	580.418	1095.17	393.874	1526.08	366.429	765.912	347.39	0.73232	0.0831764	-0.468237	0.40738	1.20055	0.138038	FL-TE-higher
uc009gqw.2	Nup62	3346.73	4569.66	3331.5	2276.46	5586.81	2834.99	13603.9	3971.88	14536.2	3776.06	5655.5	3853.42	1.46256	0.000169824	0.260939	0.691831	1.20162	0.114815	FL-TE-higher
uc007jdl.1	2310033P09Rik	295.64	375.141	284.604	345.281	603.039	283.835	1093.57	334.523	1189.32	401.555	446.409	272.701	1.20933	0.00954993	0.006778	1	1.20255	0.147911	FL-TE-higher
uc007kac.1	Tax1bp3	1032.93	668.324	991.237	624.591	1623.57	795.139	3380.12	655.172	3342.04	701.724	1612.45	715.624	1.19291	0.0057544	-0.010973	1	1.20388	0.123027	FL-TE-higher
uc007xya.1	Zfp385a	1145.69	1532.55	1217.29	1241.47	2268.64	1550.69	2217.6	783.123	2574.73	819.077	1107.81	790.312	0.34985	0.0467735	-0.854186	0.047863	1.20404	0.123027	FL-TE-higher
uc007vmi.1	Cox6c	2993.26	2709.94	3100.56	1525.92	3068.83	1704.35	7651.76	1699.59	8924.18	2087.61	5132.95	2317.96	1.24432	0.00269153	0.039327	0.954993	1.20499	0.114815	FL-TE-higher
uc007udq.1	Mrp63	602.845	575.038	624.504	391.547	1380.03	535.461	1916.15	427.018	1958.76	382.395	724.107	340.442	0.82064	0.0616595	-0.385788	0.524807	1.20643	0.131826	FL-TE-higher
uc007cek.2	Dtymk	1351.7	1785.08	1547.44	1122.38	1736.64	1123.26	5379.65	1567.02	5616.25	1683.66	2511.23	1839.43	1.54295	6.91831e-05	0.336477	0.57544	1.20648	0.11749	FL-TE-higher
uc007mhl.1	Ict1	1014.86	746.284	926.184	515.78	1335.09	905.184	2044.43	469.411	2103.69	418.32	819.66	536.718	0.6007	0.0812831	-0.606015	0.223872	1.20671	0.125893	FL-TE-higher
uc012aot.1	Glo1	1523.01	2178.88	1490.51	1201.2	1669.95	1465.47	4220.34	1589.37	3666.01	1500.04	2544.08	1585.84	1.15523	0.00691831	-0.051812	0.954993	1.20704	0.11749	FL-TE-higher
uc009dnv.1	Bid	194.443	282.522	162.631	107.097	194.248	116.755	392.85	97.1196	279.214	151.681	216.486	105.086	0.68926	0.165959	-0.518607	0.436516	1.20786	0.199526	FL-TE-higher
uc007cau.1	Hes6	3256.37	5113.38	3392.49	3475.95	7294.45	5373.4	3625.45	1489.94	4060.32	1337.99	1476.58	1142.04	-0.60573	4.7863e-07	-1.81438	7.4131e-07	1.20865	0.114815	FL-TE-higher
uc007nor.2	Nfkbia	582.605	792.927	530.991	472.084	1021.98	395.892	3476.33	1024.38	3482.71	1061.77	1678.14	821.578	2.01809	1.65959e-08	0.80768	0.0676083	1.21041	0.123027	FL-TE-higher
uc011xvm.1	Guk1	700.428	1150.74	787.135	1028.13	865.419	883.041	2469.35	884.097	1756.28	1057.77	776.363	871.081	1.08827	0.0144544	-0.122324	0.891251	1.21059	0.123027	FL-TE-higher
uc009diw.1	Mkrn2	552.246	769.605	671.667	666.573	943.698	798.494	1587.44	586.572	1756.28	632.27	783.828	620.96	0.9301	0.0398107	-0.280688	0.676083	1.21079	0.128825	FL-TE-higher
uc007mmn.2	Srsf2	9644.79	11331.5	10258.8	7405.13	18658	9194.76	34877.1	9263.36	40635.2	9152.74	12629.3	9154.6	1.19276	0.00389045	-0.018779	0.977237	1.21154	0.107152	FL-TE-higher
uc012eul.1	Loh12cr1	219.019	252.537	308.186	233.9	469.674	334.831	269.383	83.2454	379.39	91.8069	98.5383	90.3214	-0.41775	0.000489779	-1.63043	0.000331131	1.21268	0.18197	FL-TE-higher
uc008usn.1	Eva1b	109.148	185.238	93.5129	138.798	239.186	216.734	1457.56	709.898	1877.77	746.43	658.415	674.805	3.18998	1e-100	1.97728	5.37032e-07	1.2127	0.141254	FL-TE-higher
uc008bzu.2	Ndufa7	1334.35	1041.47	1301.86	570.614	2283.14	952.825	3312.77	770.791	4141.32	713.698	1767.72	589.695	0.90712	0.0363078	-0.306693	0.630957	1.21381	0.11749	FL-TE-higher
uc007qrg.3	Pdlim7	917.278	1365.97	802.585	906.47	1925.09	1046.77	4787.97	1689.57	5876.28	1636.56	1984.2	1643.16	1.79661	9.54993e-07	0.582011	0.229087	1.2146	0.11749	FL-TE-higher
uc008gkj.1	Cox8a	3177.58	2574.68	3307.1	1455.66	6072.43	2025.76	11094.4	1959.35	13658	2125.13	4065.45	1905.43	1.19874	0.0040738	-0.016015	0.977237	1.21476	0.109648	FL-TE-higher
uc009nej.1	Nutf2	3657.55	3165.71	3982.84	2333	2789.05	2714.21	11161.8	2824.95	9135.19	2656.01	5231.49	3178.62	1.29114	0.00158489	0.076318	0.933254	1.21482	0.109648	FL-TE-higher
uc008zdq.1	Srsf9	2937.6	3294.31	2885.89	2564.33	4295.2	2690.05	11844.8	3483.97	12274.7	3404.04	5270.31	3810	1.53853	5.88844e-05	0.323513	0.588844	1.21502	0.109648	FL-TE-higher
uc008cfy.2	Gpank1	234.199	333.162	218.739	305.013	353.705	465.676	594.888	302.15	641.552	292.185	277.699	298.755	0.91052	0.0676083	-0.3061	0.676083	1.21662	0.158489	FL-TE-higher
uc009ler.2	Gins4	649.106	593.695	549.693	503.785	698.713	437.494	2406.81	702.19	2165.5	687.354	930.142	524.559	1.53608	0.000151356	0.318552	0.616595	1.21752	0.125893	FL-TE-higher
uc008uxf.2	Marcksl1	14750.9	14081.4	15811.8	10336.2	36292.5	14199.1	38140.2	9032.12	43877.1	8571.57	18644.6	7399.41	0.59049	0.057544	-0.627129	0.169824	1.21762	0.104713	FL-TE-higher
uc008nex.1	Tcf15	210.345	435.776	190.278	125.089	234.837	53.0093	262.969	83.2454	315.448	90.2102	183.64	143.298	0.26088	0.0891251	-0.957424	0.0724436	1.21831	0.194984	FL-TE-higher
uc009edr.1	Fkbp4	11613.1	10955.7	11550.9	8582.34	16524.1	9100.82	42229	10838.1	38731.8	10474.8	20551.2	10156.8	1.35493	0.000660693	0.135976	0.870964	1.21896	0.104713	FL-TE-higher
uc009ena.2	Eps8	242.15	394.464	264.276	215.908	181.202	278.466	843.426	384.624	812.064	421.513	459.846	363.023	1.61727	0.000165959	0.394628	0.537032	1.22264	0.147911	FL-TE-higher
uc008uat.3	Echdc2	91.8001	194.567	118.721	118.235	94.2248	34.8922	1656.39	800.851	1813.82	728.068	836.083	572.325	3.81826	1e-100	2.59551	4.7863e-11	1.22275	0.141254	FL-TE-higher
uc008vxz.2	Park7	3665.5	2701.28	3850.29	2138.52	4721.39	2219.01	12959.3	2550.55	11466.9	2356.64	4495.44	2240.67	1.24094	0.00269153	0.018054	0.977237	1.22289	0.107152	FL-TE-higher
uc007kxu.1	Nme1	5469.7	3858.02	5488.8	2974.73	6249.28	3793.18	14456.9	3093.18	12253.4	2723.07	5403.19	2678.38	0.90011	0.030903	-0.323007	0.588844	1.22312	0.107152	FL-TE-higher
uc007wrv.1	Lgals1	949.806	767.606	954.645	597.174	1303.2	481.781	17926.8	3886.33	17718.3	3286.69	5727.17	3030.98	3.68986	1e-100	2.46617	1.12202e-11	1.22369	0.107152	FL-TE-higher
uc008kdm.1	Atp5g3	10762.3	7720.04	10620.6	5736.12	11147.5	5285.5	37085.1	6183.28	31608.7	7283.08	15999	7417.65	1.38043	0.000489779	0.156126	0.831764	1.22431	0.104713	FL-TE-higher
uc009rgj.1	Trf	551.523	492.414	483.828	256.176	694.364	356.303	391.247	114.077	485.96	91.8069	207.528	90.3214	-0.67514	3.98107e-06	-1.89954	6.30957e-06	1.22441	0.158489	FL-TE-higher
uc009fpu.2	Zfp428	708.379	1230.7	964.403	945.025	2183.12	1283.63	1922.56	732.251	2163.37	617.9	767.405	515.006	0.33331	0.040738	-0.891221	0.0389045	1.22453	0.120226	FL-TE-higher
uc007wue.2	Josd1	104.811	474.423	138.236	572.327	97.124	295.242	328.712	433.955	302.659	490.967	209.021	488.083	1.3002	0.00851138	0.074922	0.933254	1.22528	0.162181	FL-TE-higher
uc009elh.1	Hebp1	478.517	325.833	432.599	226.189	360.954	302.623	1680.44	417.768	1425.91	370.421	571.821	267.49	1.52978	0.000288403	0.30437	0.660693	1.22541	0.134896	FL-TE-higher
uc009ojd.1	Pin1	640.432	779.6	723.708	436.1	952.395	504.595	1948.22	533.387	1700.86	421.513	671.852	416.868	0.89998	0.0446684	-0.32695	0.616595	1.22693	0.125893	FL-TE-higher
uc007uac.1	Nedd8	1565.66	841.568	1240.06	662.289	1656.91	817.953	3840.31	573.468	3557.31	708.11	1094.37	604.459	0.92805	0.0323594	-0.300104	0.645654	1.22815	0.11749	FL-TE-higher
uc029wfe.1	Josd2	139.507	421.784	193.531	330.716	298.62	409.312	784.097	517.971	907.977	629.875	456.86	546.271	1.77238	1.41254e-05	0.543775	0.323594	1.2286	0.141254	FL-TE-higher
uc008zdi.1	Pop5	829.092	665.659	806.65	594.603	1203.18	685.095	2216	601.217	2314.7	498.152	1063.02	534.981	0.97906	0.0281838	-0.251416	0.724436	1.23048	0.120226	FL-TE-higher
uc007hod.3	Wibg	631.035	816.914	577.34	367.557	1268.41	701.87	2281.74	583.488	2054.67	526.891	759.94	545.402	1.04298	0.0204174	-0.188788	0.812831	1.23177	0.120226	FL-TE-higher
uc008pva.1	Pmf1	682.357	890.876	701.753	657.148	1330.74	569.011	4218.73	1177	3906.86	938.027	1100.34	951.849	1.76656	2.51189e-06	0.534656	0.295121	1.2319	0.114815	FL-TE-higher
uc007wvm.1	Rps19bp1	516.827	491.748	561.891	340.997	848.023	379.788	1985.1	360.73	1462.14	368.824	494.185	326.547	1.03395	0.0245471	-0.199605	0.794328	1.23356	0.125893	FL-TE-higher
uc009mam.1	Uba52	5348.26	7860.63	5253.8	4262.47	11140.3	6355.75	19719.5	6240.32	21947.1	6070.43	7971.15	5628.59	1.19117	0.0040738	-0.042804	0.954993	1.23397	0.102329	FL-TE-higher
uc007rrl.2	Mrps36	192.274	170.579	198.41	148.222	297.171	73.8104	378.419	116.389	466.777	55.0841	229.923	89.4529	0.64574	0.154882	-0.588354	0.354813	1.2341	0.186209	FL-TE-higher
uc008ptc.2	Hdgf	2438.85	2936.49	2552.5	2554.05	4554.68	2934.97	10440.2	3547.95	10006.9	2974.54	3851.95	2597.61	1.34838	0.000851138	0.114277	0.891251	1.2341	0.104713	FL-TE-higher
uc008isn.1	Edf1	1655.29	1361.97	1848.3	1094.96	3235.54	1053.48	4735.05	958.863	4772.21	816.682	1931.95	758.179	0.76389	0.0524807	-0.470366	0.380189	1.23426	0.109648	FL-TE-higher
uc008zel.1	Ccdc64	159.747	542.388	232.563	344.424	191.349	566.327	44.8972	42.3935	72.4677	58.2774	46.2832	71.215	-1.84625	6.45654e-15	-3.08182	1.41254e-11	1.23557	0.199526	FL-TE-higher
uc009bgo.1	Chchd3	1033.65	875.551	1001.81	1010.14	1195.93	908.539	3283.91	963.488	2920.02	892.522	1049.58	806.813	1.16651	0.00724436	-0.06933	0.933254	1.23584	0.114815	FL-TE-higher
uc007dxu.2	Srp9	698.259	397.13	657.843	453.235	653.775	423.403	1856.82	273.631	1150.96	330.505	770.391	412.526	0.91043	0.0446684	-0.325434	0.616595	1.23586	0.125893	FL-TE-higher
uc007bwk.1	Eif4e2	1388.57	2190.21	1368.54	1515.64	1681.55	1821.77	3877.19	1722.72	4267.07	1743.53	1758.76	1769.95	1.15774	0.00676083	-0.078259	0.933254	1.236	0.107152	FL-TE-higher
uc008qli.1	Mrps21	589.834	619.682	782.256	598.031	723.357	696.502	2050.84	714.523	1609.21	423.908	488.213	468.977	0.98489	0.0295121	-0.251928	0.724436	1.23682	0.123027	FL-TE-higher
uc033izf.1	Pih1d1	1080.64	1515.89	1018.07	1220.05	1604.72	1470.17	3433.03	1395.9	3437.95	1353.95	1125.73	1101.23	1.11105	0.0104713	-0.127272	0.870964	1.23832	0.109648	FL-TE-higher
uc007eki.2	Sf3b5	1347.37	915.53	1362.04	502.072	2548.42	564.314	4808.81	695.253	5496.89	629.077	1416.86	546.271	1.15739	0.00707946	-0.083709	0.933254	1.2411	0.109648	FL-TE-higher
uc009cps.2	Pradc1	88.1859	203.895	161.005	175.639	124.667	138.898	261.366	140.284	232.323	103.782	165.724	142.43	0.81853	0.147911	-0.423805	0.57544	1.24234	0.199526	FL-TE-higher
uc008jdu.1	Ass1	305.759	578.37	335.02	167.928	272.527	122.794	322.298	73.9959	174.775	64.664	220.965	151.115	-0.34561	0.000851138	-1.58796	0.000489779	1.24235	0.17378	FL-TE-higher
uc009ngp.1	Chtf8	229.139	277.857	240.694	181.637	176.853	271.756	795.322	300.608	664.998	299.37	316.517	247.515	1.4545	0.00165959	0.212043	0.794328	1.24246	0.151356	FL-TE-higher
uc007xwf.3	Tarbp2	928.844	2172.22	968.468	1284.31	1469.91	1967.38	3330.41	2053.39	3636.17	2015.76	1519.88	1711.76	1.33434	0.00125893	0.091805	0.912011	1.24253	0.107152	FL-TE-higher
uc009akn.2	Fam220a	365.032	1108.1	397.633	866.202	500.116	1172.24	596.491	559.594	586.136	554.833	352.349	501.979	0.28215	0.0363078	-0.961094	0.0288403	1.24325	0.125893	FL-TE-higher
uc007nne.1	Dtd2	224.802	131.932	169.95	149.079	347.907	256.994	591.681	123.326	505.142	164.454	288.15	137.219	0.90314	0.0812831	-0.340982	0.645654	1.24413	0.165959	FL-TE-higher
uc009rrw.1	Tma7	568.149	245.874	604.988	315.294	514.612	350.264	1759.01	367.667	1528.22	287.395	722.614	257.937	1.24736	0.00549541	0.002924	1	1.24444	0.125893	FL-TE-higher
uc007jpb.1	2310047M10Rik	307.928	381.804	326.889	350.422	713.209	554.92	596.491	198.864	560.559	197.185	232.909	165.01	0.047	0.0131826	-1.19809	0.00676083	1.24508	0.144544	FL-TE-higher
uc009ptq.1	Imp3	539.958	252.537	649.711	191.918	1032.12	242.903	1847.2	168.803	2402.09	262.647	904.761	242.305	1.21523	0.00645654	-0.029895	0.977237	1.24513	0.123027	FL-TE-higher
uc009syc.1	Rpl39	929.566	912.199	776.564	1008.43	630.581	620.678	2273.72	718.377	1398.2	494.16	674.838	779.891	0.89425	0.040738	-0.350885	0.57544	1.24514	0.11749	FL-TE-higher
uc009ayd.1	Ndufa4	3348.9	1817.73	3321.74	1667.29	3837.12	2022.4	7746.37	1147.71	7858.48	1543.95	3156.21	1455.56	0.83621	0.0389045	-0.40933	0.457088	1.24554	0.104713	FL-TE-higher
uc007gab.2	Ptbp1	9506.01	11033.7	9952.21	6638.31	12950.8	7194.5	67520.6	18852	70033.6	18874.7	33867.3	17690.8	2.40314	1.77828e-13	1.15611	0.0025704	1.24703	0.0954993	FL-TE-higher
uc008irc.1	Ssna1	664.286	543.055	755.422	607.455	910.357	807.217	2005.94	628.194	1894.82	533.278	636.02	443.791	0.96145	0.0316228	-0.286295	0.676083	1.24775	0.11749	FL-TE-higher
uc009rum.2	Ccdc12	708.379	692.978	578.967	468.657	1104.6	834.728	1633.94	531.845	1924.66	510.127	780.842	484.609	0.86028	0.047863	-0.387502	0.512861	1.24778	0.11749	FL-TE-higher
uc009rpf.3	Gpx1	2800.99	5889.65	2798.07	3550.49	4370.58	4352.13	9295.32	5037.12	11869.8	5143.58	4920.94	5018.92	1.3879	0.000512861	0.140115	0.851138	1.24779	0.1	FL-TE-higher
uc008cui.1	2310039H08Rik	241.427	211.225	267.528	112.238	916.155	196.604	1354.93	202.718	1626.26	178.025	329.954	130.271	1.22187	0.00851138	-0.026673	0.977237	1.24854	0.134896	FL-TE-higher
uc009mdh.1	Mrpl34	1700.11	896.207	1694.62	697.417	4082.11	713.277	5608.94	609.695	6705.39	696.934	2481.37	615.749	0.98546	0.0213796	-0.263196	0.691831	1.24866	0.104713	FL-TE-higher
uc007xoj.1	Tuba1b	206.008	347.155	161.005	148.222	131.915	144.266	545.18	250.507	468.909	274.622	283.671	172.827	1.37407	0.00537032	0.124967	0.891251	1.2491	0.162181	FL-TE-higher
uc007whq.1	Pycrl	1237.49	943.516	1207.54	781.381	2165.72	1115.21	4686.95	1082.19	5298.67	1043.4	2163.36	1022.2	1.39856	0.000588844	0.148198	0.851138	1.25036	0.104713	FL-TE-higher
uc008huo.1	Usmg5	1520.12	1138.08	1653.15	1001.57	1601.82	815.269	4491.32	947.302	4134.92	850.211	2712.79	1151.6	1.2476	0.0030903	-0.002908	1	1.2505	0.104713	FL-TE-higher
uc008ujr.3	Hyi	107.702	111.276	75.6235	73.6829	152.209	196.604	333.522	199.635	394.309	141.303	188.119	99.0062	1.45436	0.0060256	0.203839	0.831764	1.25052	0.190546	FL-TE-higher
uc007tvz.1	Mrpl52	1436.27	1145.41	1240.88	855.921	2829.64	1274.91	4860.12	1145.39	5788.89	941.22	1585.57	964.008	1.15248	0.00691831	-0.103124	0.912011	1.2556	0.104713	FL-TE-higher
uc009pcy.1	H2afx	5201.52	2002.97	5783.16	944.169	14156.9	1230.62	31161.9	1991.72	44228.7	1868.07	16473.8	2533.34	1.86974	1.44544e-07	0.61346	0.186209	1.25628	0.0954993	FL-TE-higher
uc008teq.1	Cdc26	236.367	164.582	235.815	323.005	217.442	237.535	785.701	410.831	1106.2	324.118	497.171	313.52	1.79013	1.54882e-05	0.533536	0.354813	1.2566	0.138038	FL-TE-higher
uc008wbm.2	Tprgl	1256.29	1454.59	1128.66	1240.61	2773.11	1699.65	3402.57	972.738	3348.43	1065.76	1382.52	860.659	0.65814	0.0562341	-0.600253	0.213796	1.25839	0.104713	FL-TE-higher
uc008zdt.1	Cox6a1	4157.75	4603.64	4105.62	2799.09	8165.67	3989.12	8296.36	2444.95	10454.5	2006.98	3484.67	1993.15	0.43677	0.0380189	-0.82179	0.0524807	1.25857	0.0954993	FL-TE-higher
uc009joa.1	Gga2	2527.76	2875.19	2355.71	2288.45	2755.71	2451.18	14450.5	5497.28	14845.2	5193.87	8329.48	4980.71	2.30027	5.49541e-12	1.04125	0.00851138	1.25902	0.0954993	FL-TE-higher
uc009bdp.1	Atp6v1f	1528.07	1328.65	1566.95	912.468	2535.37	1058.17	4045.56	862.515	4354.46	823.068	1379.54	709.544	0.79687	0.0457088	-0.462161	0.389045	1.25903	0.104713	FL-TE-higher
uc009ryc.2	Cmtm7	242.15	481.087	314.691	199.629	585.643	359.658	1504.06	388.478	1619.87	539.665	777.856	562.772	1.77668	7.4131e-06	0.517626	0.346737	1.25905	0.123027	FL-TE-higher
uc008qyw.2	Psrc1	659.226	1207.38	658.656	636.586	891.512	810.572	2918.32	1281.05	3391.06	1332.4	1260.1	1188.94	1.77715	2.45471e-06	0.518099	0.316228	1.25905	0.107152	FL-TE-higher
uc007gcm.2	Dazap1	2758.34	4419.73	2699.68	3236.05	5288.19	3800.56	10517.2	3431.56	10529.1	3954.88	4256.56	3887.3	1.23591	0.00281838	-0.023239	0.977237	1.25915	0.0954993	FL-TE-higher
uc007qql.1	Prelid1	1266.41	4233.83	1396.19	3696.14	1990.32	4441.37	4324.56	4383.49	4927.8	4496.94	2223.08	3861.24	1.30282	0.00151356	0.042533	0.954993	1.26029	0.0977237	FL-TE-higher
uc007nal.1	Ttc32	133.725	209.226	177.268	167.072	313.116	137.556	436.144	88.6409	349.55	112.563	129.891	114.639	0.55822	0.141254	-0.702711	0.234423	1.26093	0.177828	FL-TE-higher
uc008ufv.1	Uqcrh	1301.83	1553.87	1277.47	1327.15	1313.35	1623.16	3501.98	1498.42	3945.23	1666.09	2066.32	1425.17	1.28894	0.00204174	0.027058	0.977237	1.26188	0.102329	FL-TE-higher
uc007yao.2	Ubald1	340.455	450.436	393.567	289.591	768.295	431.455	1111.21	286.734	1061.44	280.21	389.674	267.49	0.77306	0.0707946	-0.490072	0.398107	1.26314	0.125893	FL-TE-higher
uc008ayd.1	Ndufb10	1306.89	994.823	1182.33	789.092	2159.92	1078.3	3441.05	636.673	3316.46	658.614	1357.14	786.839	0.80422	0.0457088	-0.459386	0.398107	1.2636	0.104713	FL-TE-higher
uc008cat.2	H2-Ke6	177.818	285.853	187.026	335.857	221.791	343.554	448.972	198.093	292.002	244.286	132.877	156.326	0.57613	0.114815	-0.688606	0.218776	1.26474	0.158489	FL-TE-higher
uc007kzg.1	Mrpl27	792.228	538.39	785.508	582.609	1029.22	476.413	2440.48	546.49	2772.95	534.076	870.422	469.845	1.22272	0.00501187	-0.0428	0.954993	1.26552	0.109648	FL-TE-higher
uc009twz.2	Foxo4	485.745	1190.72	450.488	873.913	587.093	949.47	4802.4	3496.31	5452.13	3675.47	2991.98	3737.92	3.12134	1e-100	1.85565	4.7863e-07	1.26569	0.1	FL-TE-higher
uc008zpo.1	Cdk2ap1	1413.14	3760.74	1327.07	3181.21	2038.16	3790.5	4276.46	3174.89	3648.96	3154.96	1481.06	2458.65	0.97759	0.020893	-0.288298	0.645654	1.26589	0.0977237	FL-TE-higher
uc007byj.2	Dnajb3	120.714	115.941	165.071	88.2481	205.845	186.539	317.487	110.223	460.383	98.1934	153.78	99.8747	0.92275	0.1	-0.343577	0.676083	1.26633	0.186209	FL-TE-higher
uc007rut.1	Smim15	255.884	121.271	213.86	210.767	211.643	345.567	485.852	191.927	436.938	209.958	416.548	151.115	0.97389	0.0588844	-0.29303	0.707946	1.26692	0.154882	FL-TE-higher
uc007ymy.1	Ranbp1	5278.14	5087.39	5391.22	4131.38	7453.91	5231.81	20198.9	5806.37	18099.9	4968.75	8241.39	4643.74	1.36075	0.000691831	0.093544	0.912011	1.2672	0.0912011	FL-TE-higher
uc008sis.1	Nudt2	427.196	185.238	374.052	279.309	552.302	424.074	934.824	212.738	918.634	205.967	340.405	179.774	0.69704	0.0851138	-0.570199	0.30903	1.26724	0.131826	FL-TE-higher
uc009mal.1	2810428I15Rik	985.225	1070.78	868.45	741.112	1609.07	830.031	3380.12	889.492	3508.29	945.211	1039.13	675.674	1.19579	0.00549541	-0.073787	0.933254	1.26958	0.104713	FL-TE-higher
uc012gvu.1	Tpm1	923.061	794.926	952.205	872.199	962.543	632.085	10738.4	2898.94	8868.77	2809.29	4985.14	2555.05	3.11538	1e-100	1.8458	4.89779e-07	1.26958	0.0954993	FL-TE-higher
uc008gho.1	Arl2	1208.58	1124.09	1427.09	875.626	2829.64	1230.62	3750.52	774.644	4149.84	848.615	1281	628.776	0.74919	0.0489779	-0.520555	0.30903	1.26975	0.102329	FL-TE-higher
uc009klm.2	Polr2l	1116.78	643.003	1127.03	448.095	2323.73	907.868	3290.32	539.553	3919.65	458.236	1094.37	510.663	0.86326	0.0380189	-0.406726	0.47863	1.26998	0.104713	FL-TE-higher
uc012cet.1	1110034G24Rik	248.655	260.533	235.815	264.744	302.969	187.21	453.782	137.972	594.661	175.63	270.234	180.643	0.74323	0.102329	-0.52754	0.389045	1.27077	0.151356	FL-TE-higher
uc007cbq.2	Myeov2	721.39	756.279	739.158	528.632	1158.24	723.342	1694.87	475.578	2058.93	597.144	900.282	407.315	0.83027	0.047863	-0.440523	0.436516	1.2708	0.109648	FL-TE-higher
uc008xep.1	Grpel1	1718.18	1290.67	1786.5	756.534	2341.12	987.717	5100.64	891.034	4831.89	828.657	2190.24	889.319	1.05245	0.0141254	-0.21846	0.758578	1.27091	0.1	FL-TE-higher
uc009moy.1	2310036O22Rik	1807.81	2111.58	1821.47	1556.76	3219.59	1938.53	5907.19	1815.21	6306.82	1716.39	2205.17	1361.77	1.07453	0.0114815	-0.196419	0.794328	1.27095	0.0954993	FL-TE-higher
uc033jcv.1	Fuom	150.35	79.959	66.6788	93.3887	181.202	65.0873	583.664	147.221	760.911	122.941	191.105	111.165	1.95138	1.20226e-05	0.679593	0.25704	1.27178	0.17378	FL-TE-higher
uc009nfp.2	Slc7a6os	688.862	1233.37	885.526	1129.23	1013.28	1151.44	2392.38	1194.73	2272.08	1019.46	965.974	949.243	1.12196	0.0102329	-0.151619	0.851138	1.27358	0.104713	FL-TE-higher
uc009lyy.1	2310045N01Rik	352.744	378.473	369.986	350.422	850.923	574.379	1136.86	336.835	1133.91	322.521	491.199	289.202	0.81501	0.060256	-0.458644	0.436516	1.27365	0.123027	FL-TE-higher
uc007tvv.2	Slc7a7	308.651	1236.7	248.012	248.465	246.434	356.974	203.641	120.243	196.089	124.538	200.063	324.81	-0.42205	0.000107152	-1.69587	6.91831e-05	1.27382	0.144544	FL-TE-higher
uc008off.1	Atp5e	1196.29	952.845	1227.05	1042.7	1182.88	1199.08	3110.73	915.699	2480.95	748.825	1031.67	759.916	0.87668	0.0363078	-0.397956	0.489779	1.27464	0.104713	FL-TE-higher
uc007ixf.2	Pdlim4	394.668	277.857	367.546	275.026	610.287	462.992	8913.7	2305.43	9734.12	2363.83	3033.79	1979.26	3.9844	1e-100	2.70972	1.94984e-13	1.27469	0.0977237	FL-TE-higher
uc007gcn.2	Rps15	9303.61	19467.3	9493.59	12592.1	13216.1	15961.2	38752.7	22496.3	40739.6	19419.1	15734.8	17120.3	1.57276	3.46737e-05	0.297923	0.630957	1.27483	0.0891251	FL-TE-higher
uc009evm.1	Leng1	290.58	237.212	251.265	232.187	350.806	130.846	604.509	95.578	620.238	158.067	256.797	158.062	0.73097	0.1	-0.543886	0.371535	1.27485	0.151356	FL-TE-higher
uc007jcq.1	Rnf187	5718.35	6005.59	6095.41	4504.08	14023.6	5827.67	12981.7	2692.37	15201.2	3079.12	5670.43	3075.27	0.39003	0.0281838	-0.885001	0.0316228	1.27503	0.0912011	FL-TE-higher
uc007cjd.1	Tmem37	91.8001	61.3019	75.6235	55.6905	153.659	30.1952	413.696	64.7464	577.61	104.58	273.22	71.215	1.98579	2.29087e-05	0.710546	0.263027	1.27525	0.194984	FL-TE-higher
uc012auw.1	Tomm6	1504.22	1614.51	1651.52	928.747	3597.94	1168.89	6825.98	1365.07	8504.3	1373.91	3604.11	1561.52	1.48819	0.000165959	0.211975	0.758578	1.27621	0.0933254	FL-TE-higher
uc008gjs.1	Ppp1r14b	1266.41	3310.97	1242.5	2184.78	2631.05	3061.79	4100.08	2604.5	4591.04	2567.4	2096.18	2245.01	1.07051	0.011749	-0.206456	0.776247	1.27697	0.0933254	FL-TE-higher
uc007ust.1	Rgcc	109.871	121.271	126.852	77.11	131.915	100.651	452.179	99.432	517.931	185.21	243.36	121.587	1.71871	0.000363078	0.440209	0.537032	1.2785	0.177828	FL-TE-higher
uc009sne.1	Timm17b	1289.54	955.51	1271.78	792.519	2593.36	986.375	5062.16	1009.74	5940.22	1022.65	2409.71	902.346	1.38053	0.00074131	0.101874	0.912011	1.27865	0.0954993	FL-TE-higher
uc009ijd.2	Ndufc2	1606.86	1497.9	1801.95	1102.67	2142.53	1331.94	4581.12	1175.46	5622.64	1227.02	2320.13	1253.21	1.1738	0.00562341	-0.105469	0.891251	1.27927	0.0954993	FL-TE-higher
uc007djd.1	Mpc2	652.72	377.806	606.614	470.371	962.543	460.979	2092.53	460.162	2120.75	398.362	934.621	391.682	1.21319	0.0060256	-0.066173	0.933254	1.27936	0.109648	FL-TE-higher
uc008qnl.2	Rbm8a	500.925	431.112	525.299	273.312	582.744	316.714	1492.83	349.939	1381.15	301.765	555.398	244.91	1.09163	0.018197	-0.187913	0.812831	1.27954	0.11749	FL-TE-higher
uc009fyc.1	Eid2	940.409	861.558	1038.4	807.941	1845.36	783.732	2357.1	471.724	3346.3	676.177	1080.94	645.277	0.8277	0.042658	-0.452297	0.416869	1.27999	0.102329	FL-TE-higher
uc007wzb.1	Smdt1	2549.44	1769.09	2471.99	1596.18	3777.69	1431.92	4744.67	837.849	5290.14	898.11	1949.86	953.586	0.44582	0.0363078	-0.834874	0.0512861	1.28069	0.0933254	FL-TE-higher
uc008mck.1	Dut	2576.19	2267.5	2486.63	1561.05	3631.28	2044.55	9227.98	1930.83	9523.11	2190.59	3844.49	2162.5	1.37814	0.000645654	0.097405	0.912011	1.28074	0.0912011	FL-TE-higher
uc012fwe.1	Zfp511	406.956	515.069	306.56	455.806	616.085	562.972	1042.26	361.501	961.263	380.799	341.898	371.707	0.82071	0.0588844	-0.461625	0.42658	1.28233	0.120226	FL-TE-higher
uc009uia.2	Bex2	972.936	776.268	1048.97	563.759	1327.85	1085.68	2073.29	570.385	2069.59	566.009	797.265	334.363	0.56051	0.0537032	-0.721939	0.120226	1.28245	0.104713	FL-TE-higher
uc007jip.2	Zswim7	190.106	176.576	89.4471	115.665	252.233	155.002	522.732	124.868	473.171	141.303	255.304	168.484	1.23965	0.0186209	-0.042908	0.977237	1.28256	0.162181	FL-TE-higher
uc009klo.2	Tspan4	294.194	465.095	277.286	299.015	585.643	394.55	966.893	378.458	974.051	332.9	516.58	303.098	1.09061	0.020893	-0.192183	0.812831	1.2828	0.123027	FL-TE-higher
uc007csz.1	Timm17a	1356.76	1235.37	1230.3	772.813	1597.47	1027.98	3926.9	786.977	3580.76	975.548	1800.56	1010.04	1.1536	0.00707946	-0.131371	0.870964	1.28497	0.0954993	FL-TE-higher
uc009nom.1	Cmc2	83.1261	149.257	108.963	47.9795	142.062	77.1654	365.591	90.1825	398.572	118.151	150.794	101.612	1.45714	0.00758578	0.171844	0.870964	1.2853	0.190546	FL-TE-higher
uc009man.2	Kxd1	226.247	468.426	211.42	293.875	304.419	415.351	651.009	400.04	581.873	273.824	276.206	308.309	1.0258	0.0363078	-0.262328	0.724436	1.28813	0.131826	FL-TE-higher
uc008tjk.1	Tmem261	513.213	570.374	603.361	453.235	1004.58	595.18	2121.39	522.596	2178.29	508.53	776.363	554.956	1.26054	0.00389045	-0.029815	0.977237	1.29035	0.104713	FL-TE-higher
uc009seb.2	Higd1a	782.831	690.979	771.685	435.243	720.457	532.106	1819.94	370.75	1790.38	522.9	1112.29	513.269	1.05308	0.018197	-0.237771	0.74131	1.29085	0.104713	FL-TE-higher
uc007yod.2	Gnb1l	157.578	263.865	108.963	175.639	200.047	183.184	479.438	215.821	543.508	252.269	247.839	226.672	1.44858	0.0030903	0.157335	0.870964	1.29124	0.151356	FL-TE-higher
uc007wuj.2	Dnal4	179.986	268.529	179.707	245.895	200.047	286.519	319.091	194.239	503.011	233.11	249.332	198.012	0.9347	0.0691831	-0.357231	0.616595	1.29194	0.151356	FL-TE-higher
uc009rft.2	Anapc13	509.599	351.153	531.804	367.557	788.589	489.833	1773.44	374.604	1779.72	388.782	627.062	363.023	1.19277	0.00794328	-0.101725	0.912011	1.29449	0.109648	FL-TE-higher
uc007mta.1	Mrpl12	1786.13	1585.85	1936.94	1334.86	3213.79	1333.28	6418.7	1437.52	7270.21	1349.96	2705.33	1310.53	1.2413	0.00295121	-0.053925	0.954993	1.29523	0.0891251	FL-TE-higher
uc008ubl.1	Cc2d1b	310.819	1099.44	482.201	850.78	436.333	1277.59	2139.03	2173.63	1852.19	1763.49	1042.12	1449.49	2.03418	2.34423e-08	0.738668	0.104713	1.29551	0.0977237	FL-TE-higher
uc007vix.2	Basp1	9288.44	10384.7	10081.5	8171.94	24004.1	10557.6	10802.6	2432.61	12146.9	2618.49	3660.85	2223.3	-0.70483	1.14815e-08	-2.00083	2.95121e-08	1.29599	0.0831764	FL-TE-higher
uc009fvg.1	Snrpa	4370.99	4703.59	4447.96	3373.99	8749.86	3936.78	16422.8	3931.03	18127.6	3666.69	7757.65	4148.71	1.26819	0.00194984	-0.032593	0.977237	1.30079	0.0831764	FL-TE-higher
uc008gqd.1	Tmem138	234.199	389.8	238.255	365.844	323.264	752.195	497.076	463.245	628.764	349.664	413.562	372.576	0.95353	0.0436516	-0.347409	0.60256	1.30094	0.123027	FL-TE-higher
uc008ngf.2	Id1	1494.1	1393.95	1360.41	883.337	2307.78	876.331	15404.5	3286.65	17500.9	3507.02	6736.44	3041.4	2.94169	1e-100	1.64075	8.31764e-06	1.30094	0.0851138	FL-TE-higher
uc008npe.1	Nnat	1387.84	1303.33	1335.2	1052.12	1384.38	1498.35	2725.9	749.979	2423.4	954.791	1157.08	695.649	0.61823	0.047863	-0.683101	0.141254	1.30133	0.0933254	FL-TE-higher
uc007hwt.1	Mrps24	899.93	1319.32	897.724	717.979	2119.33	922.63	3914.07	974.279	4151.97	973.951	1434.78	967.481	1.27987	0.00239883	-0.022039	0.977237	1.30191	0.0912011	FL-TE-higher
uc009aws.1	Shfm1	1507.11	1041.47	1424.65	1050.41	1771.43	1121.92	6333.71	1391.28	6044.66	1330.8	2330.58	1353.08	1.6451	1.86209e-05	0.342564	0.562341	1.30253	0.0891251	FL-TE-higher
uc009tmb.1	Dusp9	206.008	614.352	219.552	141.368	201.496	46.9703	3125.17	1428.27	3610.6	1650.93	2242.49	1582.36	3.8389	1e-100	2.53582	1.41254e-11	1.30308	0.0977237	FL-TE-higher
uc008rrk.1	Gng5	2900.02	1955.66	3037.14	1548.2	3013.74	2194.85	10129.1	2046.45	10288.3	2217.73	5195.66	2342.28	1.51668	0.000107152	0.213107	0.758578	1.30357	0.0851138	FL-TE-higher
uc012aue.1	Slc29a1	1174.61	3194.36	1060.35	705.985	1417.72	842.781	2163.08	732.251	2231.58	1017.06	1525.85	1364.37	0.69701	0.0457088	-0.607811	0.20893	1.30483	0.0912011	FL-TE-higher
uc012ctq.1	Scnm1	267.449	305.177	322.01	305.87	475.473	397.905	946.048	282.88	771.568	223.53	295.615	266.622	0.92113	0.0489779	-0.384506	0.562341	1.30564	0.123027	FL-TE-higher
uc008clo.1	Znrd1	771.988	752.947	756.235	551.765	979.938	434.81	3061.03	753.062	3064.96	742.438	1585.57	666.989	1.62089	4.36516e-05	0.313949	0.630957	1.30694	0.0954993	FL-TE-higher
uc008pry.1	Fcrls	130.833	95.9508	101.644	77.11	233.388	37.5762	426.523	53.9553	485.96	84.622	240.374	72.9519	1.31394	0.0169824	0.006519	1	1.30742	0.177828	FL-TE-higher
uc008aco.1	Hmgn1	4608.8	2805.23	4486.18	2117.1	7882.99	2508.88	21249.2	3601.9	22878.5	3052.78	6717.03	2325.78	1.58264	3.54813e-05	0.273166	0.676083	1.30948	0.0812831	FL-TE-higher
uc011xxr.1	0610010K14Rik	1096.54	1010.15	1086.38	610.882	2244	936.721	4345.41	884.097	4362.98	777.564	1473.6	713.887	1.20274	0.00467735	-0.106924	0.891251	1.30966	0.0891251	FL-TE-higher
uc012glt.1	Cotl1	3185.54	2319.48	3159.92	2032.28	3960.34	2081.45	3782.59	851.724	4194.6	720.085	1588.56	835.473	-0.10775	0.000467735	-1.41817	0.000186209	1.31042	0.0851138	FL-TE-higher
uc008gcz.1	Drap1	1377	1627.83	1336.83	1398.26	1636.61	1802.32	3607.81	1163.89	3636.17	1335.59	1304.89	1324.42	0.97449	0.0204174	-0.336619	0.57544	1.31111	0.0891251	FL-TE-higher
uc008wqs.2	Tomm7	1739.14	1264.68	1807.64	731.688	2039.6	1315.17	4847.29	935.74	5686.58	1222.23	2638.14	985.719	1.23743	0.00316228	-0.075395	0.933254	1.31282	0.0870964	FL-TE-higher
uc009acd.1	Trip6	768.374	1210.71	894.471	970.729	1304.65	1082.33	7143.46	2645.35	8199.51	3001.68	3192.04	2562.87	2.64412	1e-100	1.33072	0.00047863	1.3134	0.0831764	FL-TE-higher
uc008wrt.2	Tmub1	280.46	445.105	332.581	310.153	607.388	558.946	396.057	119.473	584.004	172.437	225.444	231.014	-0.01705	0.00501187	-1.33105	0.00234423	1.314	0.125893	FL-TE-higher
uc007ydx.1	Dexi	65.0552	259.867	54.4814	279.309	53.6357	305.307	118.657	366.125	213.14	308.95	147.808	259.674	1.46122	0.0060256	0.146728	0.891251	1.31449	0.162181	FL-TE-higher
uc009hzs.1	Cib1	582.605	591.696	457.807	423.248	772.643	254.981	1835.97	339.148	1489.85	395.967	574.807	363.891	1.10637	0.0144544	-0.208595	0.794328	1.31496	0.104713	FL-TE-higher
uc012ddg.1	Reck	328.89	562.378	349.657	728.261	273.977	1193.04	1951.42	2292.33	2005.65	2459.63	2596.34	2109.53	2.78093	1e-100	1.4659	0.000128825	1.31502	0.0912011	FL-TE-higher
uc009mmr.2	Ier2	1091.48	1960.33	1228.68	994.719	1881.6	664.965	4055.18	1000.49	4454.63	1100.88	1778.17	1463.38	1.29257	0.00199526	-0.022483	0.977237	1.31505	0.0870964	FL-TE-higher
uc009fhm.2	Ccdc9	595.616	1205.38	684.677	837.928	1101.71	1217.2	2081.31	988.153	2229.45	1004.29	913.719	883.239	1.13445	0.00912011	-0.181394	0.812831	1.31584	0.0912011	FL-TE-higher
uc009cwh.2	Chchd6	923.784	931.522	1040.84	775.384	1551.09	1003.15	2140.63	472.495	1856.45	536.471	695.74	444.659	0.41718	0.0323594	-0.89878	0.0380189	1.31596	0.0933254	FL-TE-higher
uc008vft.2	Rhd	130.11	172.578	146.368	116.522	208.744	88.5725	384.833	79.3914	564.822	122.941	280.685	183.248	1.34519	0.01	0.028021	0.977237	1.31717	0.158489	FL-TE-higher
uc007gbi.1	Polr2e	1777.45	2736.6	1953.2	1432.53	2989.1	1749.31	8273.91	2642.27	8674.81	2341.47	3633.97	2294.51	1.61543	2.63027e-05	0.298223	0.630957	1.31721	0.0812831	FL-TE-higher
uc012ghh.1	D8Ertd738e	734.401	578.37	772.498	534.629	1590.22	544.184	3203.74	681.379	3578.62	490.967	1348.18	574.062	1.39408	0.000831764	0.075649	0.933254	1.31844	0.0912011	FL-TE-higher
uc009cyb.1	Chchd4	330.336	337.16	277.286	243.325	491.419	456.282	750.425	223.529	733.202	242.689	435.957	261.411	0.80683	0.0630957	-0.511803	0.380189	1.31863	0.120226	FL-TE-higher
uc008afa.1	Tmem242	512.49	681.65	535.056	818.222	591.442	888.409	1835.97	774.644	1692.33	1031.43	777.856	708.676	1.39362	0.00107152	0.074547	0.933254	1.31907	0.0954993	FL-TE-higher
uc009pjy.2	AU019823	159.747	363.147	229.31	484.936	169.605	401.931	383.23	206.572	366.601	286.597	217.979	372.576	0.79006	0.0794328	-0.530042	0.371535	1.3201	0.131826	FL-TE-higher
uc009agk.1	3110082I17Rik	236.367	253.87	287.857	174.783	302.969	158.357	715.148	162.637	1180.8	226.723	312.038	237.962	1.41516	0.00239883	0.094903	0.912011	1.32026	0.125893	FL-TE-higher
uc007jqc.2	Tmem88	99.7513	122.604	121.973	47.1228	160.907	101.993	615.733	142.596	933.554	166.051	313.531	224.067	2.28752	2.63027e-08	0.966203	0.0562341	1.32131	0.144544	FL-TE-higher
uc007fvy.1	Sumo3	749.58	1038.8	842.429	788.235	1068.36	832.715	2693.83	1064.46	2508.66	804.707	1412.38	777.285	1.31476	0.00194984	-0.007281	1	1.32204	0.0891251	FL-TE-higher
uc007fgs.1	2010107G23Rik	232.753	135.93	248.826	180.78	605.938	152.989	315.884	28.5192	475.303	71.8488	185.133	68.6095	-0.15381	0.00371535	-1.47617	0.0018197	1.32236	0.151356	FL-TE-higher
uc009gvi.1	Bax	2195.97	3521.53	2327.25	2334.72	4071.96	3104.73	5663.46	1917.73	6093.68	2119.54	2684.42	1984.47	0.74902	0.0354813	-0.573567	0.234423	1.32259	0.0812831	FL-TE-higher
uc007ftc.1	Mif	13097.1	10459.3	13799.3	6553.49	22331.3	7364.26	47430.7	8084.82	53208.3	7646.31	13865.5	6928.7	1.21792	0.00288403	-0.10541	0.891251	1.32333	0.0758578	FL-TE-higher
uc009pul.1	Commd4	1303.27	1471.91	1181.52	1071.83	2439.7	1614.43	3182.89	912.616	3284.49	922.858	1278.01	779.022	0.65412	0.0416869	-0.669544	0.151356	1.32367	0.0851138	FL-TE-higher
uc008dcx.2	Vmac	150.35	179.241	117.908	65.1151	300.07	134.872	692.7	154.158	880.269	222.731	373.251	145.904	1.78381	5.49541e-05	0.460014	0.47863	1.32379	0.134896	FL-TE-higher
uc029tic.1	Tjap1	722.835	1711.79	560.264	1399.97	968.341	1743.94	2313.81	1797.48	2455.38	1655.72	1336.24	1808.17	1.44032	0.000446684	0.115656	0.891251	1.32467	0.0870964	FL-TE-higher
uc007cfh.2	D1Ertd622e	227.693	389.8	218.739	463.517	292.822	467.689	242.124	154.158	255.768	160.462	132.877	134.614	-0.22987	0.000977237	-1.55574	0.000457088	1.32587	0.138038	FL-TE-higher
uc007wsd.1	H1f0	4544.47	4449.72	4282.89	3948.89	3876.26	3671.06	13124.4	4987.01	14178.1	4563.2	7042.51	3456.53	1.43467	0.000301995	0.107896	0.891251	1.32678	0.0776247	FL-TE-higher
uc008icj.2	Csf2ra	153.964	572.373	161.818	311.01	368.202	671.004	431.334	363.813	407.098	311.345	198.57	267.49	0.60754	0.0724436	-0.722054	0.162181	1.32959	0.123027	FL-TE-higher
uc007hoz.1	Bloc1s1	1516.51	1128.75	1549.06	939.028	2084.54	1019.93	4124.13	834.766	4337.4	864.581	1581.09	692.175	0.96359	0.0204174	-0.368626	0.524807	1.33222	0.0831764	FL-TE-higher
uc009hgi.1	Mcee	183.6	143.926	189.465	140.511	271.078	140.24	848.236	135.659	750.254	200.378	377.73	182.38	1.62039	0.000389045	0.287426	0.707946	1.33296	0.128825	FL-TE-higher
uc009fap.1	Zfp787	524.056	996.822	588.725	628.018	894.411	921.959	2071.68	846.328	1986.47	835.043	771.884	752.968	1.26825	0.00338844	-0.065453	0.933254	1.3337	0.0912011	FL-TE-higher
uc007lbb.1	Snf8	905.713	1294	1046.53	1144.65	1822.16	1690.26	2640.92	981.987	2696.22	917.27	1042.12	868.475	0.75808	0.0380189	-0.577157	0.245471	1.33524	0.0831764	FL-TE-higher
uc008nsl.1	Mybl2	1041.61	5829.01	1030.27	1249.18	914.705	968.929	1738.16	1682.64	1579.37	1413.03	1270.55	1794.27	0.61891	0.0371535	-0.718924	0.112202	1.33783	0.0812831	FL-TE-higher
uc007atf.2	Rpl31	690.308	1408.61	648.085	391.547	979.938	979.665	2275.33	1067.54	2553.42	1048.99	1180.97	732.125	1.37503	0.00109648	0.034702	0.977237	1.34033	0.0851138	FL-TE-higher
uc008pdy.1	Ndufc1	946.914	818.247	808.277	638.299	1440.91	692.476	2964.82	729.939	3561.57	640.253	1548.25	774.68	1.33792	0.00147911	-0.00301	1	1.34093	0.0831764	FL-TE-higher
uc009ccm.1	Pyurf	250.101	192.568	326.889	134.514	372.55	263.704	729.579	214.28	1101.94	158.866	264.262	141.561	1.14156	0.0190546	-0.199817	0.812831	1.34138	0.120226	FL-TE-higher
uc008byx.2	Zfp414	508.153	1201.38	402.512	779.667	1019.08	1262.16	1425.49	874.076	1692.33	842.228	522.552	700.86	0.91793	0.0288403	-0.424309	0.457088	1.34224	0.0891251	FL-TE-higher
uc007pfc.1	Pld4	95.4143	162.583	144.742	74.5396	215.992	113.4	293.435	40.0811	524.325	122.143	162.738	136.351	1.10733	0.0489779	-0.235509	0.794328	1.34284	0.162181	FL-TE-higher
uc007eyr.2	Snx3	1326.4	1235.37	1309.18	965.588	1385.83	881.699	3510	884.097	3480.58	771.976	1940.91	1043.04	1.15104	0.00676083	-0.19184	0.794328	1.34288	0.0812831	FL-TE-higher
uc008pyl.1	Krtcap2	1598.91	1616.5	1767.8	1222.62	3212.34	1996.91	6271.18	1670.3	7344.81	1572.69	3005.42	1573.68	1.33776	0.00112202	-0.005953	1	1.34371	0.0758578	FL-TE-higher
uc007gcj.2	Gamt	365.755	287.186	265.902	230.473	632.031	310.004	1197.79	312.941	1287.37	270.631	543.454	199.749	1.26418	0.00588844	-0.079588	0.933254	1.34377	0.104713	FL-TE-higher
uc007wwq.1	Rbx1	2554.5	1955.66	2638.69	1896.05	2874.58	2049.24	8163.27	1766.65	7653.87	2003.78	4367.04	2046.13	1.32299	0.00123027	-0.020824	0.977237	1.34382	0.0758578	FL-TE-higher
uc007gde.1	Uqcr11	1266.41	750.282	1367.73	364.13	2928.22	623.362	4579.51	475.578	5403.11	499.749	1881.19	486.346	1.09373	0.00977237	-0.250372	0.724436	1.34411	0.0812831	FL-TE-higher
uc007fra.1	Ddt	628.867	713.634	673.293	517.494	1214.78	427.429	2660.16	636.673	2749.51	504.539	1063.02	539.323	1.36432	0.00128825	0.018917	0.977237	1.3454	0.0870964	FL-TE-higher
uc012dug.2	Ost4	370.092	412.455	378.117	220.192	339.209	171.777	986.135	248.965	858.955	239.496	785.321	276.175	1.27376	0.0060256	-0.074016	0.933254	1.34777	0.107152	FL-TE-higher
uc012ghl.1	Syce2	164.084	209.892	166.697	192.775	176.853	94.6115	1050.27	336.065	848.298	268.236	252.318	222.33	2.08279	3.46737e-07	0.734398	0.162181	1.34839	0.120226	FL-TE-higher
uc009fti.2	Exosc5	665.731	1122.76	583.846	457.519	1049.52	565.656	2801.26	733.022	2879.52	1034.62	1406.41	832.868	1.62567	4.57088e-05	0.276596	0.676083	1.34907	0.0831764	FL-TE-higher
uc011xth.1	Pttg1	1762.27	1574.53	1536.86	1256.89	2212.11	1282.29	6418.7	1515.37	5861.36	1417.82	2178.29	1299.24	1.39168	0.000645654	0.041007	0.954993	1.35067	0.0758578	FL-TE-higher
uc007qhe.1	Rbm24	140.953	168.58	103.271	128.517	127.566	165.738	779.287	272.089	826.984	349.664	440.437	376.918	2.45985	2.5704e-10	1.10831	0.0165959	1.35154	0.123027	FL-TE-higher
uc008dlq.2	Tgif1	868.125	1359.3	667.601	699.13	494.318	728.039	3663.93	1538.5	2745.25	1254.16	1467.62	1432.12	1.95417	1.31826e-07	0.600125	0.218776	1.35405	0.0794328	FL-TE-higher
uc012cha.2	Map1lc3a	1032.93	986.161	1209.16	992.148	2003.36	1050.79	2612.05	719.918	2775.09	511.723	977.918	545.402	0.58486	0.0354813	-0.769312	0.0870964	1.35417	0.0812831	FL-TE-higher
uc008vot.2	Fblim1	580.437	1517.22	637.514	446.381	707.411	603.903	4476.89	2204.46	4925.67	2291.18	2617.24	1776.03	2.64267	3.31131e-15	1.28785	0.000891251	1.35482	0.0776247	FL-TE-higher
uc008viq.1	C1qc	161.915	176.576	163.444	115.665	372.55	128.833	639.785	137.201	748.122	130.126	231.416	116.376	1.22015	0.0162181	-0.134895	0.891251	1.35504	0.131826	FL-TE-higher
uc007nrp.2	Rps29	6278.55	11430.1	6501.99	7367.43	12776.9	9837.58	26276.1	10936	32060.6	10881.9	10657.1	8402.5	1.43291	0.000295121	0.077714	0.933254	1.35519	0.0691831	FL-TE-higher
uc008znk.1	Psmd9	643.324	656.996	642.393	461.803	1027.78	691.134	2945.58	738.417	2642.94	701.724	1086.91	600.985	1.53012	0.000186209	0.173087	0.831764	1.35703	0.0831764	FL-TE-higher
uc009cye.1	Lsm3	534.898	483.752	624.504	426.675	836.426	363.013	2405.21	469.411	2344.54	423.908	1316.83	608.801	1.60513	8.12831e-05	0.238077	0.74131	1.36706	0.0831764	FL-TE-higher
uc009mby.1	Ccdc124	1100.88	1155.41	1222.17	1032.42	2336.78	1335.3	3511.6	904.908	4000.64	925.253	1176.49	713.018	0.89968	0.0234423	-0.470244	0.380189	1.36992	0.0758578	FL-TE-higher
uc008uqv.2	Fhl3	224.079	178.575	232.563	149.936	326.163	101.993	4686.95	822.433	4863.86	798.32	1525.85	739.941	3.82616	1e-100	2.45544	8.51138e-11	1.37072	0.0812831	FL-TE-higher
uc007yct.1	Carhsp1	2475.71	2851.87	2726.51	2046.84	3544.3	3023.54	3715.24	1250.99	3913.26	1231.01	2376.86	1022.2	0.19409	0.00467735	-1.17687	0.00263027	1.37096	0.0707946	FL-TE-higher
uc008nzy.1	Snai1	254.438	195.233	150.434	163.644	436.333	118.768	6601.49	1346.57	7389.57	1192.69	3205.48	1252.34	4.36101	1e-100	2.98896	1e-100	1.37205	0.0758578	FL-TE-higher
uc007hiy.2	Ddit3	52.767	239.877	47.9762	191.918	66.6822	182.513	107.433	151.075	61.8107	75.0421	53.7482	91.1899	0.42287	0.123027	-0.952608	0.120226	1.37548	0.199526	FL-TE-higher
uc009ntf.1	Aprt	1982.74	2131.57	2236.99	1154.94	3557.35	1422.53	10895.6	2184.42	12961.1	2335.09	4066.95	1994.89	1.84464	5.62341e-07	0.46801	0.371535	1.37663	0.0676083	FL-TE-higher
uc008ooq.2	Mrps28	685.248	797.591	902.603	502.928	1280.01	692.476	2867.01	618.945	2568.34	589.959	1057.05	527.164	1.17986	0.0060256	-0.199445	0.794328	1.3793	0.0776247	FL-TE-higher
uc012hov.1	Ngfrap1	2305.12	1685.8	2137.79	1558.48	3102.17	1550.69	7169.12	1513.83	7285.13	1411.43	2458.98	1203.71	1.16469	0.00501187	-0.215706	0.758578	1.3804	0.0691831	FL-TE-higher
uc007dwr.1	H3f3a	2362.95	1236.03	2562.25	393.261	4064.71	905.855	6343.33	645.152	8092.94	738.446	4314.78	648.751	1.06092	0.01	-0.319661	0.60256	1.38058	0.0691831	FL-TE-higher
uc007skm.2	Chchd1	1205.69	848.232	1266.9	806.227	1085.76	1148.76	3886.81	824.746	3116.11	857.396	1388.49	853.711	1.23717	0.00346737	-0.144786	0.851138	1.38196	0.0724436	FL-TE-higher
uc008sur.1	Sec61b	1711.67	1492.57	1850.74	1009.28	3480.52	1358.11	10185.2	1846.81	12291.8	2030.93	4041.56	1697.87	1.91346	1.58489e-07	0.530361	0.288403	1.3831	0.0676083	FL-TE-higher
uc008grj.2	Ccdc86	323.107	566.376	375.678	303.299	594.341	165.067	1584.23	386.937	1771.2	367.227	627.062	469.845	1.62521	0.000102329	0.241766	0.74131	1.38345	0.0870964	FL-TE-higher
uc008crj.1	Mrpl14	754.64	595.028	849.748	430.102	1549.64	604.574	3498.77	584.259	4105.08	688.951	1424.33	516.743	1.51862	0.000190546	0.134966	0.870964	1.38366	0.074131	FL-TE-higher
uc007kjt.1	Ift20	187.214	221.22	86.1945	306.726	202.946	297.255	727.976	366.125	579.741	293.782	240.374	369.102	1.70397	0.000144544	0.318791	0.660693	1.38518	0.112202	FL-TE-higher
uc008dqv.1	Gemin6	156.132	296.515	186.213	179.923	158.008	116.755	660.63	265.923	577.61	186.009	388.181	283.991	1.69934	0.000190546	0.310422	0.676083	1.38892	0.11749	FL-TE-higher
uc008hxf.2	Bbip1	249.378	173.244	147.181	180.78	130.465	229.483	232.503	73.2251	255.768	91.0085	119.44	91.1899	0.19741	0.0338844	-1.19253	0.0218776	1.38994	0.151356	FL-TE-higher
uc008fyb.1	Nudt8	79.5119	357.816	86.1945	129.373	198.597	330.805	444.162	356.105	539.245	369.622	182.147	283.123	1.69093	0.000269153	0.30099	0.691831	1.38994	0.11749	FL-TE-higher
uc009fma.1	Bloc1s3	208.177	241.876	231.749	185.064	505.915	270.414	431.334	128.722	856.824	155.672	328.461	171.09	0.77654	0.060256	-0.615704	0.281838	1.39225	0.112202	FL-TE-higher
uc007gwc.1	Cradd	149.627	206.561	158.565	117.378	362.403	163.725	567.629	188.844	682.049	122.143	241.867	104.217	1.15971	0.0223872	-0.232664	0.794328	1.39237	0.123027	FL-TE-higher
uc008gdx.1	Rnaseh2c	707.656	934.854	866.011	644.297	1722.14	927.327	3981.42	1025.92	5040.77	1069.75	1597.52	983.114	1.68975	1.44544e-05	0.296401	0.645654	1.39334	0.0691831	FL-TE-higher
uc009alo.2	Bri3	983.056	1518.55	1018.88	1129.23	2133.83	1440.64	3444.26	1148.48	4388.56	1232.61	1467.62	1118.6	1.17027	0.00524807	-0.224458	0.74131	1.39473	0.0691831	FL-TE-higher
uc009jmh.1	Tmem159	56.3812	120.605	52.8551	93.3887	68.1318	128.833	216.469	127.18	181.169	157.269	137.356	110.296	1.59763	0.0057544	0.202671	0.851138	1.39496	0.177828	FL-TE-higher
uc007hnc.1	Myl6	4575.55	4091.9	4547.17	3094.68	4959.12	4116.61	13789.9	3527.91	12014.7	3209.25	5837.65	2913.73	1.16799	0.0042658	-0.228035	0.74131	1.39603	0.0630957	FL-TE-higher
uc007bzy.1	Ube2f	95.4143	164.582	94.3261	179.923	140.612	203.314	279.004	121.014	217.403	106.177	135.863	172.827	0.94203	0.0851138	-0.454378	0.537032	1.39641	0.151356	FL-TE-higher
uc009pzt.1	Rplp1	6929.1	22367.9	7175.29	12451.5	13230.6	15261.3	34729.6	20477.6	40599	22760.9	16205.1	20437.8	1.74373	2.81838e-06	0.346484	0.549541	1.39724	0.0616595	FL-TE-higher
uc007kmy.1	Zfp830	350.575	329.831	421.215	398.401	366.752	353.619	1383.8	311.399	995.365	328.11	449.395	379.524	1.31217	0.00380189	-0.08617	0.933254	1.39834	0.0891251	FL-TE-higher
uc007iuc.1	Nhp2	901.376	1452.59	1038.4	681.138	1649.66	1001.81	3962.18	1139.23	3804.55	862.186	1354.16	1022.2	1.34638	0.00123027	-0.052815	0.954993	1.39919	0.0691831	FL-TE-higher
uc007wut.2	Apobec3	188.66	580.369	171.576	148.222	111.62	155.002	399.264	181.136	311.185	234.706	323.982	316.125	1.12724	0.0263027	-0.27369	0.724436	1.40093	0.11749	FL-TE-higher
uc007def.1	Mrps14	1230.99	772.271	1190.46	818.222	1696.05	842.109	3976.61	747.667	4034.74	795.925	1831.92	657.436	1.25776	0.00275423	-0.144243	0.851138	1.40201	0.0676083	FL-TE-higher
uc007ikc.2	Fgf18	32.5276	195.233	38.2183	133.657	50.7364	54.3513	331.919	272.86	251.505	297.774	168.71	334.363	2.64498	1.07152e-09	1.23971	0.0128825	1.40527	0.147911	FL-TE-higher
uc029slm.1	Pdlim2	63.6095	31.3173	80.5024	34.2711	86.9767	57.7063	697.51	125.639	795.013	135.714	223.951	85.1106	2.89589	1.34896e-12	1.48861	0.00229087	1.40728	0.138038	FL-TE-higher
uc008cer.3	Lsm2	643.324	615.018	733.466	466.087	543.605	316.043	2690.62	604.3	2704.75	443.866	1051.08	718.229	1.74569	1.04713e-05	0.338159	0.588844	1.40753	0.0724436	FL-TE-higher
uc007ggy.1	Mrpl54	560.92	605.689	693.622	532.059	1393.08	703.883	3094.7	843.245	3514.68	573.992	1091.39	604.459	1.54243	0.000154882	0.134467	0.870964	1.40796	0.0691831	FL-TE-higher
uc007rdi.1	Mrpl36	453.941	490.415	526.925	293.875	974.14	321.411	1935.39	398.499	2336.02	360.841	892.817	342.179	1.40359	0.00109648	-0.005964	1	1.40956	0.0758578	FL-TE-higher
uc009jwl.1	Bcl7c	217.573	469.759	178.081	388.977	308.767	428.1	1082.34	752.292	1259.66	665.001	553.905	578.405	2.04303	1.8197e-07	0.632942	0.213796	1.41009	0.0831764	FL-TE-higher
uc007ivj.2	Tcf7	80.2347	204.562	112.215	136.228	184.101	142.924	540.37	215.821	513.668	177.227	262.769	248.384	1.8162	8.91251e-05	0.406071	0.562341	1.41013	0.123027	FL-TE-higher
uc009mhc.2	Hmox1	307.928	600.359	486.267	249.322	890.062	254.31	1819.94	409.29	2206	410.337	1139.16	454.213	1.62029	8.70964e-05	0.205398	0.794328	1.41489	0.0758578	FL-TE-higher
uc008hkk.2	Pdlim1	705.487	792.927	726.148	414.68	668.271	260.349	2114.98	427.018	1590.03	360.841	913.719	422.947	1.13669	0.00912011	-0.278234	0.691831	1.41493	0.0758578	FL-TE-higher
uc008cah.1	H2-Ke2	1078.47	962.839	971.721	813.938	1311.9	816.611	2700.25	776.957	2890.18	598.74	1170.52	580.141	1.00793	0.0144544	-0.407011	0.47863	1.41494	0.0676083	FL-TE-higher
uc008dbn.1	Plin3	710.547	913.531	834.298	550.051	969.791	513.318	8006.13	1861.46	7172.17	2024.54	3114.41	1509.41	2.86354	1e-100	1.44823	0.000131826	1.41531	0.0630957	FL-TE-higher
uc008bsg.2	Cdkn1a	118.545	209.892	217.113	117.378	259.481	142.924	1141.67	285.192	1389.67	352.059	628.555	301.361	2.4135	2.45471e-10	0.9957	0.0301995	1.4178	0.0912011	FL-TE-higher
uc007izj.1	Atox1	975.828	706.304	951.392	468.657	1538.04	607.929	3364.08	645.922	3546.65	502.942	1503.46	472.451	1.28063	0.00239883	-0.137303	0.870964	1.41793	0.0676083	FL-TE-higher
uc011yai.1	Rab34	260.221	591.696	291.923	429.245	337.76	593.838	2706.66	1654.89	2753.77	1562.31	1364.61	1417.35	2.94065	1e-100	1.5207	7.76247e-05	1.41995	0.0691831	FL-TE-higher
uc007wto.2	Kdelr3	115.654	169.247	57.734	62.5447	162.357	94.6115	700.717	207.343	707.626	281.009	450.888	192.802	2.47969	9.12011e-10	1.0581	0.0295121	1.42159	0.114815	FL-TE-higher
uc008ayy.1	Mrps34	904.267	1004.15	935.129	661.432	2158.47	909.881	3324	697.565	4181.81	680.967	1409.4	764.258	1.15842	0.0057544	-0.265698	0.691831	1.42412	0.0645654	FL-TE-higher
uc009jsj.1	Bola2	832.706	950.179	691.995	735.115	1059.67	958.193	2118.19	660.567	1692.33	506.933	665.88	539.323	0.79303	0.0275423	-0.631254	0.194984	1.42428	0.0691831	FL-TE-higher
uc008pvo.1	Lamtor2	1031.49	869.554	1131.1	637.442	1768.53	723.342	3729.67	571.156	3437.95	676.177	1398.95	562.772	1.12455	0.00724436	-0.30138	0.645654	1.42593	0.0645654	FL-TE-higher
uc012dlb.1	Lsm10	159.747	186.571	148.807	197.059	127.566	155.002	455.386	180.365	524.325	209.958	244.853	169.353	1.48474	0.00295121	0.055876	0.954993	1.42886	0.11749	FL-TE-higher
uc007yse.1	Etv5	485.745	1527.22	565.956	257.033	563.899	216.063	4196.28	1686.49	3832.26	1474.5	2367.91	1621.44	2.68622	1.65959e-15	1.25642	0.00134896	1.42981	0.0630957	FL-TE-higher
uc008fzm.2	Pold4	58.5497	63.3009	73.9972	102.813	172.504	44.2862	264.573	46.2474	268.557	67.8572	79.1293	43.4238	1.01688	0.102329	-0.412939	0.645654	1.42982	0.18197	FL-TE-higher
uc008ejh.1	Bin1	1562.05	1978.32	1514.91	1961.16	1830.86	2654.49	4515.38	1805.19	4573.99	1996.6	2063.33	1751.71	1.18426	0.0040738	-0.247795	0.724436	1.43205	0.0588844	FL-TE-higher
uc008bfk.1	Uqcc2	1250.51	1445.92	1205.1	1011.85	2091.79	1162.18	4412.75	989.695	4156.23	1040.21	1705.01	990.93	1.17663	0.00457088	-0.261179	0.691831	1.43781	0.060256	FL-TE-higher
uc007ffj.3	Pcbd1	156.132	123.27	126.039	98.5294	101.473	110.716	184.399	53.1845	181.169	62.269	111.975	36.476	0.30968	0.0707946	-1.12934	0.0562341	1.43902	0.17378	FL-TE-higher
uc007alj.1	Tmem14a	70.8379	69.2978	104.897	57.4041	217.442	117.426	137.899	13.1034	119.359	34.3278	116.454	39.0814	-0.06197	0.0218776	-1.50249	0.0120226	1.44053	0.199526	FL-TE-higher
uc011xxj.1	Eif5a	10105.2	11390.2	9838.37	7542.21	13277	8882.07	40447.6	10604.5	39718.7	9567.87	19106	10435.6	1.57936	4.36516e-05	0.138049	0.851138	1.44131	0.0512861	FL-TE-higher
uc008wyt.2	Mrpl33	364.309	512.404	502.53	390.69	414.589	418.035	1619.51	423.164	982.577	415.925	549.426	356.943	1.29812	0.00354813	-0.143664	0.870964	1.44179	0.0758578	FL-TE-higher
uc009abi.1	Znhit1	576.823	730.958	525.299	425.818	1042.27	628.059	2082.91	553.428	2289.13	564.413	865.943	487.215	1.29023	0.00269153	-0.153621	0.851138	1.44385	0.0676083	FL-TE-higher
uc007irv.2	3010026O09Rik	267.449	255.869	331.767	322.148	494.318	379.117	1178.55	337.606	1087.02	281.009	492.692	268.359	1.33756	0.00323594	-0.109596	0.912011	1.44715	0.0794328	FL-TE-higher
uc009fnf.1	Bcam	289.857	1033.47	374.052	280.166	318.915	148.292	3495.57	1869.94	3798.16	1666.09	2941.22	2043.52	3.38018	1e-100	1.93121	2.23872e-07	1.44897	0.060256	FL-TE-higher
uc009rjs.2	Abhd14b	48.43	148.59	58.5472	85.6777	65.2326	159.028	232.503	158.012	270.688	180.42	100.031	166.747	1.81014	0.000691831	0.359295	0.676083	1.45085	0.151356	FL-TE-higher
uc007hyp.2	H2afv	4365.2	4558.33	4147.09	3879.49	6140.56	3940.13	16903.8	4554.6	17347.5	4488.16	8204.06	4074.02	1.53492	8.91251e-05	0.083631	0.912011	1.45129	0.0512861	FL-TE-higher
uc007muc.1	Stra13	254.438	305.177	374.865	197.916	449.38	109.374	1526.5	275.172	1728.57	299.37	537.482	211.908	1.81556	1.09648e-05	0.36082	0.57544	1.45474	0.0758578	FL-TE-higher
uc009afw.2	Pdgfa	63.6095	352.486	93.5129	161.931	114.519	190.565	752.028	807.788	1095.54	748.026	649.457	825.051	3.20969	1e-100	1.75445	1.38038e-05	1.45524	0.0812831	FL-TE-higher
uc009fkv.1	Snrpd2	2683.17	2637.31	2853.36	2058.84	3477.62	2116.35	10958.1	2487.34	10307.5	2319.12	3309.99	1962.75	1.44704	0.000295121	-0.009212	1	1.45625	0.0512861	FL-TE-higher
uc008gpi.2	Tmem258	1271.47	1479.24	1358.78	968.158	2396.21	900.487	4937.09	875.618	5756.92	1235.8	3221.9	1266.24	1.47001	0.000275423	0.012543	1	1.45746	0.0549541	FL-TE-higher
uc009kau.2	Htra1	70.115	125.269	54.4814	31.7008	95.6744	37.5762	548.387	181.907	592.53	154.874	455.367	182.38	2.86739	2.29087e-12	1.40977	0.00323594	1.45762	0.120226	FL-TE-higher
uc009bxc.1	Cycs	2873.27	1677.81	2868.81	1427.39	3882.06	1931.82	7074.52	1101.46	7110.36	1112.06	2900.91	1042.17	0.82814	0.0169824	-0.629692	0.177828	1.45783	0.0524807	FL-TE-higher
uc008szp.1	Gng10	404.065	305.843	362.667	247.609	821.93	446.217	2187.13	493.306	2557.68	467.017	904.761	336.968	1.83362	3.80189e-06	0.375425	0.537032	1.45819	0.0660693	FL-TE-higher
uc009mqn.2	Siah1a	216.128	217.222	147.181	151.65	249.333	163.725	301.453	52.4138	266.425	91.8069	188.119	95.5323	0.30511	0.0338844	-1.15331	0.025704	1.45842	0.125893	FL-TE-higher
uc007mtm.2	Anapc11	1502.77	1569.86	1483.2	664.002	2683.23	965.574	6251.93	926.49	5953.01	992.312	2040.94	1003.09	1.33001	0.00120226	-0.131362	0.870964	1.46138	0.0537032	FL-TE-higher
uc008pay.2	Spry1	78.0662	334.495	82.1287	184.207	56.5349	232.838	665.441	867.91	748.122	716.892	404.604	689.569	3.05808	1e-100	1.59656	0.000112202	1.46151	0.0831764	FL-TE-higher
uc007gby.2	Atp5d	4602.29	4082.57	4656.94	2847.07	8248.29	2929.6	21298.9	3539.47	22829.5	3643.53	7912.93	3441.77	1.57191	5.37032e-05	0.107835	0.891251	1.46407	0.0501187	FL-TE-higher
uc008qxw.1	Gstm2	13.7339	37.3142	27.6473	23.9898	47.8372	18.7881	554.801	167.262	485.96	146.891	310.545	140.693	3.96787	1e-100	2.50326	2.18776e-07	1.46461	0.147911	FL-TE-higher
uc007nmv.2	Ap4s1	200.948	228.549	165.884	355.563	117.419	349.593	363.988	182.677	330.367	231.513	186.626	198.012	0.85638	0.0537032	-0.608562	0.301995	1.46494	0.104713	FL-TE-higher
uc008dlw.1	Myl12a	504.539	261.866	385.436	224.476	621.884	317.385	2943.97	564.219	3032.99	459.034	1501.96	418.605	2.30785	2.45471e-10	0.842676	0.060256	1.46517	0.0630957	FL-TE-higher
uc007yed.1	Socs1	13.011	35.9815	17.8894	21.4194	8.69767	67.1004	109.036	191.927	257.9	192.395	123.919	161.536	3.59312	4.7863e-14	2.12611	7.4131e-05	1.46701	0.194984	FL-TE-higher
uc009ahg.1	Psmg3	565.257	410.456	587.098	334.143	649.426	489.833	1792.68	268.235	1547.4	352.858	670.359	372.576	1.15428	0.00794328	-0.313727	0.645654	1.46801	0.0676083	FL-TE-higher
uc008yrv.2	Hscb	191.551	249.872	226.87	213.338	281.225	238.877	840.219	238.945	688.443	190.799	276.206	225.804	1.36914	0.0040738	-0.099297	0.912011	1.46844	0.0891251	FL-TE-higher
uc009izl.1	Mrpl17	1256.29	1228.04	1140.86	670	1742.43	1003.82	4355.03	793.143	4151.97	835.043	1521.37	913.636	1.27697	0.0020893	-0.191538	0.794328	1.4685	0.0549541	FL-TE-higher
uc008gjc.1	Prdx5	1370.5	1443.93	1545.81	1183.21	3000.7	1499.69	4481.7	982.758	5319.98	1030.63	1852.82	919.715	0.97868	0.0114815	-0.492697	0.346737	1.47138	0.0524807	FL-TE-higher
uc008jac.1	Coq4	610.073	718.298	546.441	498.644	1103.16	677.714	1965.86	497.931	1841.53	447.059	747.996	434.238	1.01323	0.0138038	-0.458365	0.416869	1.4716	0.0630957	FL-TE-higher
uc008yzw.2	Gltp	417.076	597.027	398.446	400.115	550.853	442.191	1431.9	439.351	1389.67	455.043	585.258	399.499	1.31895	0.00275423	-0.153985	0.851138	1.47293	0.0676083	FL-TE-higher
uc009juw.2	Dctpp1	1168.82	2024.29	1250.63	1121.52	2193.26	1407.77	5950.48	1869.94	6421.92	1699.62	1890.14	1496.38	1.6294	3.38844e-05	0.153663	0.851138	1.47574	0.0512861	FL-TE-higher
uc008nnc.2	Scand1	1199.18	1777.75	1182.33	1000.72	3987.88	1698.98	6646.39	1370.47	8161.14	1513.62	2232.04	1427.77	1.42111	0.000446684	-0.054636	0.954993	1.47575	0.0501187	FL-TE-higher
uc008lzd.1	Serf2	1826.61	1319.32	1601.1	1057.26	2836.89	1005.83	7111.39	1233.26	8453.14	1422.61	3168.16	979.64	1.58074	6.30957e-05	0.104106	0.891251	1.47664	0.0501187	FL-TE-higher
uc009exe.1	Cdc42ep5	43.3701	56.6376	25.2078	17.9923	59.4341	24.1561	907.565	177.282	1116.85	252.269	276.206	221.461	4.18795	1e-100	2.70982	8.91251e-10	1.47813	0.112202	FL-TE-higher
uc009dun.1	Cd9	805.239	1291.34	839.177	424.962	961.093	389.182	1595.45	405.436	2054.67	466.219	1283.98	560.167	0.92117	0.017378	-0.557147	0.281838	1.47832	0.060256	FL-TE-higher
uc009edh.1	Tulp3	612.242	940.851	442.357	720.55	398.643	1007.18	2174.31	1303.41	2095.17	1134.41	1143.64	1119.46	1.89511	9.54993e-07	0.4145	0.467735	1.48061	0.057544	FL-TE-higher
uc009eyt.1	Ube2s	4121.61	8372.37	4159.29	5068.69	8332.37	5496.86	17460.2	6046.08	17803.6	5838.12	7109.69	5420.15	1.35114	0.00074131	-0.130177	0.870964	1.48132	0.0457088	FL-TE-higher
uc008qfj.1	S100a11	341.178	183.239	409.83	155.933	368.202	259.007	3250.24	381.541	2632.28	498.95	1289.96	493.294	2.67973	2.95121e-14	1.19824	0.00363078	1.48149	0.0616595	FL-TE-higher
uc008cjg.1	Mrps18b	706.21	916.197	678.985	413.823	671.171	432.126	1911.34	401.582	1839.4	477.396	716.642	490.689	1.11849	0.00831764	-0.364186	0.562341	1.48267	0.0616595	FL-TE-higher
uc009fln.2	Cd3eap	490.805	584.367	496.838	395.831	600.14	412.667	1924.17	498.701	2176.16	576.387	859.971	481.135	1.64363	6.91831e-05	0.159684	0.851138	1.48395	0.0616595	FL-TE-higher
uc007qdu.1	Bloc1s5	331.781	167.914	358.602	210.767	510.264	302.623	857.857	110.994	861.087	170.841	340.405	136.351	0.77939	0.0371535	-0.704572	0.18197	1.48396	0.0812831	FL-TE-higher
uc007kab.2	Emc6	427.196	1174.06	472.443	600.601	969.791	987.046	1056.69	471.724	1381.15	615.505	791.293	621.828	0.79113	0.0223872	-0.692893	0.147911	1.48403	0.0616595	FL-TE-higher
uc007afc.2	Sox17	97.5828	155.254	107.337	113.095	184.101	104.677	357.574	87.8701	375.127	131.723	152.287	85.1106	1.19188	0.030903	-0.292146	0.74131	1.48403	0.125893	FL-TE-higher
uc008ljf.2	Lmo2	285.52	521.066	313.878	396.688	434.884	442.862	891.53	317.566	786.488	342.479	319.503	278.781	0.95113	0.0245471	-0.535477	0.338844	1.48661	0.0724436	FL-TE-higher
uc012euq.1	Apold1	106.257	318.503	106.523	168.785	220.341	111.387	136.295	51.643	215.272	72.6472	110.482	104.217	0.09694	0.0138038	-1.39182	0.00724436	1.48875	0.134896	FL-TE-higher
uc008gka.2	Trpt1	53.4898	247.207	90.2603	95.9591	115.969	383.814	214.865	87.0993	234.454	270.631	80.6223	173.695	1.03486	0.0537032	-0.454259	0.524807	1.48911	0.123027	FL-TE-higher
uc009uig.1	Bex1	266.726	492.414	235.815	291.304	307.318	187.21	386.437	215.821	598.924	160.462	255.304	152.852	0.61372	0.0389045	-0.875625	0.0794328	1.48934	0.0891251	FL-TE-higher
uc007twy.2	1700123O20Rik	358.526	550.384	391.128	468.657	430.535	687.108	1431.9	719.918	1425.91	567.606	936.114	660.91	1.68521	4.67735e-05	0.191259	0.812831	1.49395	0.0616595	FL-TE-higher
uc008cwf.1	Tfeb	141.676	231.881	95.9524	50.5499	150.76	74.4814	282.211	91.7241	458.252	124.538	195.584	89.4529	1.26825	0.020893	-0.226874	0.812831	1.49512	0.123027	FL-TE-higher
uc007jqa.1	Naa38	498.034	906.202	592.79	507.212	985.736	409.983	2254.48	629.736	3075.61	744.035	1079.44	623.565	1.62775	6.45654e-05	0.131152	0.870964	1.4966	0.0549541	FL-TE-higher
uc007zei.1	Ndufb4	1382.78	1555.2	1408.39	1236.33	2320.83	1190.36	4496.13	1123.81	4919.28	1041.81	1985.7	974.429	1.15778	0.00436516	-0.342689	0.57544	1.50047	0.047863	FL-TE-higher
uc009gxw.2	Emp3	109.148	69.2978	95.9524	63.4015	311.667	150.976	1613.09	259.756	2103.69	390.379	904.761	257.069	3.17666	1e-100	1.67409	4.36516e-05	1.50257	0.0691831	FL-TE-higher
uc009eis.1	Ybx3	2143.93	3065.76	2161.37	1731.55	3789.29	1527.2	11399.1	2314.68	12485.8	2487.57	4480.51	3020.56	1.8096	1.58489e-06	0.30659	0.616595	1.50301	0.0446684	FL-TE-higher
uc012dpk.1	Fbxo6	140.953	494.413	180.521	354.706	152.209	431.455	118.657	112.535	247.243	195.589	165.724	197.144	0.16094	0.00724436	-1.34258	0.00389045	1.50352	0.1	FL-TE-higher
uc009ndz.1	Enkd1	240.704	486.417	243.947	434.386	217.442	427.429	987.738	578.093	1159.48	567.606	431.478	596.642	1.87431	5.37032e-06	0.369858	0.562341	1.50445	0.0645654	FL-TE-higher
uc007lxc.2	1700052K11Rik	91.0773	68.6315	103.271	77.11	237.736	117.426	346.35	73.9959	513.668	78.2354	138.849	63.3987	1.21697	0.0275423	-0.287886	0.74131	1.50485	0.123027	FL-TE-higher
uc008rmo.1	H2afz	13345	12903.4	13457.7	9716.71	21157.1	10348.9	52526.5	11608.9	62279.6	12195.9	31574.1	11634.1	1.60989	2.95121e-05	0.104212	0.891251	1.50568	0.042658	FL-TE-higher
uc009bhy.2	3110062M04Rik	29.6363	85.2896	43.0972	94.2455	59.4341	79.1784	158.744	85.5577	121.49	87.0169	73.1572	72.0834	1.43279	0.0371535	-0.079663	0.954993	1.51245	0.186209	FL-TE-higher
uc009mwm.1	Cpne2	140.953	356.484	113.029	365.844	150.76	203.985	173.175	75.5375	136.41	161.261	119.44	107.691	0.08629	0.00691831	-1.42676	0.00346737	1.51305	0.114815	FL-TE-higher
uc007etd.2	Cenpw	179.263	276.525	191.905	167.072	297.171	212.708	1151.29	339.919	1136.04	338.488	776.363	376.918	2.20152	2.95121e-08	0.684078	0.18197	1.51744	0.0676083	FL-TE-higher
uc007jjg.1	Ubb	748.135	710.969	724.522	279.309	561	357.645	1576.21	218.905	1178.67	257.059	310.545	232.751	0.59017	0.0186209	-0.928389	0.0389045	1.51856	0.060256	FL-TE-higher
uc009mkk.1	Ndufb7	2444.63	1446.59	2148.36	1256.04	4258.96	1826.47	7440.11	1136.15	7997.02	1037.02	2173.82	967.481	0.99276	0.00831764	-0.528247	0.295121	1.52101	0.0436516	FL-TE-higher
uc008kiv.1	2700094K13Rik	914.387	2333.47	951.392	1476.23	1339.44	1940.54	3968.59	2377.12	5153.73	2347.86	1775.18	2077.39	1.76604	4.89779e-06	0.242292	0.724436	1.52375	0.0436516	FL-TE-higher
uc007log.1	Coa3	1155.09	1169.4	1051.41	698.274	1827.96	938.063	3655.91	717.606	3644.7	735.253	1808.03	745.152	1.17566	0.00389045	-0.352512	0.562341	1.52817	0.0457088	FL-TE-higher
uc008vej.1	Zfp593	332.504	445.771	337.46	206.483	607.388	390.524	930.013	285.963	954.868	149.286	364.293	202.355	0.81843	0.025704	-0.710551	0.162181	1.52898	0.0660693	FL-TE-higher
uc009fmc.1	Trappc6a	182.155	242.542	224.431	121.662	533.457	220.089	1834.37	386.166	2244.37	342.479	527.031	268.359	2.29998	1.69824e-09	0.769232	0.109648	1.53075	0.0588844	FL-TE-higher
uc009gdt.1	Polr2i	677.297	975.5	809.09	716.266	881.364	854.188	1970.67	615.091	2197.48	601.934	727.093	603.59	1.04762	0.00912011	-0.48398	0.371535	1.53161	0.0501187	FL-TE-higher
uc008nmm.2	Romo1	1160.15	828.242	1199.4	751.394	1433.67	997.782	3524.43	759.999	4051.8	721.682	1651.26	684.358	1.28253	0.00186209	-0.250988	0.724436	1.53351	0.0446684	FL-TE-higher
uc009gfl.1	Cox6b1	3625.74	2291.49	3399.8	1856.64	5266.44	2686.03	10683.9	1781.3	12119.2	2040.51	4422.28	1406.93	1.14737	0.00354813	-0.386346	0.489779	1.53371	0.040738	FL-TE-higher
uc007hfa.1	Llph	468.397	284.521	592.79	358.99	605.938	311.346	1446.33	212.738	1253.26	269.034	627.062	175.432	0.99684	0.0151356	-0.538201	0.331131	1.53504	0.0588844	FL-TE-higher
uc009cjg.2	Tmsb10	4433.15	2505.38	4653.69	3115.24	4169.09	2076.09	10409.7	1563.16	7063.47	1072.94	2744.14	1406.06	0.60882	0.00891251	-0.929007	0.0234423	1.53782	0.040738	FL-TE-higher
uc008isy.2	Tmem141	45.5386	99.2824	57.734	85.6777	120.318	131.517	163.554	82.4746	191.826	92.6052	111.975	54.7139	1.07857	0.0794328	-0.46191	0.588844	1.54048	0.154882	FL-TE-higher
uc009ftp.1	B9d2	404.065	389.134	400.886	273.312	974.14	458.966	1184.97	267.464	1604.95	225.126	630.048	249.252	0.94566	0.0162181	-0.596836	0.25704	1.54249	0.0562341	FL-TE-higher
uc007ivy.2	Uqcrq	1687.1	1767.76	1711.69	1033.27	2926.77	1439.3	4072.82	833.995	5639.69	866.178	2233.54	1044.78	0.91763	0.00977237	-0.62771	0.18197	1.54534	0.0416869	FL-TE-higher
uc009mxp.2	Gpr97	39.0331	72.6294	36.592	43.6956	31.8915	140.24	110.64	75.5375	93.7817	85.4203	68.6782	61.6617	1.33844	0.0691831	-0.207153	0.870964	1.54559	0.194984	FL-TE-higher
uc008ull.2	Ccdc23	214.682	332.496	113.029	270.742	165.256	299.268	652.613	340.689	549.902	318.53	334.433	303.098	1.63903	0.000371535	0.092348	0.933254	1.54669	0.0724436	FL-TE-higher
uc007qol.1	Higd2a	812.467	804.254	725.335	586.892	1417.72	639.466	2849.37	530.304	3371.88	647.438	1348.18	603.59	1.35803	0.00109648	-0.189228	0.812831	1.54725	0.0446684	FL-TE-higher
uc007jvv.2	Pfn1	10317.8	5928.29	10227.9	4957.31	16727.1	5144.58	55703	6561.74	58937.5	6305.93	20566.1	7028.57	1.85907	5.7544e-07	0.311683	0.60256	1.54738	0.0380189	FL-TE-higher
uc008plo.2	Rarres1	22.4079	51.307	37.4052	47.1228	52.186	76.4944	412.092	305.233	624.501	230.715	353.842	221.461	3.65971	1e-100	2.11219	3.63078e-06	1.54751	0.104713	FL-TE-higher
uc008rey.1	1810037I17Rik	432.256	489.749	542.375	324.719	665.372	476.413	1087.15	232.008	1067.83	276.219	706.191	261.411	0.80396	0.0199526	-0.746778	0.123027	1.55074	0.0562341	FL-TE-higher
uc008ucv.1	Dmrta2	78.0662	87.2886	36.592	82.2506	118.868	210.024	303.056	177.282	396.441	150.883	120.933	131.14	1.82438	0.00042658	0.273512	0.758578	1.55087	0.114815	FL-TE-higher
uc009etk.1	Rps4l	1934.31	3127.73	1832.04	1040.98	2059.9	1047.44	7363.14	1812.9	6658.5	1432.99	2805.36	1888.07	1.53009	0.000123027	-0.023222	0.977237	1.55331	0.0398107	FL-TE-higher
uc007ija.2	Snrnp25	175.649	529.728	112.215	281.88	195.698	340.87	562.818	334.523	520.062	429.496	289.643	352.601	1.50763	0.00125893	-0.046264	0.954993	1.5539	0.0691831	FL-TE-higher
uc007dla.2	Rxrg	48.43	115.274	46.3499	77.11	69.5814	145.608	402.471	277.485	392.178	241.891	173.189	162.405	2.56793	8.51138e-09	1.01068	0.0562341	1.55725	0.104713	FL-TE-higher
uc009afd.2	Lamtor4	569.594	471.092	655.403	450.665	649.426	660.268	1133.65	222.758	1157.35	328.908	538.975	259.674	0.59365	0.0144544	-0.963715	0.0301995	1.55737	0.0524807	FL-TE-higher
uc008gkg.2	Macrod1	53.4898	68.6315	50.4156	21.4194	50.7364	68.4424	493.869	181.136	752.385	163.656	191.105	156.326	3.21218	9.54993e-15	1.65276	0.000549541	1.55942	0.104713	FL-TE-higher
uc012aod.1	Hmga1	243.596	756.279	208.168	395.831	200.047	303.965	1298.81	767.707	1229.82	819.875	428.492	648.751	2.17906	2.45471e-08	0.618701	0.223872	1.56036	0.0524807	FL-TE-higher
uc009klf.1	Rplp2	190.829	248.539	182.96	96.8158	97.124	24.8271	485.852	52.4138	375.127	89.4119	134.37	122.455	1.07139	0.0363078	-0.489378	0.489779	1.56077	0.104713	FL-TE-higher
uc007gfi.2	Timm13	1108.83	1204.72	1273.4	845.639	2171.52	1312.48	4815.22	1074.48	4789.26	1005.88	1663.21	740.809	1.30794	0.00131826	-0.253514	0.707946	1.56146	0.040738	FL-TE-higher
uc008clq.1	Znrd1as	62.1638	51.307	45.5367	42.8389	42.0388	185.868	110.64	46.2474	108.702	27.1429	29.8601	83.3736	0.72168	0.162181	-0.841952	0.275423	1.56363	0.194984	FL-TE-higher
uc009ovd.2	Spa17	76.6206	38.6468	99.205	77.9667	126.116	67.7714	158.744	9.24949	74.5991	22.353	61.2132	29.5282	-0.02874	0.0269153	-1.59579	0.0147911	1.56705	0.194984	FL-TE-higher
uc007rqf.2	Serf1	324.553	155.92	244.76	213.338	543.605	151.647	747.218	84.0162	750.254	104.58	386.688	109.428	0.76253	0.0295121	-0.804923	0.120226	1.56745	0.0691831	FL-TE-higher
uc009jyr.2	Tgfb1i1	422.859	708.303	419.588	530.345	772.643	631.414	917.186	273.631	1244.74	390.379	400.125	336.968	0.66679	0.0154882	-0.902025	0.0457088	1.56881	0.0512861	FL-TE-higher
uc009mdr.1	Bst2	112.039	418.452	136.61	53.977	85.5271	82.5334	221.279	144.909	206.746	50.2942	110.482	105.086	0.68098	0.0630957	-0.888574	0.128825	1.56955	0.114815	FL-TE-higher
uc009tor.1	Lage3	398.282	668.324	443.983	392.404	607.388	699.857	2134.22	803.935	2310.44	741.64	830.111	609.67	1.8648	2.75423e-06	0.291289	0.660693	1.57351	0.0446684	FL-TE-higher
uc007mgp.1	Slc9a3r1	572.486	737.622	465.938	359.846	616.085	436.152	1414.26	325.274	1204.24	322.521	556.891	340.442	0.94059	0.0138038	-0.634684	0.213796	1.57527	0.0501187	FL-TE-higher
uc008qjy.2	Ctsk	70.115	43.9774	69.1182	83.9642	71.031	120.781	291.832	111.765	323.973	134.118	180.654	69.478	1.91972	0.00030903	0.343543	0.691831	1.57617	0.123027	FL-TE-higher
uc007xkr.1	Slc38a4	669.346	1317.32	668.414	361.56	672.62	466.347	5695.53	1896.92	6138.44	2010.17	5040.39	2132.11	3.06925	1e-100	1.49237	7.76247e-05	1.57688	0.0380189	FL-TE-higher
uc009kiz.1	Ifitm2	704.765	1148.74	740.785	397.545	1384.38	313.359	10701.6	1920.04	11967.8	1911.18	5086.67	2290.17	3.29596	1e-100	1.71808	3.23594e-06	1.57788	0.0371535	FL-TE-higher
uc008vec.1	Sh3bgrl3	840.658	659.662	1000.18	610.882	1078.51	656.242	2860.59	473.265	2898.71	550.841	1013.75	468.108	1.2141	0.0030903	-0.368793	0.537032	1.58289	0.0416869	FL-TE-higher
uc007jqs.1	Sat2	65.778	35.9815	84.5682	53.1202	97.124	194.591	264.573	53.9553	208.877	96.5968	74.6503	59.9248	1.14974	0.0562341	-0.433245	0.616595	1.58299	0.138038	FL-TE-higher
uc008urd.2	1110065P20Rik	70.115	117.94	85.3813	72.8261	184.101	190.565	232.503	76.3083	360.207	109.37	122.426	84.2421	1.08349	0.0457088	-0.500847	0.489779	1.58434	0.114815	FL-TE-higher
uc007mtz.2	Notum	93.2458	250.538	73.9972	100.243	13.0465	51.6673	412.092	340.689	473.171	268.236	380.716	303.098	2.7764	2.18776e-11	1.17864	0.0141254	1.59776	0.0794328	FL-TE-higher
uc008csm.2	Dlk2	35.4189	139.262	45.5367	84.821	107.271	163.054	83.3805	53.1845	144.935	56.6808	44.7902	77.2943	0.54808	0.0912011	-1.05106	0.107152	1.59914	0.158489	FL-TE-higher
uc007ijk.1	Hba-a2	876.077	734.29	992.863	254.463	655.225	246.929	2381.15	298.296	2845.42	382.395	1224.26	359.549	1.35207	0.00120226	-0.249558	0.724436	1.60163	0.040738	FL-TE-higher
uc008sjh.2	Rpp25l	626.698	605.689	654.59	406.969	814.682	426.758	2440.48	386.937	2527.84	467.816	906.254	472.451	1.48719	0.000371535	-0.117562	0.891251	1.60475	0.040738	FL-TE-higher
uc008cbu.2	Tap1	27.4677	119.938	48.7893	58.2609	105.822	68.4424	288.625	80.933	289.871	142.101	156.766	111.165	2.04065	0.000128825	0.435654	0.588844	1.60499	0.120226	FL-TE-higher
uc008uzd.1	Fabp3	155.41	293.849	154.5	141.368	136.264	79.1784	83.3805	20.0406	78.8619	22.353	68.6782	45.1607	-0.95247	5.88844e-07	-2.56005	1.31826e-06	1.60759	0.138038	FL-TE-higher
uc009qdt.1	Rbpms2	229.139	641.005	173.202	155.933	255.132	187.21	513.111	208.884	532.851	166.849	268.741	270.096	1.00018	0.0199526	-0.609664	0.281838	1.60984	0.0630957	FL-TE-higher
uc007mib.1	Mif4gd	37.5874	285.853	93.5129	120.806	52.186	89.9145	157.14	139.513	257.9	150.084	128.398	189.328	1.55977	0.0057544	-0.053841	0.954993	1.61362	0.107152	FL-TE-higher
uc009sar.1	Myd88	18.7937	70.6304	48.7893	47.9795	71.031	23.4851	251.745	77.0791	196.089	55.0841	122.426	61.6617	2.06356	0.000501187	0.448289	0.630957	1.61527	0.154882	FL-TE-higher
uc009pii.3	Gm5617	53.4898	183.906	100.018	184.207	227.589	208.011	501.887	198.093	490.223	208.362	149.301	161.536	1.599	0.00131826	-0.02041	0.977237	1.61941	0.0758578	FL-TE-higher
uc007xxh.1	Smug1	387.44	1519.89	527.738	1228.62	568.248	1842.58	336.729	302.921	272.82	257.858	228.43	283.991	-0.82281	8.91251e-11	-2.44231	3.0903e-10	1.6195	0.0436516	FL-TE-higher
uc009aaf.1	Prkrip1	430.81	327.166	433.412	318.721	543.605	680.398	917.186	248.965	907.977	195.589	404.604	237.094	0.66345	0.0131826	-0.960918	0.0354813	1.62437	0.047863	FL-TE-higher
uc009lkn.3	Rbpms	252.992	513.07	288.67	206.483	165.256	44.9572	697.51	197.322	820.59	170.841	455.367	318.73	1.47578	0.00138038	-0.15592	0.870964	1.6317	0.0549541	FL-TE-higher
uc008ejk.1	Gypc	88.9088	101.281	128.479	62.5447	130.465	124.136	1008.58	264.381	1157.35	263.446	630.048	221.461	3.01002	3.31131e-15	1.37662	0.00177828	1.63341	0.057544	FL-TE-higher
uc007jor.2	Rangrf	185.769	586.366	217.113	371.841	307.318	509.292	1040.65	542.637	1067.83	556.429	464.325	614.012	1.8606	8.91251e-06	0.222655	0.776247	1.63795	0.0436516	FL-TE-higher
uc007nvd.1	L3hypdh	156.132	298.514	169.136	304.156	269.628	383.143	716.752	331.44	790.75	443.866	641.992	373.444	1.85912	1.69824e-05	0.220441	0.776247	1.63868	0.0501187	FL-TE-higher
uc007xyj.1	Ppp1r1a	208.177	331.83	240.694	385.55	378.349	342.212	84.984	30.8316	140.673	25.5463	47.7762	55.5824	-1.60708	9.54993e-15	-3.24609	3.31131e-12	1.63901	0.0891251	FL-TE-higher
uc008tsq.2	Jun	1732.64	2745.26	2030.45	1992.86	2136.73	1200.43	3397.76	954.239	4556.94	1049.79	2275.34	1300.98	0.79389	0.00630957	-0.845552	0.047863	1.63944	0.030903	FL-TE-higher
uc008oli.1	Ppdpf	923.784	2250.85	1066.05	1573.9	1683	1898.27	3554.9	1642.55	3659.62	1409.83	1537.8	1323.56	1.25369	0.00158489	-0.387247	0.501187	1.64094	0.030903	FL-TE-higher
uc008ztn.1	Chchd2	360.695	309.841	341.525	158.504	418.938	236.193	1313.24	217.363	1419.51	205.967	344.884	195.407	1.45652	0.001	-0.188609	0.812831	1.64513	0.0457088	FL-TE-higher
uc008gcr.2	Banf1	1176.78	1357.97	1075.8	646.01	1736.64	999.124	5376.44	941.906	5501.15	1062.56	1773.69	1042.17	1.66573	2.63027e-05	0.020322	0.977237	1.64541	0.030903	FL-TE-higher
uc008itg.1	Bmyc	573.208	543.055	609.867	460.089	924.853	480.439	2571.97	461.704	2907.23	522.9	859.971	441.185	1.58955	0.000114815	-0.057432	0.954993	1.64698	0.0354813	FL-TE-higher
uc008gnr.2	AI462493	166.975	231.881	158.565	160.217	259.481	181.171	541.973	75.5375	541.376	175.63	174.682	143.298	1.10736	0.0177828	-0.540656	0.389045	1.64802	0.0676083	FL-TE-higher
uc007xom.1	Tuba1c	1660.35	1554.54	1505.96	533.772	2446.95	690.463	1500.85	218.905	1624.13	225.925	809.209	176.3	-0.51288	1.47911e-08	-2.16168	1.1749e-08	1.6488	0.0346737	FL-TE-higher
uc008jbk.1	Endog	239.259	279.19	204.915	214.194	572.597	172.448	1249.1	208.113	1491.98	241.891	446.409	217.987	1.6543	0.000147911	0.004481	1	1.64982	0.0446684	FL-TE-higher
uc009juq.1	42248	250.101	817.581	240.694	228.76	158.008	312.017	179.589	90.9533	266.425	145.294	185.133	183.248	-0.04695	0.000323594	-1.69716	0.000120226	1.65021	0.0645654	FL-TE-higher
uc007ftr.1	Chchd10	383.826	1469.25	423.654	195.345	442.132	69.7844	240.521	29.29	381.521	50.2942	315.024	334.363	-0.41651	1e-06	-2.0724	5.49541e-07	1.65589	0.0501187	FL-TE-higher
uc008zth.2	Psph	285.52	534.393	343.152	305.87	350.806	429.442	651.009	168.803	743.859	209.16	343.391	336.968	0.82675	0.0147911	-0.830063	0.0891251	1.65681	0.0467735	FL-TE-higher
uc033jfy.1	Nr2c2ap	132.279	241.21	128.479	172.212	168.155	224.115	282.211	98.6612	334.63	110.168	149.301	150.246	0.83693	0.0338844	-0.829714	0.141254	1.66665	0.0758578	FL-TE-higher
uc008jub.1	Cd302	59.9953	91.2865	67.4919	83.9642	73.9302	48.3123	689.493	201.947	863.218	248.278	461.339	254.463	3.3251	1e-100	1.65743	0.00020893	1.66767	0.0630957	FL-TE-higher
uc008nff.1	Trib3	49.1528	126.602	73.9972	71.9693	49.2868	28.8532	177.985	51.643	228.06	51.0925	95.5523	104.217	1.53228	0.0158489	-0.138478	0.912011	1.67076	0.131826	FL-TE-higher
uc007gfa.1	Lsm7	1491.21	1317.32	1492.95	946.739	1938.13	1448.7	7069.7	1331.93	7483.35	1501.64	2517.21	1207.18	1.7943	3.63078e-06	0.121939	0.891251	1.67236	0.0269153	FL-TE-higher
uc033iyk.1	Fxyd5	54.2127	77.2937	67.4919	80.5371	84.0775	26.8401	152.33	30.8316	213.14	44.7059	61.2132	44.2922	1.05211	0.0933254	-0.62236	0.467735	1.67447	0.151356	FL-TE-higher
uc008gfd.2	Sssca1	457.555	537.058	401.699	257.033	421.837	347.58	1433.5	291.359	1685.94	435.883	652.443	324.81	1.55669	0.000269153	-0.118843	0.891251	1.67553	0.0380189	FL-TE-higher
uc012ddl.1	Tomm5	314.433	371.809	311.439	228.76	172.504	206.669	596.491	193.468	671.392	190.799	494.185	171.09	1.13695	0.00933254	-0.539953	0.363078	1.6769	0.0501187	FL-TE-higher
uc009ojx.1	Icam1	211.068	541.056	201.663	100.243	110.171	48.9833	439.351	163.408	541.376	203.572	465.818	227.541	1.46072	0.00223872	-0.218107	0.794328	1.67883	0.0549541	FL-TE-higher
uc008imf.2	Msrb2	125.773	75.961	121.973	65.1151	146.411	194.591	655.82	132.576	575.479	119.748	250.825	142.43	1.91202	5.62341e-05	0.230809	0.794328	1.68121	0.0660693	FL-TE-higher
uc008rwz.1	Penk	106.98	49.308	44.7236	64.2583	140.612	104.677	442.558	94.0364	756.648	156.471	398.632	123.323	2.4599	2.95121e-08	0.775104	0.17378	1.6848	0.0691831	FL-TE-higher
uc007yoi.1	Gp1bb	114.208	276.525	87.8208	214.194	130.465	350.935	81.777	73.9959	174.775	89.4119	46.2832	72.9519	-0.14663	0.000501187	-1.83269	0.000199526	1.68606	0.0912011	FL-TE-higher
uc007xxd.1	Hoxc6	1188.34	2130.24	1213.23	1839.5	1319.15	1486.27	556.405	174.969	603.187	197.983	426.999	349.996	-1.23048	1e-100	-2.91682	2.34423e-14	1.68634	0.0316228	FL-TE-higher
uc008axi.2	Nthl1	208.177	249.205	148.807	126.803	200.047	271.085	854.65	217.363	918.634	267.437	319.503	269.227	1.90894	1.47911e-05	0.218693	0.794328	1.69025	0.0467735	FL-TE-higher
uc007ogu.2	Acyp1	245.764	196.566	274.033	186.777	278.326	248.271	660.63	120.243	669.26	130.925	188.119	120.718	0.92588	0.017378	-0.764612	0.154882	1.6905	0.0524807	FL-TE-higher
uc009nby.1	Tradd	149.627	275.192	127.665	169.642	230.488	205.327	705.527	235.091	609.581	223.53	306.066	186.722	1.68034	0.000323594	-0.011387	1	1.69173	0.0512861	FL-TE-higher
uc008pzl.1	Cks1b	276.846	338.493	285.418	137.941	250.783	147.621	1627.52	267.464	1202.11	242.689	476.269	273.57	2.02214	1.12202e-06	0.326967	0.630957	1.69518	0.0398107	FL-TE-higher
uc009cic.2	Atoh8	61.441	108.611	69.9314	83.1074	129.016	87.9015	2134.22	658.255	2365.86	601.135	940.593	569.72	4.40384	1e-100	2.7085	6.0256e-12	1.69534	0.0380189	FL-TE-higher
uc007zdi.2	Hcls1	68.6694	63.3009	57.734	47.1228	108.721	74.4814	307.866	70.1419	228.06	47.8992	111.975	39.9499	1.47138	0.0162181	-0.22765	0.831764	1.69903	0.11749	FL-TE-higher
uc009gae.1	Lgals7	26.0221	31.3173	35.7788	11.1381	37.6899	32.8792	317.487	84.787	481.697	78.2354	146.314	59.9248	3.254	1.12202e-11	1.55411	0.00588844	1.69989	0.11749	FL-TE-higher
uc008yyp.1	Iscu	482.131	588.365	437.478	454.949	542.155	537.474	1648.37	372.292	1536.74	482.186	528.524	379.524	1.34508	0.00138038	-0.35754	0.57544	1.70262	0.0331131	FL-TE-higher
uc008hov.2	Cutc	113.485	159.918	131.731	76.2532	169.605	193.249	492.266	102.515	400.704	147.689	198.57	98.1377	1.39937	0.00616595	-0.304176	0.707946	1.70355	0.0676083	FL-TE-higher
uc009mdt.1	Mvb12a	458.278	736.289	398.446	558.619	810.333	532.106	2004.34	583.488	2165.5	624.287	818.167	473.319	1.58361	0.000134896	-0.120119	0.891251	1.70372	0.030903	FL-TE-higher
uc007xqe.2	Cox14	257.329	421.117	265.902	299.872	285.574	244.916	869.081	302.15	1023.07	282.605	418.041	260.543	1.51342	0.000707946	-0.192519	0.812831	1.70594	0.040738	FL-TE-higher
uc009nyk.2	Ntpcr	133.725	180.574	121.16	143.082	237.736	108.703	529.146	114.077	716.151	152.479	222.458	129.403	1.58035	0.00123027	-0.127035	0.891251	1.70738	0.057544	FL-TE-higher
uc008cio.1	Ier3	46.9843	104.613	49.6025	36.8414	104.372	140.911	117.053	33.9148	119.359	80.6304	79.1293	22.5804	0.66402	0.0851138	-1.04384	0.125893	1.70786	0.141254	FL-TE-higher
uc007mit.1	Llgl2	160.469	1081.45	161.818	155.077	52.186	113.4	245.331	288.276	242.98	218.74	377.73	439.448	1.19726	0.00831764	-0.514119	0.398107	1.71138	0.0489779	FL-TE-higher
uc008dbf.2	Tnfaip8l1	148.181	83.2906	124.413	117.378	191.349	135.543	522.732	93.2657	560.559	119.748	201.556	71.215	1.47153	0.00363078	-0.241202	0.794328	1.71273	0.0645654	FL-TE-higher
uc007jhz.1	Grap	98.3056	98.6161	91.0734	60.8312	200.047	148.963	211.658	24.6653	251.505	54.2858	65.6922	48.6346	0.44551	0.0295121	-1.2775	0.0269153	1.72301	0.104713	FL-TE-higher
uc007dnl.1	Fcer1g	70.115	38.6468	69.1182	31.7008	153.659	116.084	234.107	46.2474	219.534	20.7563	65.6922	33.8705	0.83478	0.0758578	-0.889557	0.204174	1.72434	0.123027	FL-TE-higher
uc009psk.1	AI118078	101.197	223.219	47.9762	185.064	89.876	216.734	80.1736	53.9553	95.9131	67.0589	34.3391	44.2922	-0.19233	0.000794328	-1.91835	0.000338844	1.72602	0.114815	FL-TE-higher
uc008jgx.1	Ptrh1	54.9355	115.274	77.2498	63.4015	169.605	108.032	320.694	47.789	247.243	83.8236	111.975	66.0041	1.18669	0.0316228	-0.539604	0.47863	1.7263	0.0933254	FL-TE-higher
uc008ben.2	Bnip1	434.424	503.075	573.275	352.992	468.225	623.362	1600.26	369.979	1387.54	383.194	577.793	323.941	1.27161	0.0020893	-0.458354	0.42658	1.72996	0.030903	FL-TE-higher
uc009ogc.1	Smco4	39.0331	46.6427	34.1525	36.8414	37.6899	77.8364	214.865	70.1419	245.111	86.2186	131.384	102.48	2.41299	1.41254e-05	0.678257	0.371535	1.73473	0.120226	FL-TE-higher
uc007pnk.1	Mrpl32	342.624	279.856	307.373	135.371	313.116	267.059	859.461	195.781	920.766	112.563	421.027	158.931	1.19094	0.00549541	-0.547614	0.346737	1.73856	0.0398107	FL-TE-higher
uc007pto.1	Abt1	370.092	426.448	367.546	317.008	391.395	411.996	1353.33	355.334	1692.33	338.488	607.653	425.553	1.69331	6.30957e-05	-0.04641	0.954993	1.73972	0.030903	FL-TE-higher
uc009gbk.1	Spint2	336.841	852.229	396.82	186.777	463.876	53.0093	4454.44	875.618	4518.57	1051.39	2361.93	1159.41	3.24415	1e-100	1.49727	9.77237e-05	1.74688	0.0223872	FL-TE-higher
uc008sxk.2	Klf4	171.312	1028.14	161.005	107.097	24.6434	104.006	149.123	139.513	251.505	159.664	167.217	277.044	0.64641	0.0125893	-1.10727	0.0229087	1.75368	0.0512861	FL-TE-higher
uc009onw.1	Elof1	499.479	631.676	464.312	607.455	430.535	688.45	1811.92	577.322	1741.36	620.295	625.569	512.4	1.58208	0.000144544	-0.172796	0.831764	1.75487	0.0263027	FL-TE-higher
uc009qfm.1	Rps27l	1637.22	2222.19	1813.34	1593.61	1184.33	1426.55	7818.53	1960.12	6860.98	2026.94	3660.85	2146.87	1.98367	1.7378e-07	0.226518	0.74131	1.75715	0.017378	FL-TE-higher
uc008fym.1	Cdk2ap2	400.451	436.443	385.436	393.261	661.023	463.663	1605.07	349.939	1700.86	321.723	606.16	362.154	1.43693	0.000630957	-0.323417	0.630957	1.76034	0.0281838	FL-TE-higher
uc009aco.1	Pop7	386.717	340.492	353.723	197.916	503.016	288.532	1079.14	196.552	1308.68	179.622	422.52	175.432	1.17666	0.0040738	-0.585024	0.288403	1.76168	0.0331131	FL-TE-higher
uc007lyd.1	Limd2	1137.02	1233.37	1177.45	1016.14	1451.06	1351.4	9304.94	2167.46	9237.5	2046.89	3974.38	2070.44	2.58047	3.54813e-13	0.803361	0.0616595	1.77711	0.0162181	FL-TE-higher
uc008fft.1	Pmaip1	22.4079	36.6479	16.2631	15.422	26.093	42.9442	540.37	279.797	543.508	209.16	662.894	272.701	4.7716	1e-100	2.99167	4.36516e-11	1.77994	0.0645654	FL-TE-higher
uc008vip.2	C1qb	171.312	231.881	186.213	117.378	327.612	248.271	745.614	122.556	758.779	161.261	292.629	174.564	1.3958	0.00239883	-0.384805	0.57544	1.7806	0.040738	FL-TE-higher
uc008ajm.1	Sft2d1	286.243	676.32	249.639	561.189	289.922	671.004	750.425	464.787	931.423	555.631	573.314	494.162	1.44884	0.000707946	-0.333732	0.616595	1.78257	0.0281838	FL-TE-higher
uc011yjw.1	Gm6682	219.742	297.847	275.66	71.9693	259.481	95.2825	808.15	124.097	946.343	130.126	389.674	130.271	1.50517	0.00102329	-0.277865	0.724436	1.78303	0.0389045	FL-TE-higher
uc007hne.1	Myl6b	102.643	270.528	180.521	284.45	104.372	244.245	153.933	63.9756	219.534	106.177	77.6363	98.1377	0.20865	0.00275423	-1.57525	0.00134896	1.7839	0.0645654	FL-TE-higher
uc008uzv.1	Laptm5	516.827	573.706	553.759	196.202	697.264	149.634	1149.69	129.493	1383.28	134.916	670.359	218.856	0.85775	0.00537032	-0.930362	0.042658	1.78811	0.0281838	FL-TE-higher
uc007lpt.1	Etv4	200.225	1209.38	176.455	163.644	126.116	169.764	1547.35	1191.64	1611.34	1083.32	722.614	1156.81	2.94208	1e-100	1.15193	0.00537032	1.79015	0.0229087	FL-TE-higher
uc007yoo.1	2510002D24Rik	98.3056	119.938	112.215	101.1	159.457	175.132	612.526	175.74	711.888	146.093	268.741	172.827	2.11157	4.0738e-06	0.318816	0.676083	1.79276	0.0457088	FL-TE-higher
uc007wow.2	Ncf4	67.9465	85.9559	78.8761	53.977	97.124	69.7844	211.658	32.3732	270.688	59.874	108.989	54.7139	1.27869	0.0301995	-0.516057	0.537032	1.79475	0.1	FL-TE-higher
uc009mfq.2	Klf2	417.799	1168.73	412.27	231.33	342.109	116.755	558.008	87.8701	630.895	108.572	326.968	365.628	0.3681	0.00109648	-1.43555	0.000724436	1.80365	0.030903	FL-TE-higher
uc009gjl.2	Cebpa	14.4567	56.6376	30.8999	33.4143	24.6434	24.8271	93.0013	80.1622	208.877	56.6808	92.5663	48.6346	2.49455	9.54993e-05	0.690436	0.42658	1.80411	0.151356	FL-TE-higher
uc007pfz.1	Crip1	105.534	152.588	91.0734	65.1151	226.14	83.2044	588.474	103.286	765.174	130.126	331.447	112.902	2.0057	1.77828e-05	0.19978	0.831764	1.80592	0.0457088	FL-TE-higher
uc007thb.2	Gm1821	159.024	101.281	181.334	24.8465	171.054	64.4163	343.143	31.6024	364.47	35.1261	114.961	20.8434	0.68262	0.0295121	-1.12559	0.0549541	1.80821	0.0758578	FL-TE-higher
uc008mhg.2	Chchd5	258.052	335.161	238.255	163.644	320.364	396.563	1063.1	346.085	1180.8	219.538	480.748	283.123	1.73924	6.30957e-05	-0.078528	0.933254	1.81777	0.0281838	FL-TE-higher
uc011zxp.1	Cdpf1	22.4079	91.2865	39.8446	98.5294	62.3333	61.0613	218.072	128.722	240.848	79.832	110.482	119.85	2.21489	7.94328e-05	0.389719	0.660693	1.82518	0.0891251	FL-TE-higher
uc008atd.1	Kremen2	6.50552	33.9826	7.3184	49.6931	50.7364	55.6933	1282.78	1086.81	1839.4	815.085	1018.23	924.058	6.16862	1e-100	4.34325	1e-100	1.82537	0.0380189	FL-TE-higher
uc007jvx.3	Eno3	195.888	429.113	153.686	259.604	281.225	413.338	1776.65	640.527	1410.99	752.018	995.834	676.542	2.73499	3.80189e-13	0.907947	0.0416869	1.82704	0.0213796	FL-TE-higher
uc009fmy.2	Apoe	2060.8	3878.01	2457.36	1006.71	3550.1	1566.12	5952.09	1143.85	7317.1	1128.83	2844.17	1359.16	0.99817	0.00151356	-0.829142	0.0512861	1.82731	0.0131826	FL-TE-higher
uc008phs.2	Serp1	344.793	327.832	411.457	343.568	236.287	457.624	1093.57	318.336	1153.09	319.328	955.523	385.603	1.68658	7.58578e-05	-0.142294	0.870964	1.82888	0.0234423	FL-TE-higher
uc009ket.2	9430038I01Rik	41.9245	101.281	63.4261	20.5627	108.721	42.9442	388.04	62.434	428.412	87.8152	132.877	58.1878	2.16371	4.0738e-05	0.331986	0.724436	1.83173	0.0724436	FL-TE-higher
uc009klj.2	Efcab4a	15.9024	73.2957	27.6473	35.9846	62.3333	62.4033	150.726	29.29	136.41	95.7985	59.7202	36.476	1.74459	0.0144544	-0.090274	0.954993	1.83487	0.134896	FL-TE-higher
uc009kjc.1	Ifitm3	96.8599	83.2906	59.3604	22.2762	14.4961	15.4331	636.578	115.619	645.815	84.622	320.996	110.296	3.19652	1.44544e-13	1.35164	0.00776247	1.84488	0.0524807	FL-TE-higher
uc007ftj.1	Derl3	14.4567	31.3173	13.0105	29.9872	43.4884	35.5632	104.226	30.8316	70.3363	35.9244	86.5943	35.6075	1.92547	0.0194984	0.078515	0.954993	1.84696	0.190546	FL-TE-higher
uc007qcj.1	Lyrm4	92.5229	108.611	101.644	79.6803	31.8915	62.4033	205.244	41.6227	161.987	33.5295	46.2832	50.3716	0.85333	0.0537032	-0.999285	0.141254	1.85261	0.104713	FL-TE-higher
uc007srv.2	Anxa11	183.6	501.743	137.423	131.087	253.682	105.348	407.282	106.369	520.062	166.849	380.716	192.802	1.1903	0.0057544	-0.666077	0.239883	1.85638	0.0354813	FL-TE-higher
uc009ooc.1	Pigyl	163.361	275.192	159.378	143.939	350.806	174.461	638.182	151.846	982.577	202.773	320.996	119.85	1.53323	0.000776247	-0.323962	0.660693	1.85719	0.0316228	FL-TE-higher
uc007lgj.1	Mien1	536.344	538.39	504.156	564.616	666.822	711.264	851.443	218.905	773.699	178.025	353.842	181.511	0.21295	0.00011749	-1.64904	4.89779e-05	1.86199	0.0213796	FL-TE-higher
uc007udc.1	Il17d	23.8536	93.2855	39.8446	66.8286	44.938	95.2825	195.623	144.138	260.031	142.101	138.849	99.8747	2.46384	4.2658e-06	0.595198	0.416869	1.86864	0.0776247	FL-TE-higher
uc008vnu.2	Necap2	380.934	592.363	384.623	481.509	866.868	645.505	3139.6	884.097	3484.84	797.522	1346.69	616.617	2.29169	2.04174e-09	0.41847	0.467735	1.87322	0.0138038	FL-TE-higher
uc007dqw.1	Dusp23	156.855	145.925	139.05	76.2532	204.395	108.703	333.522	32.3732	477.434	64.664	125.412	72.0834	0.90338	0.0169824	-0.972418	0.0851138	1.8758	0.0512861	FL-TE-higher
uc008dnx.2	Dpy30	605.013	781.599	570.022	547.481	397.194	473.058	2345.88	580.405	2169.77	469.412	764.419	595.774	1.74528	1.8197e-05	-0.131324	0.870964	1.8766	0.0141254	FL-TE-higher
uc009mvw.2	Mt1	140.23	457.099	186.213	77.11	255.132	16.1041	423.316	56.2677	664.998	81.4287	335.926	227.541	1.29507	0.00389045	-0.597054	0.323594	1.89212	0.0338844	FL-TE-higher
uc009rzl.2	Cmc1	186.492	141.261	168.323	167.072	129.016	187.21	521.128	62.434	447.595	102.185	161.245	145.035	1.21816	0.00691831	-0.679875	0.25704	1.89803	0.0389045	FL-TE-higher
uc011zor.1	Serp2	37.5874	83.2906	33.3394	83.1074	71.031	46.9703	41.6903	4.62474	19.1826	22.353	32.8461	11.2902	-0.57545	0.00147911	-2.47954	0.000933254	1.90409	0.194984	FL-TE-higher
uc008esl.1	Spry4	189.383	804.254	159.378	97.6726	126.116	45.6282	1048.67	525.679	1253.26	515.715	859.971	634.855	2.72978	2.29087e-12	0.82052	0.0812831	1.90926	0.0169824	FL-TE-higher
uc008asv.2	Tnfrsf12a	28.1906	85.9559	21.9552	29.9872	53.6357	27.5111	101.019	40.8519	102.307	43.9076	85.1013	22.5804	1.49574	0.0501187	-0.420001	0.707946	1.91574	0.144544	FL-TE-higher
uc007gcq.1	2310011J03Rik	112.762	201.23	83.755	156.79	118.868	120.11	540.37	207.343	601.056	198.782	279.192	165.01	2.17259	2.63027e-06	0.256588	0.758578	1.916	0.0331131	FL-TE-higher
uc009dpq.2	Slc2a3	1707.34	4299.13	1527.11	645.153	814.682	417.364	5592.91	2028.72	7564.35	2181.01	7176.88	2882.47	2.32688	3.31131e-10	0.403061	0.467735	1.92382	0.00851138	FL-TE-higher
uc007zet.1	Cox17	283.351	333.829	226.057	212.481	253.682	219.418	1008.58	211.967	645.815	153.278	313.531	151.115	1.36613	0.00141254	-0.568666	0.323594	1.9348	0.0223872	FL-TE-higher
uc009lex.1	1810011O10Rik	84.5717	35.3152	78.8761	59.1176	104.372	120.781	347.953	49.3306	336.762	63.8656	122.426	55.5824	1.59327	0.00416869	-0.352238	0.691831	1.9455	0.057544	FL-TE-higher
uc008kfh.2	Fkbp7	54.2127	69.2978	44.7236	116.522	36.2403	44.2862	700.717	204.259	496.617	208.362	334.433	247.515	3.49054	1e-100	1.52555	0.00114815	1.96498	0.0338844	FL-TE-higher
uc012byn.1	Ube2l6	164.084	147.258	191.905	138.798	260.93	182.513	519.525	46.2474	545.639	107.773	229.923	94.6638	1.07198	0.00537032	-0.915651	0.0851138	1.98763	0.0281838	FL-TE-higher
uc009rvx.2	Arpp21	45.5386	151.256	35.7788	160.217	43.4884	174.461	176.382	164.178	185.432	182.017	122.426	125.929	1.95517	0.000436516	-0.041276	0.977237	1.99644	0.047863	FL-TE-higher
uc007hvb.1	Uqcr10	333.227	695.643	343.152	412.967	589.992	583.102	1763.82	529.533	2071.72	599.539	1430.3	638.329	2.05928	2.81838e-07	0.062536	0.954993	1.99674	0.00912011	FL-TE-higher
uc007uvg.1	Klf5	256.607	976.832	382.183	121.662	75.3798	69.1134	397.661	131.805	372.995	123.74	329.954	192.802	0.61503	0.00134896	-1.38329	0.00199526	1.99833	0.0194984	FL-TE-higher
uc008qcx.1	S100a16	70.115	106.612	126.039	119.092	247.884	136.885	476.231	59.3509	468.909	94.2018	138.849	65.1356	1.29814	0.00457088	-0.729408	0.229087	2.02754	0.0316228	FL-TE-higher
uc009mbm.1	Ifi30	229.862	405.126	216.299	211.624	300.07	177.816	1242.69	250.507	1368.36	295.379	530.017	257.937	2.07534	8.91251e-07	0.015932	1	2.0594	0.0107152	FL-TE-higher
uc008vwm.2	Ctnnbip1	193.72	356.484	300.054	237.327	288.473	272.427	1173.74	275.943	1182.93	261.051	522.552	222.33	1.88083	1.04713e-05	-0.190446	0.812831	2.07128	0.0107152	FL-TE-higher
uc007aqo.1	Ankrd39	59.9953	210.559	51.2288	181.637	63.7829	328.792	235.71	198.093	283.477	239.496	123.919	186.722	1.87709	0.000229087	-0.208375	0.831764	2.08546	0.0269153	FL-TE-higher
uc007fhi.1	Srgn	28.1906	68.6315	47.163	24.8465	1.44961	17.4461	84.984	13.1034	83.1247	22.353	43.2971	34.739	1.41988	0.0851138	-0.666647	0.549541	2.08653	0.154882	FL-TE-higher
uc009fqa.1	Zfp575	23.1307	92.6192	47.163	53.977	63.7829	70.4554	200.434	20.0406	213.14	72.6472	59.7202	87.716	1.83418	0.00354813	-0.271176	0.812831	2.10535	0.0630957	FL-TE-higher
uc012ghn.2	Junb	158.301	812.25	239.068	163.644	236.287	175.132	242.124	67.8296	434.806	137.311	170.203	151.983	0.41575	0.000223872	-1.69097	0.000141254	2.10672	0.0151356	FL-TE-higher
uc007ctq.2	Phlda3	74.452	128.601	97.5787	64.2583	123.217	64.4163	609.319	125.639	965.525	138.109	341.898	125.06	2.70425	1.02329e-09	0.593331	0.338844	2.11092	0.0169824	FL-TE-higher
uc009kkr.2	Tmem80	19.5166	89.9539	17.8894	109.668	0	248.942	48.1041	112.535	53.2851	138.908	41.8041	114.639	1.83517	0.00776247	-0.294052	0.776247	2.12922	0.0691831	FL-TE-higher
uc007yhx.1	Cebpd	96.8599	76.6274	37.4052	62.5447	150.76	103.335	322.298	58.5801	492.354	76.6388	155.273	52.1085	1.77703	0.000707946	-0.373791	0.660693	2.15082	0.030903	FL-TE-higher
uc009mvv.1	Mt2	188.66	690.979	168.323	55.6905	56.5349	65.7584	182.796	43.9351	253.637	39.1177	232.909	205.829	0.68174	0.0011749	-1.49818	0.00186209	2.17991	0.017378	FL-TE-higher
uc008bfh.2	Ggnbp1	15.1795	79.959	8.13156	45.4092	11.5969	28.8532	125.071	84.787	61.8107	58.2774	29.8601	66.0041	2.62989	0.000371535	0.438252	0.691831	2.19163	0.107152	FL-TE-higher
uc008hnh.1	Avpi1	73.0064	137.263	73.9972	41.9821	63.7829	24.8271	593.284	96.3488	884.532	158.866	297.108	118.981	3.06804	4.2658e-12	0.870016	0.112202	2.19803	0.0141254	FL-TE-higher
uc008vpr.1	Tmem51	21.6851	47.9754	4.06578	38.555	28.9922	30.1952	137.899	80.1622	208.877	73.4455	103.017	56.4509	3.07441	5.49541e-07	0.848151	0.275423	2.22626	0.0676083	FL-TE-higher
uc009txu.1	Itgb1bp2	14.4567	49.308	18.7026	45.4092	1.44961	155.673	117.053	100.203	117.227	170.841	44.7902	133.745	2.92018	1.58489e-06	0.689994	0.371535	2.23018	0.057544	FL-TE-higher
uc008dzp.2	Mkx	16.6252	41.9785	16.2631	42.8389	5.79845	32.2082	864.271	406.207	679.917	402.354	350.856	321.336	5.54429	1e-100	3.27331	1.28825e-13	2.27098	0.0141254	FL-TE-higher
uc009eyr.1	Tmem238	38.3103	100.615	34.9657	19.7059	50.7364	122.123	147.519	44.7059	317.579	81.4287	86.5943	98.1377	2.15605	0.000269153	-0.119208	0.912011	2.27526	0.0380189	FL-TE-higher
uc009jup.1	Mylpf	135.17	411.789	112.215	85.6777	102.922	24.8271	2839.75	881.784	2979.7	707.312	919.691	472.451	4.26122	1e-100	1.97782	3.0903e-07	2.2834	0.00169824	FL-TE-higher
uc009lih.1	Eif4ebp1	307.205	701.64	318.757	117.378	433.434	173.119	1941.8	345.314	2197.48	277.017	753.968	301.361	2.20916	4.7863e-08	-0.105156	0.912011	2.31432	0.00169824	FL-TE-higher
uc008bck.1	Fam195a	29.6363	81.958	30.0868	34.2711	27.5426	42.9442	147.519	47.0182	213.14	39.916	38.8181	56.4509	2.18438	0.0011749	-0.154619	0.912011	2.339	0.0549541	FL-TE-higher
uc008oaf.2	Cebpb	52.0442	192.568	62.613	71.1125	129.016	107.361	280.607	89.4117	447.595	58.2774	162.738	119.85	1.88459	0.000204174	-0.475366	0.524807	2.35995	0.0141254	FL-TE-higher
uc009cxj.1	Klf15	50.5985	107.945	56.9209	69.399	53.6357	111.387	195.623	35.4564	196.089	56.6808	79.1293	69.478	1.54345	0.0042658	-0.840457	0.229087	2.3839	0.030903	FL-TE-higher
uc007wth.1	Maff	47.7071	81.2916	21.142	54.8338	59.4341	18.1171	125.071	13.8742	149.198	27.9412	76.1433	39.0814	1.45839	0.0169824	-0.934294	0.251189	2.39269	0.057544	FL-TE-higher
uc007zyx.1	Smim11	41.2016	66.6325	65.0524	59.9744	34.7907	118.097	194.02	23.1237	161.987	73.4455	80.6223	45.1607	1.61968	0.00467735	-0.790238	0.295121	2.40992	0.0346737	FL-TE-higher
uc008urn.1	Rspo1	2.89134	31.3173	9.75787	97.6726	0	49.6543	17.6382	53.1845	29.8396	55.0841	26.8741	72.9519	2.4366	0.0123027	0.023789	1	2.41281	0.128825	FL-TE-higher
uc008duy.1	Epcam	174.926	658.995	187.026	95.9591	60.8837	106.69	1898.51	604.3	1794.64	537.27	1215.31	689.569	3.52279	1e-100	1.08497	0.0107152	2.43782	0.000724436	FL-TE-higher
uc009fyy.1	Gmfg	18.7937	91.9528	41.4709	36.8414	37.6899	9.39405	166.761	14.645	164.118	36.7227	53.7482	49.5031	1.97858	0.00380189	-0.459601	0.660693	2.43818	0.0512861	FL-TE-higher
uc007vkg.1	Ropn1l	12.2882	19.9897	36.592	23.133	7.24806	41.6022	158.744	28.5192	147.067	36.7227	47.7762	30.3966	2.61995	0.000354813	0.172538	0.912011	2.44741	0.0691831	FL-TE-higher
uc007ywl.1	Hes1	966.431	2046.28	966.029	1337.43	1532.24	1282.29	5762.88	1324.22	7170.04	1142.4	2897.92	1319.21	2.19285	5.88844e-09	-0.301698	0.630957	2.49455	0.000138038	FL-TE-higher
uc008fag.1	Smim3	13.011	41.9785	8.13156	14.5652	31.8915	66.4294	129.881	21.5821	123.621	60.6724	83.6083	58.1878	2.72382	0.000138038	0.183664	0.891251	2.54015	0.0512861	FL-TE-higher
uc009ifv.1	Rab38	15.9024	13.9928	1.62631	29.1304	0	16.7751	136.295	40.8519	93.7817	65.4623	70.1712	52.1085	3.95665	2.34423e-08	1.41094	0.0776247	2.54571	0.0776247	FL-TE-higher
uc011zqm.1	Ggact	8.67403	62.6345	29.2736	23.133	1.44961	10.7361	253.348	39.3103	183.301	83.0253	106.003	68.6095	3.71361	7.4131e-10	0.979413	0.18197	2.7342	0.0223872	FL-TE-higher
uc009mmn.2	Cacna1a	907.158	2341.47	1006.69	2355.28	953.845	3231.55	1151.29	396.186	1647.57	443.866	428.492	405.578	0.16855	3.89045e-12	-2.67018	1.04713e-12	2.83872	7.07946e-06	FL-TE-higher
uc012bvg.2	Lypd6	3.61418	20.6561	0.813156	23.9898	0	36.2342	40.0868	63.2048	21.314	50.2942	38.8181	79.0312	4.29692	4.89779e-06	1.24973	0.190546	3.04719	0.0891251	FL-TE-higher
uc009gef.1	Tyrobp	41.9245	99.2824	80.5024	81.3938	123.217	120.781	218.072	24.6653	309.053	41.5127	141.835	30.3966	1.45624	6.76083e-05	-1.64366	0.0030903	3.0999	0.00134896	FL-TE-higher
uc007lwt.1	Myl4	14.4567	26.653	0.813156	12.8517	0	20.8011	585.267	201.176	792.882	238.698	216.486	154.589	6.49661	1e-100	3.29061	4.89779e-12	3.20599	0.000812831	FL-TE-higher
uc009fli.2	Rtn2	568.871	2975.81	526.112	2451.24	658.124	3396.62	554.801	249.736	711.888	271.429	258.29	201.486	-0.20332	1e-100	-3.60977	1e-100	3.40645	3.38844e-08	FL-TE-higher
uc008xde.1	Msantd1	78.7891	50.6407	104.084	77.11	68.1318	53.6803	0	28.5192	0	39.1177	2.98601	34.739	-6.22922	2.81838e-10	-0.824133	0.389045	-5.40509	0.00102329	NT-TE-higher
uc012gnw.1	1700128F08Rik	13.011	137.929	30.8999	153.363	0	55.6933	1.60347	114.848	0	161.261	0	178.906	-4.76778	0.000125893	0.392098	0.707946	-5.15987	0.0057544	NT-TE-higher
uc007xnr.2	5830427D03Rik	13.011	24.654	1.62631	37.6982	10.1473	26.8401	0	70.9127	0	58.2774	2.98601	81.6367	-2.88409	0.0194984	1.2432	0.223872	-4.12728	0.0549541	NT-TE-higher
uc008mti.1	Napb	738.015	165.915	667.601	369.271	534.907	363.013	8.01736	70.9127	6.39421	71.0505	23.8881	82.5051	-5.60958	1e-100	-2.00031	5.12861e-06	-3.60927	7.07946e-06	NT-TE-higher
uc009ura.3	2210013O21Rik	10.8425	53.9723	0	43.6956	0	59.0483	1.60347	92.4949	0	72.6472	0	84.2421	-2.84658	0.109648	0.669266	0.562341	-3.51585	0.154882	NT-TE-higher
uc009ncw.1	Plekhg4	50.5985	186.571	60.1735	163.644	0	261.02	0	300.608	0	265.841	13.437	190.196	-2.95338	3.31131e-05	0.307567	0.74131	-3.26094	0.00524807	NT-TE-higher
uc007pik.1	Itgb8	2799.54	692.312	2949.32	1998	2123.68	1417.83	41.6903	214.28	42.6281	245.883	70.1712	251.858	-5.66092	1e-100	-2.52828	2.34423e-11	-3.13264	2.75423e-06	NT-TE-higher
uc007ymg.1	Car15	46.9843	167.248	30.8999	178.21	7.24806	77.8364	1.60347	151.846	0	166.849	8.95803	130.271	-2.92253	0.000457088	0.086141	0.954993	-3.00867	0.0281838	NT-TE-higher
uc009ait.2	Radil	373.706	603.024	471.63	382.979	7398.82	625.375	48.1041	105.598	51.1537	94.2018	119.44	125.929	-5.21978	1e-100	-2.30774	2.39883e-09	-2.91204	1.41254e-05	NT-TE-higher
uc007how.1	Rdh5	46.2615	93.9518	55.2946	104.527	105.822	124.807	3.20694	74.7667	2.1314	68.6556	13.437	79.8997	-3.37757	4.57088e-06	-0.533973	0.57544	-2.8436	0.0346737	NT-TE-higher
uc008hme.1	AI606181	21.6851	67.9651	49.6025	158.504	5.79845	45.6282	0	64.7464	0	82.227	8.95803	92.0584	-3.00016	0.00165959	-0.183942	0.891251	-2.81621	0.0724436	NT-TE-higher
uc008jna.1	Gpr21	110.594	195.233	46.3499	115.665	60.8837	167.751	0	58.5801	6.39421	67.8572	7.46503	84.2421	-4.00028	5.7544e-09	-1.1856	0.0676083	-2.81468	0.0380189	NT-TE-higher
uc008cma.1	Gabbr1	6118.08	6730.55	5903.51	6333.3	9118.06	7561.54	274.194	2613.75	349.55	2724.67	524.045	2383.1	-4.20147	1e-100	-1.41746	0.000151356	-2.784	7.07946e-06	NT-TE-higher
uc008ymh.2	A830010M20Rik	474.18	227.883	515.541	671.713	376.899	581.76	19.2417	184.219	4.26281	298.572	76.1433	263.148	-3.72328	1e-100	-0.989311	0.0380189	-2.73397	0.000724436	NT-TE-higher
uc007yrr.2	Map3k13	2298.62	1347.31	2204.46	1604.74	1397.43	1609.74	16.0347	214.28	21.314	154.076	65.6922	165.01	-5.80895	1e-100	-3.09602	1e-100	-2.71293	0.000158489	NT-TE-higher
uc009gxd.1	Lmtk3	4108.6	7845.31	3903.96	6519.22	5472.29	10421.4	137.899	2895.86	125.753	2705.51	392.66	2278.88	-4.35241	1e-100	-1.65321	7.07946e-06	-2.6992	1.41254e-05	NT-TE-higher
uc008gun.1	Cntf	10.1197	35.3152	8.13156	47.9795	0	63.7453	0	147.992	0	97.3951	5.97202	67.7411	-1.57956	0.0870964	1.09111	0.213796	-2.67067	0.144544	NT-TE-higher
uc008vzk.1	Tnfrsf25	28.9134	31.9836	6.50524	37.6982	7.24806	30.1952	0	54.7261	2.1314	59.874	11.944	84.2421	-1.56818	0.102329	0.993951	0.354813	-2.56213	0.147911	NT-TE-higher
uc009uab.2	C77370	762.591	287.852	814.782	550.908	200.047	365.697	3.20694	190.385	23.4454	197.185	153.78	297.019	-3.2729	2.34423e-14	-0.814749	0.107152	-2.45815	0.00251189	NT-TE-higher
uc012afq.1	Zbtb20	850.054	494.413	953.832	1316.01	482.721	1206.46	11.2243	157.241	2.1314	141.303	52.2552	178.037	-5.04795	1e-100	-2.66223	2.63027e-11	-2.38572	0.00446684	NT-TE-higher
uc008rkz.1	Cenpe	2740.27	1113.43	3001.36	3056.98	868.318	2230.42	346.35	4492.94	349.55	3736.94	1814	4298.08	-1.39497	1.20226e-05	0.969066	0.0177828	-2.36403	0.000446684	NT-TE-higher
uc012deh.1	Fsd1l	1394.35	345.823	1450.67	1132.66	900.209	829.36	72.1562	244.341	78.8619	299.37	116.454	302.229	-3.80355	1e-100	-1.44743	0.000363078	-2.35613	0.00169824	NT-TE-higher
uc009ogj.1	Fat3	10502.8	4355.1	10457.2	9294.32	6576.89	7046.21	296.642	3581.86	368.733	3693.03	2129.03	3339.29	-3.29778	1e-100	-0.963263	0.0169824	-2.33452	0.000446684	NT-TE-higher
uc008kef.1	Hoxd4	1406.64	2829.22	1673.47	2498.36	1965.67	3108.09	51.3111	427.789	31.971	407.143	65.6922	428.158	-5.06319	1e-100	-2.7396	3.01995e-13	-2.32359	0.00169824	NT-TE-higher
uc007loo.1	Aoc2	91.0773	388.467	106.523	446.381	18.845	430.784	0	379.229	8.52561	462.228	34.3391	418.605	-2.30924	3.71535e-05	-0.006269	1	-2.30297	0.0177828	NT-TE-higher
uc007dbs.2	Cep350	1964.67	1248.03	1813.34	3545.34	920.504	2280.74	248.538	2914.36	249.374	2792.52	701.712	3123.91	-1.96659	3.23594e-07	0.320237	0.60256	-2.28683	0.000912011	NT-TE-higher
uc008nzf.1	1500012F01Rik	57.8268	627.678	19.5157	534.629	36.2403	460.979	3.20694	682.92	10.657	585.967	16.4231	780.759	-1.90577	0.0017378	0.336356	0.630957	-2.24213	0.0269153	NT-TE-higher
uc007iah.1	4930512M02Rik	13.7339	227.883	31.7131	222.762	1.44961	54.3513	4.81041	300.608	0	281.009	13.437	350.864	-1.32632	0.0275423	0.885949	0.141254	-2.21227	0.0691831	NT-TE-higher
uc008ruk.1	Slc44a5	285.52	219.887	204.915	233.9	327.612	158.357	6.41388	54.7261	14.9198	59.0757	26.8741	52.977	-4.06805	1e-100	-1.87525	0.00018197	-2.1928	0.040738	NT-TE-higher
uc007dad.1	Rgs8	187.214	185.238	152.873	329.003	124.667	387.84	0	97.8904	4.26281	38.3194	14.9301	39.0814	-4.54077	1e-100	-2.36079	1.8197e-06	-2.17997	0.0645654	NT-TE-higher
uc007bpv.2	Slc4a3	685.971	2168.22	870.076	1806.09	1016.18	2741.72	150.726	2538.21	132.147	2893.11	359.814	2102.58	-1.99269	5.12861e-07	0.16572	0.831764	-2.15841	0.00263027	NT-TE-higher
uc007cwh.1	Aspm	3974.15	2889.18	4253.62	5407.98	874.116	4639.99	564.422	5942.02	453.989	6129.5	1867.75	6211.33	-1.65554	7.94328e-06	0.499042	0.323594	-2.15458	0.00169824	NT-TE-higher
uc007kep.1	Myo1c	508.153	1284.67	558.638	607.455	4161.84	501.24	466.61	1592.45	577.61	1632.57	1278.01	1485.09	-1.16604	0.000177828	0.976377	0.0194984	-2.14241	0.00281838	NT-TE-higher
uc007ufr.1	Sacs	1042.33	320.502	1008.31	1239.76	208.744	914.578	9.62083	477.89	51.1537	439.875	226.937	468.108	-2.95801	1e-13	-0.835891	0.0724436	-2.12212	0.00812831	NT-TE-higher
uc009occ.1	Dync2h1	3027.96	1771.09	2933.87	4974.45	700.163	4385.01	152.33	3947.22	232.323	3751.31	1195.9	3777.87	-2.07186	7.24436e-08	0.04426	0.954993	-2.11612	0.00263027	NT-TE-higher
uc008tyd.2	Prkaa2	510.322	182.573	515.541	390.69	759.597	358.316	30.466	41.6227	19.1826	50.2942	28.3671	86.8475	-4.49942	1e-100	-2.38373	6.0256e-08	-2.11569	0.025704	NT-TE-higher
uc009drs.1	Eno2	819.695	756.279	791.2	575.754	959.643	611.955	38.4833	120.243	21.314	174.034	61.2132	107.691	-4.38201	1e-100	-2.27363	2.13796e-08	-2.10837	0.0131826	NT-TE-higher
uc007dav.1	Cacna1e	915.832	584.367	966.842	985.294	1295.95	601.89	80.1736	401.582	112.964	319.328	164.231	333.494	-3.14928	1e-100	-1.04165	0.0165959	-2.10763	0.00812831	NT-TE-higher
uc009avy.1	Ppp1r9a	758.977	674.987	763.553	1296.3	442.132	1223.24	168.364	1593.99	121.49	1093.7	286.657	1339.19	-1.76402	1.54882e-05	0.334314	0.60256	-2.09833	0.00588844	NT-TE-higher
uc009euh.3	Bicd1	607.182	269.195	549.693	540.627	358.054	486.478	1.60347	92.4949	4.26281	127.731	79.1293	100.743	-4.09299	1e-100	-2.01334	3.23594e-06	-2.07965	0.0234423	NT-TE-higher
uc008eke.2	Apc	7840.6	4008.61	7591.62	11671.9	3545.75	10170.4	466.61	4936.91	498.748	4975.13	1606.47	4786.17	-2.88144	1e-100	-0.814519	0.0537032	-2.06692	0.00301995	NT-TE-higher
uc009ffs.2	Pla2g4c	11.5654	55.9713	11.3842	59.9744	26.093	89.9145	4.81041	185.761	2.1314	94.2018	16.4231	165.879	-0.95092	0.0758578	1.11404	0.123027	-2.06496	0.141254	NT-TE-higher
uc008art.1	Zfp946	101.92	72.6294	56.1077	221.049	20.2946	80.5204	19.2417	126.41	12.7884	128.53	20.9021	205.829	-1.75763	0.0104713	0.303269	0.758578	-2.0609	0.0758578	NT-TE-higher
uc009fxf.1	Zfp59	107.702	99.2824	163.444	118.235	62.3333	135.543	8.01736	139.513	27.7082	106.177	52.2552	139.825	-1.92039	0.00234423	0.126818	0.912011	-2.0472	0.0645654	NT-TE-higher
uc008enx.2	Eif4ebp3	83.1261	48.6417	65.0524	108.811	59.4341	79.1784	3.20694	145.679	10.657	118.151	58.2272	79.0312	-1.49373	0.0301995	0.538178	0.549541	-2.03191	0.0933254	NT-TE-higher
uc008kdt.1	Evx2	251.547	232.547	360.228	265.601	574.047	229.483	360.781	996.632	368.733	1121.64	480.748	905.82	0.03469	7.58578e-07	2.05565	2.18776e-07	-2.02096	0.0112202	NT-TE-higher
uc007fdd.1	Ranbp2	9833.45	4201.84	9841.62	10472.4	3448.63	7130.08	1122.43	7820.44	1146.69	8152.45	4452.14	9702.61	-1.78183	2.63027e-06	0.235844	0.724436	-2.01768	0.00436516	NT-TE-higher
uc012fxx.1	Kcnq1ot1	62.8867	75.2947	69.1182	95.9591	36.2403	104.677	16.0347	129.493	4.26281	150.084	50.7622	202.355	-1.20778	0.0389045	0.804369	0.263027	-2.01215	0.0831764	NT-TE-higher
uc007ntf.1	Nin	956.311	1226.04	956.271	2744.26	394.295	2589.4	81.777	2081.13	95.9131	2124.33	325.475	1546.75	-2.18892	3.54813e-08	-0.189322	0.812831	-1.99959	0.00851138	NT-TE-higher
uc009ofu.2	5830418K08Rik	1163.04	1457.92	1231.12	3018.43	549.403	2486.07	219.676	2722.43	191.826	2687.94	507.622	3269.81	-1.67601	2.18776e-05	0.318269	0.616595	-1.99428	0.00758578	NT-TE-higher
uc009inv.1	Arhgef17	1309.05	2617.32	1504.34	2220.77	1288.71	2309.59	800.132	9828.35	942.08	9914.34	2511.23	9755.58	0.05329	6.76083e-08	2.04505	1.86209e-08	-1.99176	0.0057544	NT-TE-higher
uc008pab.2	4932438A13Rik	2876.16	2121.58	2343.51	5375.42	1003.13	5412.31	192.417	5374.72	168.381	5052.57	1481.06	4756.64	-1.75215	5.7544e-06	0.234212	0.74131	-1.98636	0.00616595	NT-TE-higher
uc007mqq.2	mKIAA1554	66.5009	54.6386	51.2288	103.67	26.093	77.8364	19.2417	392.332	17.0512	278.614	98.5383	205.829	-0.08566	0.00060256	1.89551	0.000234423	-1.98118	0.0616595	NT-TE-higher
uc007rmo.1	Iqgap2	2174.29	884.213	2147.54	2172.79	598.69	1641.95	208.451	1409.78	213.14	1361.14	692.754	1426.9	-2.13926	4.7863e-08	-0.162416	0.831764	-1.97685	0.00851138	NT-TE-higher
uc007zdm.2	Polq	652.72	547.719	416.336	1492.51	243.535	921.288	62.5354	1614.81	63.9421	1609.41	428.492	1726.53	-1.23237	0.000812831	0.741875	0.109648	-1.97425	0.0109648	NT-TE-higher
uc008gwv.2	Vps13a	2065.14	767.606	2021.5	1854.07	362.403	1321.88	112.243	1144.62	115.096	1264.54	937.607	1661.39	-1.92758	1.34896e-06	0.046001	0.954993	-1.97358	0.00912011	NT-TE-higher
uc008nwu.2	Slc12a5	1400.13	961.507	1610.05	1464.23	1841.01	1685.56	99.4152	442.434	57.5479	306.555	168.71	343.048	-3.88268	1e-100	-1.91235	6.0256e-07	-1.97033	0.0114815	NT-TE-higher
uc009qrr.1	Myo5a	5768.23	2709.28	5736.81	7235.48	1484.4	5194.24	362.385	3001.46	347.419	2481.18	1095.87	2743.51	-2.8442	1.65959e-15	-0.87987	0.0346737	-1.96433	0.00724436	NT-TE-higher
uc012alg.1	Spaca6	150.35	262.532	168.323	535.486	78.2791	560.288	6.41388	1090.67	4.26281	1083.32	222.458	993.536	-0.74015	0.00169824	1.22199	0.00446684	-1.96214	0.0186209	NT-TE-higher
uc012cug.1	Pde4dip	2073.81	1337.31	2116.64	2163.36	1169.84	2137.15	155.537	1811.36	245.111	1656.51	810.702	1428.64	-2.1419	3.63078e-08	-0.203243	0.776247	-1.93866	0.01	NT-TE-higher
uc007usi.2	Akap11	5601.97	2653.31	4956.18	6962.17	1604.72	5279.46	362.385	4288.68	334.63	4352.44	2137.98	4688.9	-2.09855	3.0903e-08	-0.160051	0.831764	-1.9385	0.00812831	NT-TE-higher
uc012fjo.1	Shank1	2496.67	4436.39	2693.98	3703.85	2571.61	6018.9	52.9146	712.21	70.3363	657.816	141.835	490.689	-4.86216	1e-100	-2.92767	4.16869e-15	-1.93449	0.0112202	NT-TE-higher
uc009uga.2	Drp2	697.536	650.999	751.356	909.898	276.876	756.221	60.9319	411.602	51.1537	490.169	140.342	402.104	-2.76204	6.76083e-12	-0.829242	0.0794328	-1.9328	0.0186209	NT-TE-higher
uc009rqo.1	Arih2	700.428	1456.59	728.587	1461.66	4921.43	1333.96	484.248	1129.21	279.214	1030.63	527.031	1131.62	-2.2935	2.34423e-09	-0.369465	0.537032	-1.92404	0.0109648	NT-TE-higher
uc012blc.1	Hectd2	377.32	276.525	400.886	723.977	243.535	465.676	4.81041	211.197	25.5768	98.1934	53.7482	151.983	-3.58867	1e-100	-1.66684	0.000162181	-1.92183	0.0398107	NT-TE-higher
uc007fak.2	Ascc3	1653.12	962.173	1707.63	2170.22	445.031	1402.4	120.26	1773.59	104.439	1499.25	906.254	1849.85	-1.74461	1.38038e-05	0.176181	0.812831	-1.92079	0.0112202	NT-TE-higher
uc009rfh.3	Ppp2r3a	1437	767.606	1490.51	1699.85	533.457	1605.04	145.916	1051.36	187.563	1286.09	465.818	1218.47	-2.11129	1.12202e-07	-0.195498	0.794328	-1.91579	0.0123027	NT-TE-higher
uc009fxa.1	Zfp60	1543.98	422.45	1279.91	1487.37	481.271	933.366	83.3805	480.973	68.2049	416.723	294.122	555.824	-2.87939	3.16228e-14	-0.967423	0.0269153	-1.91197	0.0151356	NT-TE-higher
uc007aml.2	Fam135a	1345.92	1702.46	1364.48	3458.81	430.535	3371.12	88.1909	3507.1	172.644	3443.95	809.209	4012.36	-1.5491	7.94328e-05	0.361753	0.537032	-1.91086	0.0107152	NT-TE-higher
uc008tjx.1	Mpdz	3390.82	2484.06	3609.6	4328.44	1471.36	4540.01	533.956	6123.93	515.799	5875.64	2400.75	5358.49	-1.29435	0.000346737	0.61265	0.190546	-1.907	0.00912011	NT-TE-higher
uc009aty.2	Brca2	1168.82	1254.02	1111.58	1372.56	402.992	905.184	250.142	2108.88	183.301	2072.44	895.803	2371.81	-1.01048	0.00131826	0.891932	0.0380189	-1.90241	0.0120226	NT-TE-higher
uc007dtr.2	Chml	269.618	185.905	331.767	481.509	91.3256	324.095	32.0694	268.235	21.314	253.068	91.0733	260.543	-2.2422	3.63078e-06	-0.34154	0.645654	-1.90066	0.040738	NT-TE-higher
uc009cch.1	Ppm1k	383.103	167.914	380.557	218.478	178.302	183.855	86.5874	222.758	36.2338	199.58	168.71	241.436	-1.68006	0.000776247	0.219634	0.812831	-1.89969	0.0389045	NT-TE-higher
uc008nrw.1	Ptprt	287.689	167.914	333.394	323.862	236.287	391.195	35.2764	216.592	51.1537	267.437	88.0873	184.117	-2.29084	1.54882e-06	-0.40166	0.57544	-1.88918	0.040738	NT-TE-higher
uc009pyq.2	Myo9a	1708.78	1375.29	1747.47	4504.94	447.93	3466.4	117.053	2515.09	138.541	2460.42	625.569	2839.91	-2.14174	2.95121e-08	-0.257968	0.707946	-1.88377	0.011749	NT-TE-higher
uc009lmm.2	Micu3	608.627	447.104	576.527	610.882	727.705	600.548	62.5354	193.468	59.6793	221.933	108.989	324.81	-3.03881	2.18776e-14	-1.16429	0.00870964	-1.87452	0.0281838	NT-TE-higher
uc008ibi.2	Slc18a2	262.389	63.9672	265.902	167.072	469.674	118.768	28.8625	43.1643	61.8107	87.8152	62.7062	65.1356	-2.70353	3.80189e-08	-0.83269	0.17378	-1.87084	0.0645654	NT-TE-higher
uc007nxp.1	Syne2	8788.23	5978.27	8895.11	15364.6	4034.27	14450.1	1473.59	13884.2	1639.05	14139.1	3820.6	13755.8	-1.64691	1.69824e-05	0.223137	0.74131	-1.87004	0.0102329	NT-TE-higher
uc008eqf.2	Pcdhb20	89.6316	61.9682	95.1392	85.6777	118.868	63.7453	20.8451	98.6612	36.2338	112.563	61.2132	89.4529	-1.35038	0.0416869	0.510125	0.562341	-1.8605	0.114815	NT-TE-higher
uc008mtx.1	Zfp120	46.9843	69.2978	39.0315	93.3887	20.2946	29.5242	14.4312	50.1014	2.1314	87.0169	19.4091	103.349	-1.52763	0.0933254	0.325139	0.794328	-1.85277	0.190546	NT-TE-higher
uc009qev.2	Herc1	10390.8	7454.18	9900.98	15327.7	2225.16	15911.5	556.405	8965.06	505.142	10023.7	3433.91	8944.43	-2.32279	1.8197e-10	-0.470088	0.363078	-1.8527	0.0109648	NT-TE-higher
uc009pmd.2	Atm	2941.94	1698.46	2904.59	4057.7	791.488	3133.59	232.503	2888.92	245.111	3174.12	1475.09	3387.92	-1.76215	7.07946e-06	0.088455	0.912011	-1.8506	0.0125893	NT-TE-higher
uc009jju.1	Syt17	128.665	285.853	100.018	217.621	124.667	157.015	1.60347	64.7464	6.39421	43.1093	14.9301	49.5031	-3.91187	1.51356e-13	-2.06892	0.00011749	-1.84295	0.134896	NT-TE-higher
uc011xmr.1	Cep290	552.246	277.857	701.753	1320.29	229.039	774.338	121.864	1005.11	38.3652	676.976	325.475	1122.94	-1.59863	0.000204174	0.242447	0.74131	-1.84108	0.0223872	NT-TE-higher
uc007nmz.2	Hectd1	7914.33	4029.93	7494.04	8467.53	2057	7498.47	973.307	9764.37	935.686	9674.05	5288.22	10068.2	-1.27826	0.000467735	0.561383	0.245471	-1.83965	0.0114815	NT-TE-higher
uc033fjf.1	Zdbf2	2682.44	1336.65	2567.13	3115.24	987.186	2123.73	174.778	1691.89	262.163	1927.15	1122.74	2238.93	-1.99616	2.81838e-07	-0.166545	0.831764	-1.82962	0.0141254	NT-TE-higher
uc007sjw.2	Mss51	13.7339	109.277	42.2841	256.176	27.5426	134.201	3.20694	306.775	2.1314	292.185	32.8461	260.543	-1.04373	0.0588844	0.784892	0.213796	-1.82863	0.107152	NT-TE-higher
uc008ptn.1	Nes	21600.5	14760.4	22513.8	20332.2	22641.5	22759.8	1175.34	5007.83	1197.85	5265.72	2390.3	4325.01	-3.80805	1e-100	-1.98654	3.46737e-08	-1.82151	0.0123027	NT-TE-higher
uc007yht.1	Prkdc	2089.72	1657.82	2154.05	2959.31	413.14	2959.8	169.968	3265.07	187.563	3289.08	1401.93	3582.46	-1.40097	0.000323594	0.419965	0.446684	-1.82094	0.0141254	NT-TE-higher
uc008pxr.1	Hcn3	527.67	1230.7	477.322	1111.24	716.109	1454.06	1.60347	119.473	17.0512	86.2186	22.3951	112.902	-5.39474	1e-100	-3.57484	1e-100	-1.8199	0.0524807	NT-TE-higher
uc009tyk.2	Ercc6l	1233.88	529.728	1238.44	883.337	614.636	681.069	256.555	1573.18	247.243	1444.96	1498.98	1776.03	-0.62168	0.00144544	1.19533	0.0030903	-1.81701	0.017378	NT-TE-higher
uc033hfd.1	Birc6	15776.6	9359.2	15688.2	18540.7	4712.69	16217.5	1210.62	17485.4	1423.78	18167.4	9898.62	18179.8	-1.52881	6.45654e-05	0.287155	0.645654	-1.81596	0.0123027	NT-TE-higher
uc008hhw.1	Btaf1	3282.4	2078.93	3093.24	4026.85	949.496	2954.43	280.607	2832.66	176.906	3027.23	1716.96	3631.96	-1.74864	8.31764e-06	0.06725	0.933254	-1.81589	0.0141254	NT-TE-higher
uc008wsv.1	Kmt2c	5425.6	5901.64	5523.77	11265.8	1852.6	9592.67	384.833	6800.68	362.338	6500.72	2015.56	7039.86	-2.2097	2.23872e-09	-0.395638	0.47863	-1.81406	0.0131826	NT-TE-higher
uc007niq.2	Atxn7l1	207.454	229.882	175.642	256.176	81.1783	177.145	30.466	307.545	53.2851	186.009	59.7202	221.461	-1.70461	0.00194984	0.109288	0.912011	-1.8139	0.0630957	NT-TE-higher
uc033ind.1	Gm20605	60.7182	381.804	26.8341	249.322	52.186	438.165	1.60347	322.19	2.1314	298.572	28.3671	301.361	-2.02617	0.00125893	-0.214258	0.812831	-1.81191	0.0912011	NT-TE-higher
uc008wid.1	Akap9	5721.97	2607.33	5650.62	10032.9	1784.47	9318.23	578.853	5372.41	417.755	4982.32	1658.73	5080.58	-2.30681	2.75423e-10	-0.508474	0.316228	-1.79834	0.0141254	NT-TE-higher
uc008azb.2	Mapk8ip3	5155.26	6621.27	5231.03	5853.5	2919.52	6869.73	400.868	4921.5	417.755	3958.07	1670.67	3706.65	-2.41577	2.34423e-11	-0.620076	0.18197	-1.7957	0.0141254	NT-TE-higher
uc008awp.2	Caskin1	912.218	2024.29	948.953	1782.1	995.884	2520.96	17.6382	595.821	49.0223	533.278	132.877	422.079	-3.82287	1e-100	-2.02813	9.33254e-08	-1.79475	0.0263027	NT-TE-higher
uc008bxm.1	Zfp871	2055.02	696.309	1806.02	1630.45	562.45	938.063	230.9	1600.93	225.929	1438.57	1321.31	1508.54	-1.31201	0.000851138	0.478775	0.371535	-1.79079	0.0186209	NT-TE-higher
uc012fxn.1	H19	432.256	2366.79	574.901	2057.98	698.713	3157.07	1520.09	29865	1415.25	30946.1	2832.23	27586.2	1.75996	1e-100	3.5433	1e-100	-1.78333	0.0141254	NT-TE-higher
uc008zoo.1	Kntc1	1935.03	2128.24	2015	2626.02	743.651	2863.84	262.969	4471.36	319.71	4517.7	1802.06	4343.24	-0.9748	0.00223872	0.807441	0.060256	-1.78224	0.0165959	NT-TE-higher
uc008rez.1	Usp53	124.328	159.252	116.281	227.046	37.6899	72.4684	65.7423	369.209	19.1826	265.841	76.1433	280.518	-0.78283	0.0275423	0.999357	0.0691831	-1.78219	0.0724436	NT-TE-higher
uc008pbf.1	Fat4	19292.5	10228.8	19809.3	14253.3	14212	13138.3	1835.97	12631.7	2293.39	13420.6	11532	11966.7	-1.76682	3.71535e-06	0.015223	1	-1.78204	0.0141254	NT-TE-higher
uc007aon.2	Dst	6189.64	7685.39	6284.07	15681.6	3439.93	14215.2	726.372	9205.55	718.283	8741.61	1767.72	8157.59	-2.30739	2.04174e-10	-0.525708	0.288403	-1.78168	0.0141254	NT-TE-higher
uc007egq.2	Syne1	782.831	371.143	733.466	974.156	207.295	928.669	120.26	1368.15	102.307	1285.3	594.216	1047.38	-1.07269	0.00371535	0.703121	0.141254	-1.77581	0.025704	NT-TE-higher
uc007nqp.1	Klhl28	911.495	434.444	996.929	944.169	426.186	690.463	17.6382	370.75	76.7305	349.664	282.178	429.027	-2.62149	2.51189e-11	-0.847627	0.0707946	-1.77386	0.0316228	NT-TE-higher
uc008upr.2	Macf1	10217.3	12679.5	10366.9	27034.8	5346.17	26968.3	1462.37	19221.2	1515.43	18935.4	3496.62	18746	-2.00134	8.51138e-08	-0.228802	0.74131	-1.77254	0.0141254	NT-TE-higher
uc012aew.1	Kalrn	5268.75	6400.05	5266.81	8405.84	2438.25	9189.39	362.385	3678.98	272.82	3101.47	931.635	3121.3	-3.04614	1e-100	-1.27697	0.000794328	-1.76917	0.0165959	NT-TE-higher
uc007ewd.1	Rev3l	2578.35	2484.73	2600.47	7298.03	620.434	5533.77	227.693	3839.31	253.637	4269.42	942.086	4719.29	-2.0235	1.12202e-07	-0.255703	0.707946	-1.7678	0.0169824	NT-TE-higher
uc008mut.2	Ninl	458.278	1335.98	697.688	1342.57	259.481	1235.99	93.0013	1740.45	80.9933	1509.62	306.066	1289.69	-1.55177	0.00025704	0.213852	0.776247	-1.76562	0.0263027	NT-TE-higher
uc007ovw.2	Ppp4r4	212.514	65.9662	183.773	233.043	39.1395	150.305	3.20694	142.596	31.971	114.16	92.5663	191.933	-1.76397	0.00269153	2.9e-05	1	-1.764	0.0912011	NT-TE-higher
uc008sgn.2	Zfp292	5915.69	2615.99	5521.33	8335.59	2001.91	6167.86	548.387	4978.54	598.924	5175.51	2608.28	6051.54	-1.83786	1.69824e-06	-0.079058	0.933254	-1.7588	0.0169824	NT-TE-higher
uc008lta.1	Casc5	1656.74	908.201	1613.3	2142.8	565.349	1092.39	349.557	1593.22	251.505	1489.67	970.453	2667.96	-1.28491	0.00109648	0.473318	0.380189	-1.75822	0.0218776	NT-TE-higher
uc007rbb.2	Zfp748	212.514	127.934	207.355	250.179	33.3411	272.427	38.4833	278.255	36.2338	205.967	86.5943	298.755	-1.48972	0.00645654	0.26778	0.758578	-1.7575	0.0691831	NT-TE-higher
uc009ujc.1	Plp1	267.449	87.9549	221.991	172.212	408.791	342.212	91.3979	124.868	38.3652	159.664	59.7202	149.378	-2.23104	5.01187e-06	-0.473942	0.501187	-1.7571	0.0676083	NT-TE-higher
uc008hmb.1	Lcor	928.121	567.042	901.79	1285.17	575.496	1007.18	24.0521	385.395	63.9421	243.488	134.37	267.49	-3.42694	1e-100	-1.67287	3.0903e-05	-1.75407	0.0346737	NT-TE-higher
uc008jry.2	Nr4a2	649.829	517.734	691.182	641.726	690.016	459.637	113.846	203.489	93.7817	271.429	101.524	356.943	-2.71375	9.77237e-12	-0.960945	0.0380189	-1.7528	0.0389045	NT-TE-higher
uc008onk.2	Oprl1	844.272	727.627	907.482	710.268	1103.16	1139.36	17.6382	43.9351	14.9198	55.8824	13.437	39.9499	-5.95555	1e-100	-4.20412	1e-100	-1.75143	0.0630957	NT-TE-higher
uc008lws.1	Stard9	54.2127	80.6253	87.8208	132.8	8.69767	256.323	9.62083	176.511	2.1314	251.471	46.2832	195.407	-1.34367	0.0436516	0.407676	0.630957	-1.75135	0.11749	NT-TE-higher
uc007ckm.1	Nckap5	1047.39	876.217	1060.35	1398.26	582.744	1266.18	25.6555	254.361	19.1826	259.454	113.468	203.223	-4.05407	1e-100	-2.30345	3.89045e-09	-1.75062	0.0363078	NT-TE-higher
uc009gmj.1	Zfp715	399.005	341.158	443.983	553.478	120.318	468.361	84.984	574.239	57.5479	548.446	240.374	708.676	-1.32391	0.00338844	0.4265	0.489779	-1.75041	0.0389045	NT-TE-higher
uc007ciz.1	Ptpn4	443.821	624.346	376.491	1251.75	198.597	1221.23	19.2417	521.054	42.6281	407.942	74.6503	470.714	-2.89539	3.31131e-13	-1.14565	0.00794328	-1.74974	0.040738	NT-TE-higher
uc007uwl.1	Mycbp2	9367.95	6309.43	9071.56	18070.3	2415.05	17313.9	439.351	8194.27	409.229	8998.67	2960.63	8394.68	-2.45069	5.01187e-12	-0.704353	0.109648	-1.74633	0.0169824	NT-TE-higher
uc008dgs.1	Ankrd12	1138.47	351.153	1032.71	1790.66	791.488	1413.13	168.364	602.758	168.381	692.144	219.472	943.164	-2.41205	3.89045e-10	-0.667279	0.169824	-1.74477	0.0281838	NT-TE-higher
uc008ziv.2	Gm15800	13178	16587.5	14114.8	16696	5220.05	18020.5	553.198	7699.43	511.537	7482.66	3284.61	7782.41	-2.90023	1e-100	-1.15967	0.0025704	-1.74056	0.0169824	NT-TE-higher
uc029vhc.2	D5Ertd579e	1181.84	1684.47	1036.77	3685.86	398.643	2879.28	121.864	2058.78	57.5479	2256.05	424.013	2073.05	-2.10585	5.7544e-08	-0.368837	0.524807	-1.73702	0.0239883	NT-TE-higher
uc007nfa.1	Kidins220	10529.5	4869.5	9954.65	11073	5633.19	11478.9	360.781	2548.23	323.973	2834.04	1572.13	2509.02	-3.52929	1e-100	-1.79693	8.12831e-07	-1.73236	0.0186209	NT-TE-higher
uc012dkt.1	D830031N03Rik	1062.57	1334.65	1205.1	2392.98	701.612	2707.5	279.004	3099.35	323.973	3298.66	743.517	3288.92	-1.1392	0.00234423	0.590133	0.223872	-1.72933	0.0229087	NT-TE-higher
uc008byi.1	Zfp81	215.405	171.245	290.297	305.87	47.8372	224.786	44.8972	213.509	27.7082	231.513	111.975	334.363	-1.57427	0.00316228	0.151719	0.870964	-1.72599	0.0691831	NT-TE-higher
uc007ejq.1	Shprh	2824.84	1499.9	2842.79	3297.74	919.054	2929.6	229.296	3029.98	383.652	2811.68	1560.19	2594.14	-1.59774	6.16595e-05	0.126721	0.870964	-1.72446	0.0223872	NT-TE-higher
uc009oim.2	Zfp26	1384.23	858.226	1326.26	1865.2	533.457	1041.4	256.555	1492.25	191.826	1450.55	737.545	1606.68	-1.44836	0.000436516	0.273538	0.691831	-1.7219	0.0269153	NT-TE-higher
uc009sfl.1	Kif15	3072.77	1433.93	3096.5	2870.2	959.643	2388.1	541.973	3622.72	520.062	3554.92	2390.3	3519.06	-1.04499	0.00281838	0.676763	0.138038	-1.72175	0.0218776	NT-TE-higher
uc007aif.1	Slco5a1	1536.03	1105.43	1279.09	1888.34	1256.81	2208.27	4.81041	74.7667	10.657	76.6388	40.3111	92.0584	-6.13966	1e-100	-4.41799	1e-100	-1.72167	0.0512861	NT-TE-higher
uc008oln.1	Helz2	130.833	232.547	124.413	235.614	84.0775	210.024	67.3458	1126.9	78.8619	1072.94	329.954	925.795	0.49271	9.54993e-08	2.20462	5.88844e-08	-1.71191	0.0436516	NT-TE-higher
uc007ayv.2	Pms1	368.646	261.866	383.809	341.854	187	173.119	155.537	531.845	95.9131	562.816	418.041	722.571	-0.48464	0.00512861	1.22707	0.00549541	-1.71171	0.0436516	NT-TE-higher
uc007nzi.2	Mpp5	1061.85	235.879	905.042	814.795	474.023	617.994	177.985	420.081	106.57	504.539	407.59	629.645	-1.81213	2.13796e-05	-0.101799	0.912011	-1.71033	0.0363078	NT-TE-higher
uc029suy.1	Kmt2d	16566.7	20195.6	17526.8	15752.7	9716.75	20879.6	1895.3	22684.4	2046.15	20395.5	10897.4	19776.9	-1.5614	5.62341e-05	0.145458	0.851138	-1.70686	0.0194984	NT-TE-higher
uc007his.2	Kif5a	4365.93	3276.99	4682.15	4997.58	2177.32	6358.43	75.3631	543.407	51.1537	387.984	167.217	330.889	-5.23974	1e-100	-3.53478	1e-100	-1.70496	0.0281838	NT-TE-higher
uc009uwa.2	Fancb	218.296	132.599	162.631	306.726	89.876	110.716	25.6555	280.568	31.971	347.269	220.965	438.58	-0.74511	0.0251189	0.957861	0.0676083	-1.70297	0.0676083	NT-TE-higher
uc008yil.1	AK139721	498.756	3347.62	549.693	2015.14	73.9302	1435.28	11.2243	1373.55	10.657	1570.3	229.923	2096.5	-2.12855	1.12202e-07	-0.431736	0.446684	-1.69682	0.0331131	NT-TE-higher
uc008hgz.1	Kif20b	1210.03	1062.12	1044.9	1598.75	395.744	1147.42	153.933	1906.16	215.272	1787.44	979.411	2574.16	-0.97228	0.00512861	0.718989	0.11749	-1.69127	0.0288403	NT-TE-higher
uc008uoa.1	Rlf	2691.84	1537.21	2650.89	3595.04	765.395	2542.43	267.78	2512.78	245.111	2651.22	1540.78	3169.93	-1.56961	8.91251e-05	0.119051	0.891251	-1.68866	0.0263027	NT-TE-higher
uc008ovp.2	Phc3	622.361	674.321	711.511	1062.4	327.612	727.368	157.14	1085.27	87.3875	1001.89	380.716	901.477	-1.40288	0.00120226	0.27887	0.691831	-1.68175	0.0371535	NT-TE-higher
uc009rug.2	Setd2	4789.51	3468.89	4704.92	7286.89	1384.38	5189.54	808.15	6611.07	694.837	6372.19	2817.3	7245.69	-1.3314	0.000676083	0.343368	0.562341	-1.67477	0.0251189	NT-TE-higher
uc009pep.1	Kmt2a	7886.86	9902.92	8412.91	13898.6	3750.15	12448.5	962.083	9075.29	910.109	8852.58	3003.93	10157.7	-2.0388	3.54813e-08	-0.368143	0.512861	-1.67065	0.0245471	NT-TE-higher
uc012gyn.1	Atr	1642.28	1375.96	1573.46	3254.9	347.907	2423.66	229.296	3620.4	179.038	3483.07	1381.03	4190.39	-0.99124	0.00457088	0.679099	0.138038	-1.67034	0.0281838	NT-TE-higher
uc012bea.2	Piezo2	305.759	281.855	290.297	410.396	195.698	375.091	473.024	3601.13	633.027	3709.8	1204.86	2577.63	1.54265	1e-100	3.21226	1e-100	-1.66962	0.0316228	NT-TE-higher
uc007pix.1	BC016423	2484.39	2066.27	2290.66	4778.25	1353.94	3214.78	476.231	4917.64	528.588	4214.33	1775.18	5385.41	-1.13909	0.00251189	0.529396	0.288403	-1.66849	0.0269153	NT-TE-higher
uc007rpr.2	Map1b	110154	34055.2	109326	66456.8	51516.3	57509.7	1431.9	5650.67	1491.98	5573.87	6266.14	5788.39	-4.88126	1e-100	-3.21542	1e-100	-1.66584	0.0239883	NT-TE-higher
uc007nsy.2	Atl1	1694.33	786.263	1725.52	1327.15	846.574	1409.78	68.9493	178.053	38.3652	135.714	58.2272	122.455	-4.67671	1e-100	-3.01298	1.58489e-14	-1.66373	0.0446684	NT-TE-higher
uc008dya.2	Cul2	2358.61	1367.96	2463.86	1960.31	903.109	1273.56	391.247	1775.9	383.652	1608.62	1343.7	2010.52	-1.43257	0.00042658	0.229603	0.74131	-1.66217	0.030903	NT-TE-higher
uc011yiy.1	Bahcc1	6277.83	9893.59	6870.35	8057.13	4411.17	10407.3	764.856	8269.04	607.45	8146.86	3305.51	7448.04	-1.90669	4.16869e-07	-0.248937	0.707946	-1.65775	0.0263027	NT-TE-higher
uc009eyy.2	Nat14	138.784	189.236	154.5	136.228	288.473	177.816	16.0347	87.0993	31.971	75.0421	26.8741	40.8183	-2.96442	3.71535e-09	-1.30916	0.0194984	-1.65526	0.131826	NT-TE-higher
uc012chi.1	Cep250	1030.76	1697.8	1022.95	2141.09	381.248	2204.92	272.59	3919.47	221.666	3965.26	958.509	3435.69	-0.74299	0.00616595	0.905449	0.030903	-1.64844	0.030903	NT-TE-higher
uc008hjp.1	Plce1	1400.13	1303.33	1411.64	2204.49	662.473	2196.19	73.7597	1191.64	70.3363	1094.5	482.241	961.402	-2.46039	2.81838e-11	-0.812472	0.0676083	-1.64792	0.0346737	NT-TE-higher
uc009hdv.1	Herc2	10341.6	8901.43	10313.3	14297	3020.99	14472.9	505.093	9573.22	637.289	10612.1	4900.04	9936.23	-1.96891	1.20226e-07	-0.32266	0.588844	-1.64625	0.0269153	NT-TE-higher
uc011yfk.1	Ezh1	226.97	413.121	322.01	434.386	146.411	484.465	16.0347	637.444	59.6793	543.656	217.979	591.432	-1.23344	0.00870964	0.412223	0.524807	-1.64566	0.0562341	NT-TE-higher
uc007eao.2	Cenpf	7022.35	1590.52	7069.57	6220.2	2274.44	4843.3	1277.97	5551.23	1044.39	4892.11	4231.18	5335.04	-1.31975	0.000794328	0.318493	0.60256	-1.63825	0.0281838	NT-TE-higher
uc009gbz.1	Zfp84	893.425	419.785	867.637	604.028	379.798	340.87	72.1562	450.912	157.724	380.001	385.195	390.814	-1.79646	3.54813e-05	-0.158848	0.851138	-1.63762	0.047863	NT-TE-higher
uc011ykq.1	5730507C01Rik	78.0662	269.862	77.2498	249.322	20.2946	47.6413	36.8798	244.341	8.52561	192.395	38.8181	413.394	-1.04933	0.0645654	0.585451	0.389045	-1.63478	0.11749	NT-TE-higher
uc008heb.2	Ranbp6	2676.66	788.929	2641.13	1908.04	849.473	1392.33	266.176	952.697	260.031	1096.89	1042.12	1181.99	-1.9724	3.63078e-07	-0.33933	0.57544	-1.63307	0.0346737	NT-TE-higher
uc009njn.2	Phlpp2	763.314	932.855	775.75	1307.44	291.372	1456.08	65.7423	1687.26	108.702	1287.69	494.185	1229.76	-1.44654	0.000707946	0.186016	0.812831	-1.63255	0.0389045	NT-TE-higher
uc008bfa.2	Syngap1	1614.81	3794.72	1440.91	3301.16	1395.98	3936.78	424.92	3953.38	364.47	3761.69	655.429	3398.34	-1.62156	5.01187e-05	0.010501	1	-1.63206	0.0316228	NT-TE-higher
uc007ihs.1	Sptbn1	7917.22	10021.5	8100.66	17819.3	6471.07	14964.7	1625.92	12981.7	1971.55	12943.2	2800.88	11794.8	-1.8133	1.7378e-06	-0.182458	0.812831	-1.63084	0.0281838	NT-TE-higher
uc007kto.1	Ppm1e	2034.78	946.848	2321.56	1430.82	1553.98	1437.96	75.3631	191.156	38.3652	83.8236	73.1572	101.612	-4.96832	1e-100	-3.33952	1e-100	-1.6288	0.0457088	NT-TE-higher
uc009pra.2	Dmxl2	2732.32	1960.99	2844.42	4586.33	633.481	4442.71	126.674	1351.2	70.3363	1133.62	479.255	1241.92	-3.18829	1e-100	-1.56012	3.46737e-05	-1.62817	0.0346737	NT-TE-higher
uc007vdr.2	Rictor	2568.96	1718.45	2576.08	3185.5	604.488	2812.18	243.728	2649.21	255.768	2638.45	1370.58	2482.1	-1.61757	5.37032e-05	0.010113	1	-1.62768	0.0331131	NT-TE-higher
uc009eud.2	2810474O19Rik	1355.32	1117.43	1266.9	1473.66	594.341	843.452	224.486	1577.81	260.031	1530.38	1127.22	2196.37	-0.99436	0.00707946	0.627332	0.194984	-1.62169	0.0371535	NT-TE-higher
uc009nhv.1	Wwp2	1518.68	1943	1711.69	1416.25	1256.81	1839.22	1654.78	6686.61	1760.54	7507.41	2060.35	5322.02	0.2869	4.57088e-07	1.90839	1.86209e-07	-1.62148	0.0316228	NT-TE-higher
uc008sfa.1	Mdn1	7192.21	8481.65	7520.88	9390.28	1645.31	8369.43	431.334	8998.98	573.347	9195.85	4817.93	10526.8	-1.48909	0.000154882	0.130299	0.870964	-1.61939	0.030903	NT-TE-higher
uc007fct.1	Fabp7	9217.6	3053.77	9343.16	6069.41	8133.78	4186.39	54.518	102.515	36.2338	24.7479	29.8601	57.3194	-7.78818	1e-100	-6.1699	1e-100	-1.61829	0.0457088	NT-TE-higher
uc009dcj.1	Chl1	6833.69	1318.66	6304.4	4372.99	5604.2	4383.67	33.6729	172.657	91.6503	159.664	149.301	121.587	-6.08879	1e-100	-4.47148	1e-100	-1.6173	0.0389045	NT-TE-higher
uc007uet.1	Atp8a2	802.347	579.703	787.135	909.898	571.147	734.749	44.8972	321.42	68.2049	384.79	207.528	311.783	-2.74089	6.60693e-13	-1.12727	0.00933254	-1.61362	0.0512861	NT-TE-higher
uc009kul.1	Lig4	761.146	249.872	739.158	688.849	260.93	260.349	218.072	510.263	166.249	394.37	325.475	570.588	-1.31037	0.00380189	0.300712	0.676083	-1.61108	0.0512861	NT-TE-higher
uc007nse.2	Nemf	1943.7	1011.48	1920.67	2103.39	600.14	1777.49	251.745	1346.57	296.265	1401.05	849.52	1930.62	-1.67374	3.54813e-05	-0.064435	0.933254	-1.60931	0.0380189	NT-TE-higher
uc007vmh.2	Vps13b	1309.78	1633.83	1392.94	2924.18	581.295	2315.63	195.623	4025.07	221.666	4297.36	1545.26	4230.34	-0.7399	0.00758578	0.869	0.0398107	-1.6089	0.0346737	NT-TE-higher
uc007nnm.1	Akap6	6765.02	3969.96	6913.45	10389.3	3157.26	8778.74	32.0694	192.698	38.3652	200.378	67.1852	187.591	-6.9224	1e-100	-5.31629	1e-100	-1.60611	0.0436516	NT-TE-higher
uc009byi.1	Hoxa6	800.179	2198.21	916.426	1441.96	923.403	1812.38	46.5007	302.921	21.314	302.563	88.0873	393.419	-4.0518	1e-100	-2.4489	1.69824e-10	-1.6029	0.0512861	NT-TE-higher
uc008ezs.1	Adamts19	362.141	271.194	269.155	368.414	381.248	251.626	184.399	727.626	260.031	1038.61	546.44	888.45	-0.02715	0.000323594	1.57544	0.000120226	-1.60259	0.0512861	NT-TE-higher
uc008iso.1	Mamdc4	104.811	508.406	52.042	508.926	49.2868	605.245	0	836.308	23.4454	900.505	77.6363	701.728	-1.01268	0.0316228	0.587696	0.288403	-1.60038	0.0758578	NT-TE-higher
uc009kem.2	Mki67	8799.08	3492.21	9011.39	9418.55	4585.12	6627.5	3227.79	12005.8	2685.57	9830.52	6733.45	11595.9	-0.82427	0.00676083	0.775022	0.0707946	-1.5993	0.0316228	NT-TE-higher
uc029qrt.1	Hdac4	27.4677	222.553	38.2183	159.361	30.4419	222.773	0	171.886	2.1314	253.068	29.8601	222.33	-1.50023	0.0489779	0.097393	0.933254	-1.59763	0.169824	NT-TE-higher
uc009dnk.1	Cecr6	540.681	358.483	402.512	293.018	992.985	395.892	35.2764	85.5577	40.4966	57.4791	35.8321	39.0814	-4.11845	1e-100	-2.5217	5.62341e-09	-1.59676	0.0851138	NT-TE-higher
uc009upn.2	Huwe1	25855.1	23517.9	26495.9	38477	10321.2	35233.7	3484.34	37664.7	3936.7	39785.1	17608.5	39774.4	-1.32399	0.000724436	0.269824	0.676083	-1.59381	0.0316228	NT-TE-higher
uc007ejw.1	Utrn	2498.84	2154.89	2325.63	3248.04	1362.64	2792.72	877.099	4577.72	895.189	4849	1767.72	4721.9	-0.80527	0.00812831	0.787813	0.0691831	-1.59308	0.0346737	NT-TE-higher
uc007kkl.1	Nf1	5716.91	4234.49	5540.84	9021.01	1194.48	6018.23	453.782	6511.64	483.828	6182.99	3433.91	7654.74	-1.50877	0.000138038	0.078415	0.933254	-1.58718	0.0346737	NT-TE-higher
uc009lnr.2	Pcm1	8324.9	3163.04	8147.01	10208.5	3703.76	7169.67	1876.06	8009.28	1777.59	7346.14	4290.9	8942.69	-1.34429	0.000691831	0.242405	0.724436	-1.58669	0.0338844	NT-TE-higher
uc008yrg.1	Ep400	9402.64	12483.6	9367.55	13139.5	3641.43	12508.2	859.461	12799.7	1078.49	12089	5521.13	13197.3	-1.58636	4.7863e-05	-0.001711	1	-1.58465	0.0338844	NT-TE-higher
uc007ejv.1	Epm2a	98.3056	43.9774	121.16	60.8312	123.217	28.8532	67.3458	119.473	93.7817	102.983	80.6223	59.0563	-0.50464	0.0954993	1.07994	0.102329	-1.58457	0.165959	NT-TE-higher
uc007isq.1	Zfp354c	1218.7	387.801	1192.9	1090.68	563.899	725.355	288.625	1336.55	345.287	1042.61	867.436	956.191	-0.98584	0.01	0.598638	0.234423	-1.58448	0.0436516	NT-TE-higher
uc007veq.2	Nipbl	4543.74	2882.52	4110.5	8862.5	1361.19	5635.09	708.734	5977.48	752.385	5978.62	2351.48	7752.88	-1.39263	0.000501187	0.181513	0.812831	-1.57414	0.0363078	NT-TE-higher
uc007kwd.1	Dgke	641.878	698.975	548.88	368.414	614.636	562.972	62.5354	247.424	70.3363	352.059	176.175	237.094	-2.53584	1.7378e-10	-0.963072	0.0389045	-1.57277	0.0645654	NT-TE-higher
uc007esg.2	Lama2	1796.97	547.719	1685.67	933.887	1749.68	869.621	670.251	1567.02	720.414	1808.99	2182.77	1402.59	-0.54862	0.00724436	1.02349	0.0128825	-1.57211	0.040738	NT-TE-higher
uc007agq.1	Mybl1	227.693	213.89	203.289	657.148	259.481	444.204	43.2937	158.012	12.7884	209.16	55.2412	277.044	-2.5984	3.54813e-09	-1.0293	0.0380189	-1.56911	0.0954993	NT-TE-higher
uc007hzf.1	Adcy1	272.509	559.047	343.152	662.289	198.597	606.587	6.41388	255.902	34.1024	305.757	97.0453	364.76	-2.54819	1.38038e-09	-0.980611	0.0389045	-1.56758	0.0794328	NT-TE-higher
uc008scm.1	Nkain3	331.781	113.942	361.854	177.353	268.178	129.504	25.6555	53.1845	31.971	41.5127	35.8321	26.0543	-3.36423	1.34896e-13	-1.79699	0.000467735	-1.56723	0.138038	NT-TE-higher
uc009lon.2	Fat1	14262.3	8993.39	14266	11557.9	10464.8	8870	4398.32	25464.6	5522.46	26984.8	24697.3	24957.4	-0.17153	0.000398107	1.39562	0.000169824	-1.56715	0.0346737	NT-TE-higher
uc009bbb.1	Ptprz1	5850.63	1282.68	5597.76	4564.91	5156.27	2959.8	152.33	182.677	53.2851	199.58	164.231	204.092	-5.47446	1e-100	-3.90881	1e-100	-1.56565	0.0436516	NT-TE-higher
uc007ful.1	Pcnt	3029.4	3941.31	2861.49	3376.56	1340.89	3821.37	668.648	5569.73	647.946	5162.74	2188.75	5249.93	-1.04383	0.00562341	0.520807	0.301995	-1.56464	0.0380189	NT-TE-higher
uc008luu.1	Mga	3982.1	3850.69	4204.83	6264.76	1085.76	4521.89	541.973	5731.6	498.748	6189.38	2900.91	6484.04	-1.23289	0.00194984	0.33051	0.57544	-1.5634	0.0380189	NT-TE-higher
uc008owr.1	Usp13	294.917	314.505	357.788	440.384	121.767	456.953	9.62083	364.584	59.6793	275.421	147.808	366.497	-1.82977	0.000123027	-0.2677	0.74131	-1.56207	0.0812831	NT-TE-higher
uc007pmj.1	Lyst	1016.31	760.943	1040.03	1808.66	378.349	1620.47	105.829	1414.4	102.307	1281.3	615.118	1505.07	-1.55756	0.00020893	0.003901	1	-1.56147	0.0457088	NT-TE-higher
uc008hwy.2	Smc3	6670.33	2207.53	6601.2	5352.29	1500.35	4078.36	812.96	4503.73	905.846	4504.12	4517.83	5498.32	-1.24332	0.00177828	0.317906	0.60256	-1.56123	0.0380189	NT-TE-higher
uc008yqm.2	Pole	2389.69	2773.91	2242.68	2915.61	1140.85	2708.17	715.148	6957.93	754.516	6755.39	3144.27	6098.43	-0.32273	0.00186209	1.23832	0.00125893	-1.56105	0.0380189	NT-TE-higher
uc007wjc.2	Plec	5962.67	8477.65	6049.88	6163.66	5088.14	7609.85	1677.23	8343.04	2097.3	8853.37	2678.45	7579.18	-1.40598	0.000416869	0.155016	0.831764	-1.56099	0.0371535	NT-TE-higher
uc008drs.2	Slc8a1	1543.98	529.062	1790.57	1166.07	1233.62	966.916	186.003	738.417	375.127	843.825	779.349	724.308	-1.76721	1.25893e-05	-0.206378	0.776247	-1.56084	0.0457088	NT-TE-higher
uc012bel.1	Cep192	2122.24	2817.22	1954.01	4080.83	716.109	4730.58	312.677	5527.34	279.214	5227.4	1740.84	5943.84	-1.03645	0.00616595	0.522058	0.295121	-1.55851	0.0389045	NT-TE-higher
uc008efm.2	Asxl3	2176.46	1697.8	1998.74	3451.1	779.892	3154.39	262.969	2034.89	245.111	2385.38	828.618	2185.08	-1.88719	9.77237e-07	-0.329943	0.588844	-1.55725	0.0416869	NT-TE-higher
uc007mdm.1	Abca5	632.481	340.492	567.583	622.02	429.085	442.191	157.14	769.249	198.22	787.942	594.216	852.843	-0.77539	0.0199526	0.779482	0.102329	-1.55487	0.0562341	NT-TE-higher
uc007pvn.1	Lrrc16a	351.298	519.067	335.833	425.818	1656.91	466.347	456.989	1197.04	532.851	1084.12	906.254	1088.2	-0.29915	0.00316228	1.25532	0.00204174	-1.55447	0.0501187	NT-TE-higher
uc009gfd.1	Igflr1	28.9134	341.825	9.75787	245.895	21.7442	361.671	3.20694	309.858	2.1314	261.849	11.944	273.57	-1.72178	0.0346737	-0.168043	0.870964	-1.55373	0.199526	NT-TE-higher
uc008tlx.1	Haus6	872.462	850.897	722.895	1255.18	449.38	860.898	190.813	1367.38	198.22	1368.32	676.331	1811.64	-0.9374	0.0128825	0.61627	0.213796	-1.55367	0.047863	NT-TE-higher
uc029uyj.1	Wdr78	124.328	143.26	104.897	287.02	21.7442	171.106	19.2417	208.113	4.26281	207.563	73.1572	276.175	-1.34986	0.0301995	0.203446	0.831764	-1.5533	0.131826	NT-TE-higher
uc008wpi.1	Reln	15256.9	8755.51	14694.5	8760.55	13398.8	10616.6	165.158	461.704	119.359	350.463	341.898	385.603	-6.10464	1e-100	-4.55373	1e-100	-1.55091	0.040738	NT-TE-higher
uc007xhx.1	Abcd2	978.719	412.455	833.484	941.598	704.512	838.083	28.8625	90.1825	23.4454	110.967	56.7342	80.7682	-4.50607	1e-100	-2.95813	4.67735e-13	-1.54794	0.0794328	NT-TE-higher
uc008huz.2	Sh3pxd2a	984.502	1015.48	930.25	1251.75	617.535	1050.79	615.733	4194.64	675.655	4182.4	1788.62	3416.58	0.2827	2.04174e-06	1.82977	8.51138e-07	-1.54706	0.042658	NT-TE-higher
uc009sxi.1	Dock11	2546.55	1112.1	2349.21	3086.97	476.923	2578	279.004	2683.12	204.615	2400.55	1603.49	2621.93	-1.36141	0.000912011	0.185441	0.812831	-1.54685	0.042658	NT-TE-higher
uc007nuy.2	Daam1	2926.76	1507.89	2838.73	2938.75	1248.12	2854.45	299.849	1163.89	213.14	1162.35	631.541	1162.02	-2.61158	8.12831e-14	-1.0655	0.00851138	-1.54608	0.0436516	NT-TE-higher
uc007uvc.2	Pibf1	329.613	185.238	355.349	521.777	162.357	371.736	72.1562	464.787	78.8619	386.387	232.909	580.141	-1.13693	0.0169824	0.409001	0.537032	-1.54593	0.0758578	NT-TE-higher
uc008qzj.2	Wdr47	3807.17	1642.49	3478.68	3035.56	2051.2	2679.32	139.502	433.184	161.987	508.53	337.419	531.507	-3.86475	1e-100	-2.32021	3.98107e-10	-1.54454	0.0457088	NT-TE-higher
uc033htk.1	Nbea	6449.14	4060.58	6328.79	8147.95	1543.84	6930.13	380.023	3486.29	447.595	4291.77	2246.97	4212.97	-2.21774	5.37032e-10	-0.674493	0.134896	-1.54325	0.0398107	NT-TE-higher
uc008ihv.2	Sfmbt2	183.6	144.592	143.929	151.65	102.922	103.335	0	136.43	25.5768	121.345	122.426	147.641	-1.52124	0.0131826	0.021433	0.977237	-1.54267	0.144544	NT-TE-higher
uc007csn.1	Ppp1r12b	527.67	509.072	487.08	644.297	376.899	622.691	56.1215	321.42	72.4677	383.194	162.738	383.866	-2.24815	5.49541e-08	-0.706319	0.169824	-1.54184	0.0707946	NT-TE-higher
uc009sfe.2	Zfp445	3164.57	1795.08	3016.81	4532.35	1213.33	4217.93	498.68	4011.96	451.857	4019.54	1993.16	4201.68	-1.32724	0.00107152	0.21429	0.758578	-1.54153	0.040738	NT-TE-higher
uc008piu.2	Igsf10	478.517	263.865	532.617	575.754	536.357	609.271	251.745	2091.15	404.966	2092.4	1530.33	1786.45	0.50224	9.54993e-08	2.04327	7.24436e-08	-1.54103	0.0501187	NT-TE-higher
uc009cpz.1	Alms1	1957.44	1871.71	1863.75	3286.6	484.171	2082.8	258.159	3241.17	313.316	3127.82	1501.96	3788.29	-1.05241	0.00676083	0.488393	0.346737	-1.5408	0.042658	NT-TE-higher
uc008xwv.3	Epha5	1862.75	484.418	1867.01	1664.72	1239.42	1346.7	84.984	161.095	29.8396	130.126	122.426	200.618	-4.36719	1e-100	-2.82951	2.88403e-13	-1.53767	0.060256	NT-TE-higher
uc009oij.1	Zfp560	115.654	127.934	174.015	350.422	59.4341	146.95	38.4833	150.304	38.3652	261.051	56.7342	279.649	-1.38878	0.0199526	0.146142	0.891251	-1.53492	0.125893	NT-TE-higher
uc009dlp.1	Zfp248	345.515	93.9518	282.165	275.882	118.868	259.678	93.0013	236.633	74.5991	217.941	150.794	322.204	-1.22838	0.0194984	0.304213	0.707946	-1.53259	0.1	NT-TE-higher
uc008rwi.2	Tgs1	2365.12	1056.79	2099.57	2168.5	865.419	1881.49	407.282	2022.55	368.733	1870.46	1415.37	2173.79	-1.28056	0.00194984	0.248697	0.724436	-1.52925	0.0457088	NT-TE-higher
uc007vjc.1	Myo10	3149.39	4920.81	3375.41	4389.27	1175.64	4389.03	506.697	6622.63	547.77	6169.42	2551.55	5738.02	-1.09329	0.00512861	0.435782	0.416869	-1.52908	0.0416869	NT-TE-higher
uc009lxq.1	Zfp866	532.007	267.863	450.488	539.77	265.279	427.429	169.968	362.272	91.6503	393.572	214.993	606.196	-1.38399	0.00346737	0.141597	0.870964	-1.52559	0.074131	NT-TE-higher
uc009cni.2	Tet3	6770.08	8727.52	7517.62	7463.39	3754.5	8390.9	588.474	5605.19	569.084	5575.47	3023.34	5218.67	-2.10775	5.01187e-09	-0.583963	0.218776	-1.52379	0.0416869	NT-TE-higher
uc008tyh.2	Usp24	3298.3	2919.84	3451.03	5427.68	1185.78	4608.45	465.007	4839.79	554.165	5334.38	2290.27	5352.41	-1.2604	0.0018197	0.261191	0.691831	-1.52159	0.0436516	NT-TE-higher
uc009sxw.1	Nkrf	883.305	379.139	1054.66	585.179	497.217	372.407	94.6048	237.403	57.5479	185.21	279.192	261.411	-2.48521	1.86209e-10	-0.966093	0.0371535	-1.51912	0.0724436	NT-TE-higher
uc008bya.1	Zfp563	365.032	135.93	442.357	338.427	246.434	116.755	84.984	71.6835	61.8107	164.454	122.426	197.144	-1.96268	4.36516e-05	-0.446335	0.524807	-1.51634	0.107152	NT-TE-higher
uc008cup.2	Ubr2	4148.35	2840.54	4074.72	4105.68	1210.43	3463.05	582.06	4252.45	556.296	3991.6	2902.4	4519.55	-1.22198	0.00251189	0.294224	0.645654	-1.51621	0.0436516	NT-TE-higher
uc008xsn.1	Fryl	4270.51	4310.46	4325.17	5930.61	1204.63	5625.02	290.228	3001.46	300.528	3047.19	1475.09	3525.14	-2.24315	3.16228e-10	-0.728775	0.1	-1.51437	0.0446684	NT-TE-higher
uc008yis.2	Wdfy3	8827.99	11322.9	9684.68	14489.8	3161.6	12933.6	489.059	9570.91	826.984	9125.6	4272.98	9809.43	-1.95415	1e-07	-0.442785	0.398107	-1.51137	0.042658	NT-TE-higher
uc007vno.2	Ubr5	13104.3	14511.2	12225.8	20820.5	4166.19	18644.5	917.186	13275.3	971.92	13347.9	5945.15	14239.5	-1.91176	2.13796e-07	-0.40153	0.467735	-1.51023	0.042658	NT-TE-higher
uc008ykm.2	BC005561	442.375	400.461	404.138	1609.88	118.868	1002.48	48.1041	1166.98	78.8619	1136.81	295.615	1456.43	-1.18683	0.00794328	0.320295	0.630957	-1.50712	0.0630957	NT-TE-higher
uc009afj.1	Gpc2	17366.1	13187.2	17717.8	12300.8	31237.7	17142.8	2254.48	5574.36	2726.06	5453.33	3510.05	4479.6	-2.96535	1e-100	-1.45895	7.94328e-05	-1.50641	0.042658	NT-TE-higher
uc009nid.1	Zfhx3	18070.2	16952	18429.4	19248.4	8616.5	20685.7	2507.83	18872.8	2807.06	17464.9	9714.98	17425.1	-1.5855	4.36516e-05	-0.081465	0.933254	-1.50403	0.042658	NT-TE-higher
uc009cdf.1	Herc3	631.035	646.335	532.617	730.831	321.814	604.574	76.9666	644.381	106.57	577.186	279.192	533.244	-1.67744	0.000138038	-0.175206	0.831764	-1.50223	0.0691831	NT-TE-higher
uc007ckz.1	Ccnt2	1799.86	1780.42	1698.68	3274.6	721.907	3049.71	343.143	2245.31	168.381	2049.29	750.982	2582.85	-1.73695	1.04713e-05	-0.236823	0.74131	-1.50013	0.0501187	NT-TE-higher
uc008ieh.1	Hspa14	83.8489	273.193	84.5682	231.33	62.3333	181.842	16.0347	344.543	27.7082	189.202	44.7902	211.908	-1.3796	0.0288403	0.119879	0.912011	-1.49948	0.147911	NT-TE-higher
uc029rkw.1	Usp34	4735.29	5235.31	4608.97	11276.9	1339.44	8402.31	955.669	10267.7	763.042	10781.3	3460.79	13097.5	-1.0438	0.00676083	0.454796	0.389045	-1.4986	0.0446684	NT-TE-higher
uc007xco.2	Phf21b	3158.79	6379.39	3426.64	5597.33	3809.58	6202.76	64.1388	278.255	40.4966	257.858	47.7762	220.593	-6.0835	1e-100	-4.58617	1e-100	-1.49733	0.0616595	NT-TE-higher
uc007cyj.1	Hmcn1	1554.1	811.584	1713.32	1467.66	1393.08	1909.01	1391.81	9940.11	1193.59	10867.5	9183.47	9041.7	1.33699	1e-100	2.83334	8.12831e-15	-1.49634	0.0457088	NT-TE-higher
uc009alt.1	Trrap	16034.7	18402.6	16215.9	19462.6	4518.44	21209.1	1120.83	22415.4	1558.06	22539	11932.1	21267.2	-1.33097	0.000851138	0.164773	0.831764	-1.49575	0.0436516	NT-TE-higher
uc007jzl.2	Zzef1	2475.71	3051.77	2467.93	3930.04	1033.57	4491.03	147.519	2922.84	215.272	2784.54	1180.97	2670.56	-1.9488	2.0893e-07	-0.453534	0.398107	-1.49526	0.0489779	NT-TE-higher
uc007kdx.1	Prpf8	26651.7	26978.8	26228.3	26632.1	6007.19	25573.3	2477.36	29979.9	3007.41	30954.9	18135.5	28605.8	-1.31769	0.000954993	0.177331	0.812831	-1.49503	0.0436516	NT-TE-higher
uc007igw.2	Ccdc88a	2782.92	968.17	2680.97	4251.33	979.938	3000.06	646.199	2718.58	289.871	2466.81	1373.56	3111.75	-1.47805	0.000269153	0.013774	1	-1.49182	0.0501187	NT-TE-higher
uc009opt.1	Glb1l2	81.6804	92.6192	103.271	73.6829	86.9767	51.6673	52.9146	129.493	74.5991	167.647	58.2272	119.85	-0.55547	0.125893	0.936117	0.158489	-1.49159	0.18197	NT-TE-higher
uc009jvy.1	Srcap	2109.96	4403.07	2364.66	4210.2	1091.56	4598.39	434.541	4724.18	304.791	4540.05	1322.8	4498.7	-1.42995	0.00042658	0.058966	0.954993	-1.48891	0.0489779	NT-TE-higher
uc008rzp.1	1110037F02Rik	5036.72	3144.39	5312.35	5905.77	1540.94	4837.26	729.579	5944.34	784.356	6316.31	4213.26	6519.64	-1.05304	0.00691831	0.43551	0.416869	-1.48855	0.0467735	NT-TE-higher
uc033inn.1	Tnrc18	10035.8	15581.3	11056.5	12970.8	8649.84	15392.2	1771.84	20392.8	2216.66	21769.4	10916.9	19611	-0.99618	0.00812831	0.491299	0.331131	-1.48748	0.0446684	NT-TE-higher
uc009jwx.1	Stx1b	576.823	261.199	552.946	288.734	688.566	264.375	208.451	223.529	161.987	192.395	156.766	246.647	-1.78469	7.07946e-05	-0.297455	0.691831	-1.48723	0.0870964	NT-TE-higher
uc012gxy.1	Zfp949	176.372	216.556	121.16	778.811	30.4419	535.461	60.9319	750.75	27.7082	607.522	71.6642	735.599	-1.03406	0.0354813	0.452852	0.467735	-1.48691	0.0933254	NT-TE-higher
uc009lxl.2	Zfp869	281.183	163.916	266.715	464.373	73.9302	267.059	51.3111	244.341	42.6281	314.538	140.342	389.945	-1.40185	0.00758578	0.084973	0.933254	-1.48682	0.107152	NT-TE-higher
uc007mac.1	Bptf	5773.29	6088.21	5846.59	10594.1	1981.62	9308.83	973.307	10272.3	596.793	9238.16	4031.11	10472.9	-1.27883	0.00151356	0.206178	0.776247	-1.48501	0.0457088	NT-TE-higher
uc007zbj.1	Adcy5	752.472	1555.87	657.03	1554.19	707.411	1849.96	30.466	760.77	89.5189	904.497	250.825	781.628	-2.50275	9.77237e-12	-1.01943	0.0158489	-1.48332	0.0645654	NT-TE-higher
uc007jny.1	Myh10	16735.8	7192.31	16263.1	14578.1	5770.91	14307.1	5254.58	21830.3	5143.07	21544.3	13622.2	19060.4	-0.69068	0.0134896	0.79128	0.0616595	-1.48196	0.0457088	NT-TE-higher
uc008cdb.2	Egfl8	146.013	111.276	85.3813	105.384	237.736	46.2992	44.8972	98.6612	76.7305	102.983	43.2971	54.7139	-1.51279	0.0194984	-0.034289	0.977237	-1.47851	0.18197	NT-TE-higher
uc009ulu.1	Acsl4	1984.18	552.383	2068.67	1225.19	963.992	1080.99	176.382	433.184	151.33	499.749	630.048	592.3	-2.3834	6.76083e-11	-0.906099	0.0380189	-1.4773	0.0630957	NT-TE-higher
uc007jgn.1	Smcr8	993.176	772.271	1067.67	1017.85	642.178	779.706	136.295	875.618	166.249	838.236	700.219	948.375	-1.42551	0.001	0.051169	0.954993	-1.47668	0.0645654	NT-TE-higher
uc007pfa.2	Zbtb42	134.447	151.922	114.655	115.665	321.814	171.777	0	67.8296	44.7595	45.5043	23.8881	29.5282	-3.09584	5.24807e-10	-1.61922	0.00363078	-1.47662	0.194984	NT-TE-higher
uc007fyo.2	2610008E11Rik	657.057	298.514	687.116	953.593	302.969	871.634	131.485	692.941	130.016	702.522	410.576	1022.2	-1.28912	0.0042658	0.187376	0.812831	-1.47649	0.0691831	NT-TE-higher
uc009abu.1	Ache	471.289	384.469	394.38	323.005	1230.72	279.808	120.26	136.43	115.096	157.269	82.1153	122.455	-2.72243	3.54813e-12	-1.24614	0.0057544	-1.47629	0.0933254	NT-TE-higher
uc008lxe.1	Tmem62	328.167	178.575	310.625	418.107	533.457	385.827	8.01736	47.0182	17.0512	63.8656	55.2412	80.7682	-3.83321	1e-100	-2.35889	1.94984e-07	-1.47432	0.134896	NT-TE-higher
uc008uli.2	Ermap	58.5497	81.2916	123.6	121.662	59.4341	114.071	24.0521	168.032	29.8396	154.874	73.1572	142.43	-0.91809	0.141254	0.554726	0.47863	-1.47282	0.186209	NT-TE-higher
uc008jza.2	Ubr3	5789.19	4117.89	6103.55	6846.51	2291.84	6833.5	702.32	6103.89	775.831	5736.73	3504.08	5516.55	-1.50839	0.000141254	-0.036137	0.977237	-1.47225	0.0501187	NT-TE-higher
uc012dpy.2	Per3	167.698	211.891	124.413	234.757	98.5736	124.136	144.312	558.052	44.7595	530.883	219.472	570.588	0.07133	0.00131826	1.54078	0.000549541	-1.46945	0.104713	NT-TE-higher
uc009fea.3	Zfp551	179.263	87.9549	174.828	221.049	107.271	229.483	32.0694	137.972	29.8396	153.278	61.2132	108.559	-1.89715	0.000616595	-0.428292	0.588844	-1.46886	0.158489	NT-TE-higher
uc009slj.1	Ppp1r3f	245.041	433.777	191.092	343.568	375.45	538.145	12.8278	265.152	38.3652	226.723	104.51	217.119	-2.36045	5.88844e-08	-0.892009	0.0794328	-1.46845	0.112202	NT-TE-higher
uc008xdc.2	Htt	4086.91	5862.33	4094.24	7549.07	1620.67	6672.46	344.746	5627.54	430.543	5680.85	2282.8	6045.46	-1.67837	1.41254e-05	-0.210762	0.758578	-1.46761	0.0501187	NT-TE-higher
uc009hwx.2	Akap13	2993.98	2032.29	2694.8	2951.6	1713.44	2612.89	578.853	4167.66	782.225	4114.54	3081.56	4331.09	-0.73553	0.017378	0.731561	0.0977237	-1.46709	0.0512861	NT-TE-higher
uc008nrn.1	Chd6	3870.78	4097.23	4126.76	7902.06	1739.53	8753.24	705.527	9015.17	726.808	8649.8	2893.44	7824.96	-1.16951	0.00380189	0.296672	0.630957	-1.46618	0.0501187	NT-TE-higher
uc009ges.2	Arhgap33	4667.35	11324.2	4755.33	9467.39	5601.3	12780.6	287.021	2454.97	268.557	2426.89	538.975	1889.8	-3.77557	1e-100	-2.30966	1.7378e-10	-1.46591	0.0512861	NT-TE-higher
uc007lei.1	Mllt6	1909.73	5269.96	1923.11	2738.26	1332.19	4360.18	168.364	3948.76	323.973	3409.63	1130.2	3397.48	-1.66736	2.18776e-05	-0.201623	0.776247	-1.46574	0.0524807	NT-TE-higher
uc008fxb.2	Suv420h1	1916.96	1687.8	1925.55	2550.63	1651.11	2559.21	447.368	1893.06	398.572	1882.44	758.447	1713.5	-1.77395	5.24807e-06	-0.308403	0.630957	-1.46555	0.0562341	NT-TE-higher
uc007ott.2	Trip11	1090.76	613.019	1127.85	1465.95	385.597	1099.77	261.366	1378.17	274.951	1199.88	662.894	1465.12	-1.11795	0.00870964	0.347416	0.57544	-1.46536	0.0630957	NT-TE-higher
uc009kgj.1	Adam8	87.4631	255.869	66.6788	329.859	27.5426	450.914	9.62083	275.172	0	215.547	34.3391	232.751	-1.98251	0.000512861	-0.518892	0.446684	-1.46361	0.165959	NT-TE-higher
uc008von.1	Spen	7790.72	11881.2	8233.2	9877.79	4343.04	8933.74	801.736	6227.99	752.385	5742.32	2930.77	6662.07	-2.18175	5.88844e-10	-0.720096	0.1	-1.46165	0.0501187	NT-TE-higher
uc007ogd.1	Ylpm1	6257.59	4517.68	5860.41	6475.52	4111.1	4991.6	1334.09	5493.42	1308.68	5280.89	3642.93	6280.81	-1.36778	0.000707946	0.093544	0.912011	-1.46133	0.0512861	NT-TE-higher
uc008dpc.1	Heatr5b	3269.38	1935.67	3481.12	3196.64	1119.1	3016.16	378.419	2816.47	462.514	2970.55	2194.72	2873.78	-1.37268	0.000812831	0.08805	0.912011	-1.46073	0.0537032	NT-TE-higher
uc008wna.2	Cacna2d1	2647.02	845.566	2413.45	2081.97	1913.49	1800.97	476.231	1122.27	430.543	1065.76	812.195	1017.85	-2.01893	6.76083e-08	-0.560397	0.263027	-1.45854	0.0588844	NT-TE-higher
uc008omd.1	Lime1	256.607	1202.05	174.828	1079.54	113.07	1202.44	46.5007	964.259	4.26281	1003.49	106.003	852.843	-1.76024	8.51138e-05	-0.30478	0.660693	-1.45546	0.0831764	NT-TE-higher
uc007fcx.1	Gcc2	1405.19	378.473	1352.28	1410.26	472.574	1150.77	436.144	1358.9	281.345	1158.36	853.999	1405.19	-1.0381	0.0125893	0.416682	0.467735	-1.45478	0.0645654	NT-TE-higher
uc007eig.2	Lats1	2367.29	1941	2341.07	3187.21	1467.01	2782.65	365.591	1797.48	419.886	1758.7	779.349	1938.44	-1.97931	1.1749e-07	-0.525737	0.301995	-1.45357	0.057544	NT-TE-higher
uc007sgp.1	Slc4a7	2704.13	2212.86	2710.25	3954.03	2233.85	3459.69	347.953	2198.29	458.252	2243.28	1177.98	2396.99	-1.9445	1.86209e-07	-0.493256	0.338844	-1.45125	0.0562341	NT-TE-higher
uc009uwr.2	Ofd1	390.331	317.837	326.075	638.299	140.612	484.465	75.3631	687.545	66.0735	507.732	247.839	598.379	-1.13226	0.0186209	0.316946	0.660693	-1.4492	0.0912011	NT-TE-higher
uc009aun.2	Stard13	207.454	213.89	152.873	256.176	192.798	365.697	57.725	663.651	93.7817	580.379	268.741	500.242	-0.38727	0.025704	1.06133	0.0234423	-1.4486	0.102329	NT-TE-higher
uc009aff.2	BC037034	1491.93	2494.72	1444.98	2205.34	1930.88	2555.18	214.865	1121.5	217.403	1026.64	374.744	1142.04	-2.58908	1.07152e-13	-1.14091	0.00446684	-1.44817	0.0630957	NT-TE-higher
uc008fsa.2	Epg5	1863.47	1976.99	2019.07	2376.7	771.194	2548.47	198.83	2341.66	202.483	2504.33	1339.23	2213.74	-1.41518	0.000616595	0.032596	0.977237	-1.44777	0.0588844	NT-TE-higher
uc007nmd.2	Nova1	2906.52	2103.59	2882.64	3229.19	2620.9	3718.7	62.5354	255.132	70.3363	165.252	62.7062	151.983	-5.42956	1e-100	-3.98239	1e-100	-1.44718	0.0707946	NT-TE-higher
uc009msf.2	Chd9	2740.99	2422.09	2680.16	5254.62	1065.47	4494.38	277.401	3047.71	298.396	2992.11	1197.39	3040.53	-1.86828	7.07946e-07	-0.422551	0.446684	-1.44573	0.057544	NT-TE-higher
uc009orr.3	Nfrkb	1836	2733.93	1926.37	2627.74	1227.82	2961.14	189.21	2757.12	306.922	2528.28	1224.26	2545.5	-1.53313	0.000151356	-0.087906	0.912011	-1.44522	0.0588844	NT-TE-higher
uc009mjv.2	Tbc1d9	3147.95	3816.71	3084.3	4394.41	1717.79	4697.03	105.829	735.334	89.5189	645.841	264.262	659.173	-4.10252	1e-100	-2.66135	5.7544e-13	-1.44117	0.0630957	NT-TE-higher
uc008qrw.2	Tspan2	169.143	109.944	171.576	117.378	194.248	50.9963	49.7076	108.681	49.0223	101.387	100.031	72.0834	-1.4187	0.0239883	0.022203	0.977237	-1.44091	0.177828	NT-TE-higher
uc007wll.1	Kifc2	83.8489	591.03	57.734	296.445	181.202	912.565	8.01736	402.353	25.5768	430.295	35.8321	233.62	-2.19637	3.89045e-06	-0.755844	0.151356	-1.44052	0.131826	NT-TE-higher
uc008dyr.2	Svil	847.163	1022.14	891.219	1385.41	572.597	1343.35	862.668	4656.35	839.773	4371.6	1245.17	3938.54	0.35033	2.81838e-06	1.78959	1.44544e-06	-1.43926	0.060256	NT-TE-higher
uc009txw.1	Taf1	3407.45	2128.91	3429.89	4329.3	1072.71	3695.22	323.901	3779.19	458.252	3435.97	2367.91	3751.81	-1.3267	0.00123027	0.111298	0.891251	-1.438	0.057544	NT-TE-higher
uc008dmh.2	Smchd1	5071.41	2216.2	4919.59	4686.57	2006.26	3496.6	1167.33	5784.01	1153.09	5795.01	5449.47	6672.5	-0.62627	0.018197	0.811636	0.0562341	-1.4379	0.0549541	NT-TE-higher
uc007nbj.2	Nbas	3477.56	2681.96	3150.16	3103.25	1079.96	3688.51	194.02	3779.96	372.995	3874.25	2720.26	3305.42	-1.22749	0.00295121	0.210205	0.758578	-1.4377	0.057544	NT-TE-higher
uc007xzq.1	Adcy9	365.032	376.474	212.234	353.849	285.574	528.08	16.0347	253.59	34.1024	247.479	135.863	244.91	-2.19233	6.0256e-07	-0.754678	0.158489	-1.43765	0.11749	NT-TE-higher
uc007ksk.1	Med13	3445.76	4513.02	3461.6	8345.01	1246.67	4911.75	628.561	6155.53	545.639	6328.29	2203.68	7448.91	-1.27015	0.00190546	0.165787	0.831764	-1.43594	0.0562341	NT-TE-higher
uc007vaj.1	Dock9	486.468	651.666	715.577	845.639	143.512	546.197	192.417	1600.16	132.147	1543.95	768.898	1349.61	-0.29793	0.00870964	1.13728	0.00616595	-1.43521	0.0724436	NT-TE-higher
uc011wky.2	Pgap1	3248.42	606.356	3328.25	1185.78	2128.03	927.327	445.765	651.318	453.989	519.707	1364.61	743.415	-1.94071	2.81838e-07	-0.50611	0.338844	-1.4346	0.0645654	NT-TE-higher
uc008xbv.3	Haus3	620.193	347.822	585.472	478.939	146.411	242.903	323.901	604.3	164.118	510.925	489.706	972.692	-0.46813	0.0263027	0.96562	0.0331131	-1.43375	0.0831764	NT-TE-higher
uc033igl.1	Vps13d	2735.21	3270.99	2882.64	5777.25	919.054	5065.41	285.418	4380.4	228.06	4835.43	1887.16	4808.75	-1.44225	0.000363078	-0.009079	1	-1.43318	0.057544	NT-TE-higher
uc009jjp.1	Smg1	4460.62	5789.7	4404.86	12517.5	863.969	10759.5	505.093	12137.6	522.194	11995.6	3433.91	11883.3	-1.12384	0.00537032	0.309328	0.616595	-1.43316	0.0549541	NT-TE-higher
uc008bxw.1	Zfp952	307.928	175.91	208.981	237.327	89.876	209.353	51.3111	206.572	44.7595	161.261	126.905	250.989	-1.43883	0.00912011	-0.008516	1	-1.43032	0.138038	NT-TE-higher
uc009tao.1	Thoc2	2821.23	1345.31	2485	3102.39	758.147	2290.81	489.059	2692.37	370.864	2489.96	1814	2821.68	-1.17984	0.00457088	0.248487	0.724436	-1.42833	0.0616595	NT-TE-higher
uc009tyr.1	Phka1	271.786	352.486	335.833	429.245	192.798	310.675	205.244	1219.39	183.301	1300.46	653.936	1303.58	0.38292	8.91251e-06	1.80785	4.89779e-06	-1.42493	0.0812831	NT-TE-higher
uc008uui.2	Zmym6	377.32	821.579	500.091	1537.06	107.271	1075.62	67.3458	1194.73	121.49	1189.5	220.965	1443.41	-1.26749	0.00537032	0.156732	0.851138	-1.42422	0.0776247	NT-TE-higher
uc009myz.3	Cnot1	10229.6	10439.3	10462.1	15388.6	4548.88	13922.7	2191.95	20694.2	2442.59	20567.1	10137.5	21123.1	-0.77261	0.0194984	0.650225	0.151356	-1.42283	0.0562341	NT-TE-higher
uc007lee.1	Srcin1	2107.07	3082.42	2034.52	2421.25	1685.9	3791.84	52.9146	310.629	36.2338	320.925	117.947	265.753	-4.79329	1e-100	-3.37276	1e-100	-1.42053	0.0758578	NT-TE-higher
uc008dzc.1	Arhgap12	1227.37	537.058	1251.45	1349.42	701.612	761.589	272.59	944.989	372.995	699.329	467.311	832.868	-1.51577	0.000354813	-0.095556	0.912011	-1.42021	0.074131	NT-TE-higher
uc007zxz.1	Son	19708.1	18194	20167.1	32363.1	11480.9	34979.4	4789.57	33504.7	4629.41	33742.6	13204.1	33452.8	-1.18258	0.00338844	0.23546	0.724436	-1.41804	0.0562341	NT-TE-higher
uc009rbx.1	Xrn1	2349.94	1502.56	2393.93	2680	668.271	2101.58	415.299	2330.87	375.127	2366.22	1573.63	2632.35	-1.19343	0.00446684	0.222128	0.758578	-1.41556	0.0645654	NT-TE-higher
uc011wxn.1	Ahctf1	3849.82	4172.53	3976.33	5988.02	1277.11	4947.31	463.403	6000.6	507.274	5733.54	3227.88	6851.4	-1.11515	0.00630957	0.298919	0.630957	-1.41407	0.0616595	NT-TE-higher
uc008uyn.2	Bai2	1940.81	5315.27	2092.25	3621.6	1852.6	4343.41	89.7944	1128.44	144.935	1290.88	356.828	1153.34	-3.30822	1e-100	-1.89426	2.95121e-07	-1.41395	0.0676083	NT-TE-higher
uc008bxn.3	Zfp811	951.251	429.113	871.703	1769.25	311.667	1164.19	60.9319	189.614	19.1826	245.883	70.1712	205.829	-3.80324	1e-100	-2.38989	1.47911e-09	-1.41335	0.0977237	NT-TE-higher
uc009bya.2	Hoxa3	891.979	1689.13	731.84	1605.6	1472.81	1978.79	40.0868	353.022	95.9131	410.337	135.863	472.451	-3.50669	1e-100	-2.09356	4.2658e-08	-1.41312	0.0812831	NT-TE-higher
uc007usy.1	Kbtbd7	1089.31	364.48	938.382	550.908	378.349	320.069	134.692	420.081	179.038	486.177	727.093	519.348	-1.20578	0.00831764	0.207257	0.794328	-1.41303	0.0851138	NT-TE-higher
uc009qsx.1	Hmgcll1	388.163	151.256	363.481	284.45	287.023	151.647	102.622	171.115	70.3363	129.328	123.919	147.641	-1.8014	0.000213796	-0.388437	0.60256	-1.41296	0.131826	NT-TE-higher
uc008csq.3	Zfp318	2236.45	1798.41	2335.38	3313.16	1259.71	2730.31	598.095	3320.57	575.479	2863.58	1487.03	3348.84	-1.13109	0.00645654	0.281845	0.660693	-1.41293	0.0645654	NT-TE-higher
uc009dnw.2	Mical3	1844.68	2687.95	2007.68	3056.98	1185.78	3061.79	187.606	2007.14	236.586	1876.05	801.744	1825.53	-2.035	3.38844e-08	-0.625405	0.186209	-1.40959	0.0676083	NT-TE-higher
uc007nun.2	2700049A03Rik	1272.91	979.498	1325.44	1654.44	634.93	1966.04	254.952	1649.49	285.608	1583.07	779.349	1750.85	-1.29056	0.0025704	0.115557	0.891251	-1.40612	0.0707946	NT-TE-higher
uc009dlv.3	Cacna1c	351.298	467.76	330.141	934.744	288.473	666.307	362.385	4298.7	475.303	3950.09	1391.48	4353.67	1.2015	2.04174e-14	2.60743	2.29087e-12	-1.40593	0.0691831	NT-TE-higher
uc007bhs.1	Pikfyve	2133.09	1635.83	1986.54	3306.3	691.465	2202.9	354.367	2295.41	236.586	1920.76	1061.53	2295.38	-1.53888	0.000144544	-0.133755	0.870964	-1.40512	0.0676083	NT-TE-higher
uc009una.1	Amot	1974.06	922.194	1802.77	967.302	1539.49	1204.45	3992.64	8645.96	5023.72	8897.28	7324.68	7603.5	1.61976	1e-100	3.02279	1e-100	-1.40303	0.0630957	NT-TE-higher
uc008pma.1	Smc4	4609.52	2042.29	4351.2	4888.77	1471.36	3076.55	1117.62	4474.44	1023.07	4007.57	3575.75	5994.22	-0.86743	0.0199526	0.532732	0.281838	-1.40016	0.0645654	NT-TE-higher
uc008wzy.2	Prr14l	2001.53	1732.44	1981.66	2884.77	779.892	2539.08	384.833	2869.65	377.258	2703.11	1400.44	3008.4	-1.13754	0.00676083	0.262059	0.691831	-1.3996	0.0676083	NT-TE-higher
uc008ozg.2	D3Ertd254e	542.127	267.196	583.033	625.447	246.434	436.152	176.382	526.45	106.57	400.757	262.769	469.845	-1.32613	0.00524807	0.073222	0.933254	-1.39936	0.102329	NT-TE-higher
uc008zng.2	Setd1b	3639.48	5253.97	3664.08	4319.87	2373.02	4570.88	476.231	4168.44	539.245	4071.43	2194.72	4130.47	-1.58998	4.89779e-05	-0.1934	0.794328	-1.39658	0.0645654	NT-TE-higher
uc009chv.2	Polr1a	2652.08	2591.34	2598.85	2826.51	813.233	2253.23	468.214	3750.67	552.033	4045.89	2533.63	4015.83	-0.77005	0.025704	0.622843	0.186209	-1.39289	0.0676083	NT-TE-higher
uc009ttx.2	Amer1	1348.81	1022.81	1552.31	1381.13	916.155	1503.72	331.919	1291.84	398.572	1605.42	839.069	1316.61	-1.28091	0.00288403	0.108911	0.891251	-1.38982	0.0758578	NT-TE-higher
uc007xfh.2	Tubgcp6	1319.17	3261.66	1545.81	2949.03	714.659	2849.75	224.486	3691.32	319.71	3633.16	1085.41	3492.14	-1.13304	0.00707946	0.255591	0.707946	-1.38863	0.0691831	NT-TE-higher
uc008gkh.3	Flrt1	335.396	206.561	218.739	215.051	244.985	137.556	57.725	247.424	80.9933	190.799	217.979	217.987	-1.15637	0.0346737	0.231601	0.794328	-1.38797	0.138038	NT-TE-higher
uc009pxi.1	Hcn4	1515.79	1495.23	1371.79	1149.8	1406.12	1474.87	62.5354	299.838	74.5991	241.093	164.231	220.593	-3.82286	1e-100	-2.43546	2.13796e-10	-1.3874	0.0891251	NT-TE-higher
uc033ild.1	Ttc28	5343.92	7025.06	5412.36	5892.06	2062.8	6275.23	423.316	5568.19	584.004	5669.67	3092.01	4833.93	-1.64332	1.94984e-05	-0.256006	0.707946	-1.38731	0.0645654	NT-TE-higher
uc008seh.2	Ufl1	1324.23	704.305	1479.13	1231.19	695.814	966.245	251.745	1117.65	294.134	1207.86	1142.15	1340.06	-1.0493	0.0144544	0.337392	0.588844	-1.38669	0.0776247	NT-TE-higher
uc012cbx.1	Pla2g4b	99.0285	827.575	116.281	770.243	124.667	1265.51	22.4486	863.285	29.8396	826.262	59.7202	811.156	-1.58216	0.00134896	-0.195544	0.812831	-1.38661	0.11749	NT-TE-higher
uc009byh.1	Hoxa5	1486.87	3550.85	1514.1	2297.88	2499.13	3206.06	80.1736	529.533	106.57	411.933	144.821	487.215	-4.04877	1e-100	-2.66407	1.02329e-12	-1.3847	0.0794328	NT-TE-higher
uc009jzj.2	Sec23ip	4974.55	2274.83	4457.72	3181.21	1693.15	2787.35	649.406	2495.05	737.465	2485.17	2617.24	2770.44	-1.47335	0.000245471	-0.088866	0.912011	-1.38448	0.0676083	NT-TE-higher
uc009qxj.2	Dopey1	1087.14	1106.77	996.929	2374.99	374	2165.33	139.502	1797.48	100.176	1563.11	594.216	1657.92	-1.55303	0.000169824	-0.170073	0.831764	-1.38296	0.0776247	NT-TE-higher
uc009pba.1	Arhgef12	2592.81	3015.79	2615.92	4879.35	1459.76	4294.42	530.749	4312.57	575.479	3997.99	1442.24	3827.37	-1.38659	0.000691831	-0.006054	1	-1.38054	0.0691831	NT-TE-higher
uc009mqc.1	Neto2	445.989	615.018	400.073	1178.07	359.504	809.23	49.7076	401.582	72.4677	482.984	135.863	571.457	-2.21748	2.5704e-08	-0.83753	0.0758578	-1.37995	0.104713	NT-TE-higher
uc007nnk.1	Arhgap5	2024.66	1205.38	2188.2	3708.13	817.581	1769.44	558.008	2739.39	524.325	3061.56	1906.57	4535.18	-0.75019	0.0288403	0.629442	0.18197	-1.37963	0.0691831	NT-TE-higher
uc008jms.2	Zbtb6	576.1	293.849	458.62	509.783	292.822	370.394	60.9319	241.257	98.0445	300.967	255.304	414.263	-1.6748	0.000239883	-0.295345	0.691831	-1.37946	0.114815	NT-TE-higher
uc009sri.1	Usp9x	16206.7	9037.36	15483.3	13927.8	4764.88	10846.1	2179.12	9000.52	1737.09	10108.3	8922.2	11879	-1.50521	0.000120226	-0.125783	0.870964	-1.37943	0.0645654	NT-TE-higher
uc008uty.3	Zmym4	4469.29	2641.98	4552.05	5060.13	2509.28	3659.65	1239.48	3933.34	1123.25	4100.97	2588.87	4657.63	-1.21901	0.00323594	0.159822	0.831764	-1.37883	0.0676083	NT-TE-higher
uc007otv.2	Atxn3	506.708	368.478	483.828	462.66	381.248	395.892	189.21	356.105	93.7817	268.236	129.891	337.837	-1.72831	0.00011749	-0.3505	0.616595	-1.37781	0.114815	NT-TE-higher
uc011zhv.1	D14Abb1e	1832.39	1821.07	1758.86	2650.01	408.791	1576.19	389.644	2239.15	296.265	2190.59	1266.07	3245.49	-1.03366	0.0134896	0.344054	0.562341	-1.37771	0.0724436	NT-TE-higher
uc008xxj.2	Uba6	2668.71	924.193	2630.56	1695.56	1014.73	1199.08	476.231	1328.84	566.953	1390.67	1790.11	1734.35	-1.15512	0.00660693	0.222166	0.758578	-1.37729	0.074131	NT-TE-higher
uc012cch.1	AK087617	127.219	191.902	130.918	472.941	33.3411	597.864	1.60347	575.01	8.52561	483.782	132.877	577.536	-1.00161	0.0616595	0.374212	0.588844	-1.37582	0.131826	NT-TE-higher
uc009bgt.1	Exoc4	3308.42	1785.75	3210.34	2624.31	1384.38	2445.81	458.593	2166.69	381.521	2149.88	1966.29	2002.7	-1.49164	0.000218776	-0.11749	0.891251	-1.37415	0.0724436	NT-TE-higher
uc007vej.2	Nup155	6708.64	3792.72	7077.71	5156.94	2703.53	4956.03	772.873	6375.21	976.182	6266.02	6918.59	6296.45	-0.92716	0.0177828	0.445614	0.398107	-1.37277	0.0676083	NT-TE-higher
uc012fqa.1	Pgm2l1	2879.05	755.612	2696.42	1920.04	1248.12	1768.77	179.589	646.693	219.534	514.917	600.188	527.164	-2.76777	1e-100	-1.39569	0.000346737	-1.37208	0.0794328	NT-TE-higher
uc008tkq.1	Ttc39b	161.915	358.483	175.642	134.514	17.3953	118.097	40.0868	167.262	14.9198	108.572	37.3251	137.219	-1.93567	0.00047863	-0.566097	0.436516	-1.36958	0.194984	NT-TE-higher
uc009tyc.2	Ogt	8113.83	7127.01	7815.24	12294.8	3077.53	14512.5	1614.7	13580.6	1694.46	13702.4	5524.12	13420.5	-1.10514	0.00691831	0.262421	0.691831	-1.36756	0.0676083	NT-TE-higher
uc008ctc.2	Cul9	824.755	1499.9	903.416	1264.6	388.496	2025.76	35.2764	1035.17	55.4165	868.573	350.856	699.123	-2.24702	1.34896e-09	-0.880016	0.0457088	-1.367	0.0891251	NT-TE-higher
uc012bxr.1	Ccdc141	108.425	185.905	129.292	209.91	28.9922	161.712	41.6903	626.653	66.0735	670.589	247.839	607.064	0.40642	8.51138e-05	1.77277	4.7863e-05	-1.36635	0.131826	NT-TE-higher
uc009hei.1	Ube3a	4940.58	1930.34	4376.4	4509.22	1504.7	2877.93	707.131	2242.23	526.456	2134.71	2064.83	2949.34	-1.71269	7.24436e-06	-0.34673	0.562341	-1.36596	0.0724436	NT-TE-higher
uc008kee.1	Hoxd3	1301.1	3177.04	1443.35	2953.31	1935.23	3799.89	33.6729	164.178	27.7082	130.126	23.8881	171.958	-5.77843	1e-100	-4.41287	1e-100	-1.36556	0.109648	NT-TE-higher
uc012drr.2	Ankib1	1077.02	1210.71	1068.49	1843.78	617.535	1941.88	152.33	1120.73	136.41	1388.28	538.975	1360.9	-1.73303	1.34896e-05	-0.368542	0.537032	-1.36449	0.0831764	NT-TE-higher
uc008wmb.3	Sema3a	1491.93	199.897	1343.33	732.545	1603.27	689.792	1430.3	1595.54	1255.4	1530.38	2315.65	1580.62	0.17308	0.000144544	1.53745	5.88844e-05	-1.36438	0.0776247	NT-TE-higher
uc007gkj.1	A230046K03Rik	1626.38	1005.48	1357.16	2909.62	533.457	1943.9	243.728	1785.15	196.089	2017.36	967.467	2242.4	-1.31812	0.00190546	0.045327	0.954993	-1.36344	0.0776247	NT-TE-higher
uc009dmk.1	Erc1	1927.8	1016.81	2002.8	1991.15	1366.98	1563.44	689.493	1528.48	543.508	1718.78	1009.27	1733.48	-1.23944	0.00363078	0.12394	0.891251	-1.36338	0.0776247	NT-TE-higher
uc008cpk.1	Slc25a27	202.394	371.809	252.891	807.941	237.736	742.13	28.8625	361.501	46.8909	422.312	97.0453	459.423	-1.99149	5.49541e-06	-0.628153	0.251189	-1.36333	0.125893	NT-TE-higher
uc009obp.2	Gria4	620.193	246.54	656.217	602.314	482.721	428.1	44.8972	63.9756	55.4165	141.303	59.7202	92.9269	-3.4598	1e-100	-2.09767	9.12011e-07	-1.36213	0.134896	NT-TE-higher
uc007ifh.1	0610010F05Rik	1199.18	786.93	1079.06	2094.82	442.132	1679.52	68.9493	553.428	121.49	621.892	250.825	731.256	-2.62043	1.31826e-13	-1.2583	0.00186209	-1.36212	0.0912011	NT-TE-higher
uc008bxy.1	Zfp763	333.227	127.934	348.844	408.683	197.147	332.818	60.9319	268.235	63.9421	206.765	191.105	331.758	-1.46847	0.00371535	-0.106967	0.912011	-1.3615	0.134896	NT-TE-higher
uc007ags.2	Vcpip1	2504.62	1202.05	2665.52	2073.4	1213.33	1187.68	549.991	1166.21	330.367	1358.74	1372.07	1525.04	-1.50062	0.000229087	-0.13989	0.870964	-1.36073	0.0776247	NT-TE-higher
uc007ozo.1	Cyp46a1	221.188	631.01	246.386	491.79	400.093	399.247	12.8278	63.9756	14.9198	59.874	8.95803	39.0814	-4.58164	1e-100	-3.22193	9.12011e-13	-1.35971	0.194984	NT-TE-higher
uc008xqa.2	Atp8a1	2266.81	1441.26	2247.56	2623.45	1609.07	2019.72	96.2083	462.474	102.307	456.639	349.363	485.478	-3.47304	1e-100	-2.11484	1.77828e-08	-1.3582	0.0851138	NT-TE-higher
uc012fpg.1	Usp35	399.005	584.367	448.862	447.238	318.915	479.768	59.3284	290.588	72.4677	443.866	220.965	444.659	-1.71601	0.000125893	-0.358588	0.60256	-1.35742	0.11749	NT-TE-higher
uc008sze.1	AI314180	4858.18	2365.45	4275.57	5266.61	1675.75	4097.82	1019.81	5268.35	1263.92	6388.16	4269.99	6563.07	-0.72162	0.0301995	0.6354	0.169824	-1.35702	0.0724436	NT-TE-higher
uc007ven.2	2410089E03Rik	2182.24	2678.63	2420.76	5630.74	904.558	4935.23	261.366	4562.31	279.214	4890.51	1797.58	4959.86	-1.23339	0.00316228	0.122006	0.891251	-1.3554	0.074131	NT-TE-higher
uc011wpc.2	Col6a3	1868.53	1199.38	1812.52	1126.66	1883.05	1217.2	2689.02	6088.47	2740.98	6654.8	5294.2	4734.93	0.94699	1.8197e-11	2.30238	2.5704e-10	-1.35539	0.0724436	NT-TE-higher
uc008hdy.2	9930021J03Rik	711.993	1402.61	820.474	2573.76	376.899	1912.36	166.761	2140.49	138.541	2018.15	538.975	2521.18	-1.17246	0.00724436	0.182008	0.812831	-1.35447	0.0831764	NT-TE-higher
uc008gpm.1	Dagla	242.873	429.78	264.276	401.829	291.372	399.918	17.6382	420.852	42.6281	352.059	228.43	380.392	-1.44751	0.00346737	-0.094683	0.912011	-1.35282	0.128825	NT-TE-higher
uc007vch.1	AW549877	957.757	516.402	1027.83	1043.55	720.457	656.913	296.642	571.156	179.038	633.866	400.125	628.776	-1.62388	0.000109648	-0.273125	0.691831	-1.35076	0.0954993	NT-TE-higher
uc007ixx.2	Fnip1	915.832	658.995	1088	1190.06	256.581	1228.61	139.502	1072.17	164.118	1137.61	692.754	1254.95	-1.17878	0.00812831	0.171041	0.831764	-1.34982	0.0912011	NT-TE-higher
uc007asx.1	Lonrf2	1594.57	500.41	1419.77	889.335	704.512	557.604	56.1215	107.14	51.1537	114.958	140.342	111.165	-3.89521	1e-100	-2.54623	1.7378e-10	-1.34898	0.112202	NT-TE-higher
uc008xjf.2	Ncapg	2564.62	1459.25	2577.7	2196.78	913.256	1702.34	689.493	2358.62	522.194	2442.86	2387.32	3304.55	-0.74973	0.0338844	0.59731	0.213796	-1.34704	0.0776247	NT-TE-higher
uc008pty.1	Iqgap3	1781.79	2688.62	1652.33	1955.17	765.395	1850.63	290.228	3086.25	338.893	3099.88	1610.95	2638.43	-0.90469	0.0251189	0.442287	0.416869	-1.34697	0.0794328	NT-TE-higher
uc008vmm.2	Ubr4	18289.9	22116.7	17817.1	20788	6830.57	20306.6	1616.3	19188.8	2058.93	19817.5	12006.7	19733.5	-1.45272	0.000223872	-0.105843	0.891251	-1.34688	0.0707946	NT-TE-higher
uc007zpk.2	Crybg3	542.849	484.418	530.991	849.066	372.55	590.483	107.433	951.926	191.826	950.001	527.031	895.398	-0.80453	0.0489779	0.540519	0.316228	-1.34505	0.102329	NT-TE-higher
uc008xjl.2	Lcorl	678.742	279.856	745.664	640.869	524.76	285.177	176.382	172.657	121.49	209.16	122.426	277.912	-2.21258	3.31131e-08	-0.869302	0.074131	-1.34327	0.120226	NT-TE-higher
uc029xmw.1	Armcx4	4052.22	4404.41	4394.29	7890.06	2342.57	9511.48	772.873	8521.09	893.058	9391.44	3286.1	7476.7	-1.12254	0.00676083	0.219517	0.758578	-1.34206	0.074131	NT-TE-higher
uc007gcp.1	Apc2	23597	24178.3	24902.1	18496.1	13474.1	28260	235.71	1298.01	228.06	1136.81	731.572	1043.04	-5.69134	1e-100	-4.35017	1e-100	-1.34117	0.0758578	NT-TE-higher
uc008ooa.1	Zfhx4	9623.83	5433.88	9443.18	15346.6	3032.59	12711.5	2211.19	16749.3	2235.84	17328.3	9119.28	17961.8	-0.7038	0.0316228	0.635831	0.162181	-1.33963	0.0724436	NT-TE-higher
uc009txe.1	Med12	4398.45	4885.49	4408.12	4947.89	1652.56	6208.13	774.477	7744.9	939.949	8234.68	4307.32	7404.62	-0.79588	0.0295121	0.543711	0.269153	-1.33959	0.0758578	NT-TE-higher
uc012ftd.1	Usp31	882.582	1285.34	927.811	2195.06	391.395	1533.24	93.0013	998.945	91.6503	1087.31	392.66	1256.68	-1.92298	6.16595e-07	-0.584595	0.245471	-1.33838	0.0933254	NT-TE-higher
uc007bgo.2	Klf7	628.867	496.412	642.393	720.55	517.512	820.637	22.4486	191.156	63.9421	182.017	94.0593	146.772	-3.30784	1e-100	-1.96995	1.69824e-06	-1.33789	0.125893	NT-TE-higher
uc008mgx.1	Tmem87b	730.787	405.126	653.777	723.12	549.403	575.05	176.382	475.578	198.22	522.102	406.097	743.415	-1.30591	0.00446684	0.031936	0.977237	-1.33785	0.107152	NT-TE-higher
uc007kql.1	Acaca	6877.78	4323.12	6627.22	6796.81	2516.53	7044.2	673.458	4643.24	671.392	4936.81	3713.1	4923.39	-1.66213	1.23027e-05	-0.324674	0.588844	-1.33745	0.0758578	NT-TE-higher
uc007ztw.1	Adamts5	120.714	145.259	143.929	179.066	121.767	80.5204	224.486	708.356	232.323	814.287	341.898	589.695	1.04826	1.23027e-09	2.38562	1.25893e-08	-1.33735	0.128825	NT-TE-higher
uc008mod.1	Plcb4	683.802	535.725	879.834	1000.72	349.357	856.201	176.382	597.363	93.7817	573.194	303.08	647.883	-1.73239	3.16228e-05	-0.39561	0.524807	-1.33678	0.104713	NT-TE-higher
uc007lec.1	Arhgap23	869.571	1794.41	837.55	1290.31	685.667	1996.91	150.726	1963.2	198.22	2055.68	755.461	1921.94	-1.11056	0.0112202	0.225216	0.758578	-1.33577	0.0891251	NT-TE-higher
uc009afs.1	Zfp68	605.013	506.407	563.517	1350.28	146.411	616.652	161.951	912.616	168.381	801.514	271.727	1137.7	-1.12958	0.0151356	0.206163	0.794328	-1.33575	0.104713	NT-TE-higher
uc008izm.1	Setx	4029.08	4037.93	3907.21	6117.39	1195.93	4393.06	461.8	4324.91	439.069	4022.74	2376.86	4840.88	-1.47659	0.000213796	-0.141521	0.851138	-1.33507	0.0776247	NT-TE-higher
uc009rrz.2	Plxnb1	11788.7	21382.4	11554.9	17344.6	12966.8	23848.1	1257.12	11578.8	1645.44	11544.5	4613.39	9570.6	-2.27162	1.90546e-11	-0.93657	0.0204174	-1.33505	0.074131	NT-TE-higher
uc008aqk.2	Zfp160	273.232	289.851	278.099	870.486	86.9767	450.243	155.537	788.519	115.096	752.018	129.891	993.536	-0.67947	0.0691831	0.654956	0.204174	-1.33443	0.11749	NT-TE-higher
uc008env.2	Ankhd1	5358.38	3566.17	4878.12	6370.14	2278.79	5425.06	849.84	5754.72	865.349	5964.25	4231.18	6662.07	-1.07274	0.00977237	0.258962	0.691831	-1.3317	0.0776247	NT-TE-higher
uc008ozq.2	Bbs7	526.224	251.204	607.427	495.217	304.419	507.95	121.864	599.675	176.906	577.186	506.129	592.3	-0.83469	0.0549541	0.496562	0.389045	-1.33126	0.114815	NT-TE-higher
uc012aln.1	Zfp229	207.454	281.855	167.51	237.327	62.3333	84.5465	30.466	141.055	36.2338	122.941	62.7062	184.985	-1.75762	0.00144544	-0.427108	0.588844	-1.33051	0.194984	NT-TE-higher
uc008jpw.2	Epc2	1187.62	1159.41	1185.58	1776.1	513.163	1224.58	214.865	1118.42	189.695	1012.27	567.342	1394.77	-1.56712	0.000141254	-0.238648	0.74131	-1.32847	0.0933254	NT-TE-higher
uc008awv.1	Pkd1	3673.45	9766.32	3566.5	7848.08	2206.31	10367	678.268	11182.6	618.107	12074.6	3248.78	10556.3	-1.05399	0.0107152	0.273114	0.676083	-1.3271	0.0776247	NT-TE-higher
uc009uhp.1	Gprasp1	7277.51	2876.52	7613.58	6967.31	3579.09	6402.72	1762.21	4911.48	1449.35	5311.23	3787.75	5225.62	-1.39947	0.000501187	-0.072621	0.933254	-1.32685	0.0776247	NT-TE-higher
uc009lzl.2	Sugp2	2291.39	4083.24	2335.38	3859.78	1411.92	4658.78	317.487	2865.8	304.791	2664	961.495	2778.25	-1.92791	1.41254e-07	-0.601069	0.20893	-1.32684	0.0831764	NT-TE-higher
uc008swk.1	Smc2	4452.67	2001.64	3839.72	3410.83	1574.28	2555.85	893.133	3994.24	675.655	4054.67	4553.67	4348.46	-0.68764	0.0371535	0.637807	0.169824	-1.32545	0.0794328	NT-TE-higher
uc008zgm.1	Med13l	3209.39	6210.81	3468.92	5146.66	1404.67	5253.96	375.212	5526.57	477.434	5402.23	2364.92	5630.32	-1.32719	0.00123027	-0.004567	1	-1.32262	0.0794328	NT-TE-higher
uc008sio.1	Kif24	710.547	698.308	698.501	766.816	329.062	589.141	176.382	838.62	179.038	895.716	525.538	871.081	-0.97792	0.030903	0.343066	0.60256	-1.32099	0.104713	NT-TE-higher
uc008sxi.1	Zfp462	18010.9	13385.1	18801.8	19197.8	10054.5	17919.8	2078.1	7899.83	1977.94	7960.85	4925.42	8311.31	-2.38312	7.94328e-13	-1.06302	0.00660693	-1.3201	0.0776247	NT-TE-higher
uc012djw.2	Szt2	3357.57	7167.66	3368.09	5553.63	1845.36	7269.65	376.816	6467.7	424.149	7027.61	2497.8	5734.54	-1.37543	0.000691831	-0.056021	0.954993	-1.3194	0.0812831	NT-TE-higher
uc009krs.1	Pnpla6	1133.41	2249.51	1238.44	1653.58	763.946	2078.77	139.502	1801.34	247.243	1834.54	704.698	1571.07	-1.51931	0.00020893	-0.200228	0.794328	-1.31908	0.0912011	NT-TE-higher
uc009iic.2	Pcf11	1687.82	1747.77	1733.65	2710.84	674.07	2231.09	280.607	2466.53	377.258	2173.03	1203.36	2946.74	-1.13634	0.00812831	0.181538	0.812831	-1.31788	0.0870964	NT-TE-higher
uc008lyi.2	Map1a	7787.83	6837.83	7857.52	5665.01	5441.85	6774.45	240.521	1174.68	311.185	1437.78	1189.93	1364.37	-3.59417	1e-100	-2.27726	3.54813e-10	-1.31692	0.0831764	NT-TE-higher
uc007oxi.1	Dicer1	4577.72	4208.51	4287.77	7384.56	1707.64	6375.88	936.427	8126.44	912.24	8236.27	4087.85	8780.28	-0.83207	0.0295121	0.484696	0.346737	-1.31676	0.0794328	NT-TE-higher
uc008xwe.2	Polr2b	7353.4	3989.29	7392.4	6233.06	2609.3	6967.7	1116.02	6226.45	1172.27	6008.96	5134.44	6083.67	-1.22473	0.00301995	0.091794	0.912011	-1.31652	0.0794328	NT-TE-higher
uc008eat.1	Greb1l	400.451	537.058	506.596	1275.74	239.186	1266.85	33.6729	806.247	51.1537	688.152	226.937	611.407	-1.86408	5.62341e-06	-0.548034	0.30903	-1.31605	0.114815	NT-TE-higher
uc033gmk.1	BC018507	3293.96	4718.25	3425.82	6849.93	1256.81	7914.49	492.266	6752.9	422.018	6720.26	2324.61	6245.21	-1.29852	0.00158489	0.017364	0.977237	-1.31588	0.0812831	NT-TE-higher
uc009chi.2	Immt	5607.03	2769.25	5533.52	4212.77	3512.41	4006.56	1337.3	4667.14	1229.82	4061.85	4434.23	4344.98	-1.06479	0.0107152	0.250746	0.707946	-1.31554	0.0812831	NT-TE-higher
uc009fsj.2	Megf8	5053.34	9611.74	5605.08	6582.62	7358.23	9039.76	1401.43	9190.14	1745.62	10610.5	5318.08	9688.71	-1.08887	0.00870964	0.224785	0.74131	-1.31366	0.0794328	NT-TE-higher
uc007uzj.2	Uggt2	879.691	501.743	979.039	1125.81	759.597	955.509	288.625	1245.6	306.922	1381.89	1063.02	1446.88	-0.65578	0.0512861	0.657873	0.17378	-1.31366	0.0977237	NT-TE-higher
uc009uqh.1	Gpr173	219.742	495.746	328.515	482.366	350.806	833.386	49.7076	328.357	53.2851	351.261	116.454	429.027	-2.0208	1.90546e-06	-0.70889	0.17378	-1.31191	0.138038	NT-TE-higher
uc009qms.1	Vps13c	2997.6	2168.89	3019.25	5180.93	929.202	4829.88	194.02	2244.54	193.958	2220.93	1157.08	2279.75	-2.16419	6.91831e-10	-0.852462	0.0436516	-1.31172	0.0870964	NT-TE-higher
uc008sen.2	Epha7	2035.5	659.662	2134.53	1392.26	1580.08	1308.46	498.68	1548.52	566.953	1570.3	2178.29	1584.97	-0.8242	0.0371535	0.485449	0.363078	-1.30965	0.0912011	NT-TE-higher
uc009djs.2	Fam21	2854.48	2940.49	2785.06	4010.57	1894.64	4150.16	582.06	3658.94	471.04	3747.32	1882.68	3316.71	-1.35775	0.000933254	-0.049976	0.954993	-1.30778	0.0851138	NT-TE-higher
uc007iso.2	Adamts2	148.904	114.608	60.9867	151.65	189.899	90.5855	62.5354	238.945	83.1247	188.404	131.384	188.459	-0.51831	0.151356	0.788989	0.199526	-1.3073	0.194984	NT-TE-higher
uc033hgf.1	Apbb3	531.284	998.821	526.925	849.923	681.318	1351.4	230.9	1090.67	200.352	1048.19	244.853	944.901	-1.36061	0.00218776	-0.053607	0.954993	-1.307	0.107152	NT-TE-higher
uc007lid.1	Top2a	21274.5	8930.09	21273	16594.1	7791.67	11205.8	6752.22	20971.7	6083.02	19925.3	22056.2	22076.6	-0.52875	0.0331131	0.777826	0.0676083	-1.30658	0.0794328	NT-TE-higher
uc009tyi.3	Rgag4	858.006	943.516	829.419	1045.27	489.969	1277.59	125.071	778.498	115.096	765.589	340.405	618.354	-1.90085	1.25893e-06	-0.594968	0.245471	-1.30588	0.109648	NT-TE-higher
uc007pbo.1	Dync1h1	26817.9	38892.7	26923.6	47613.7	14109.1	49611.3	2714.68	31888.4	3045.77	33500.7	13287.7	29086.1	-1.83237	3.71535e-07	-0.526845	0.281838	-1.30553	0.0794328	NT-TE-higher
uc008nni.1	Epb4.1l1	1929.97	1626.5	1908.48	1571.33	1697.5	1820.43	445.765	1382.8	592.53	1376.3	697.233	1129.02	-1.67353	1.90546e-05	-0.368104	0.537032	-1.30543	0.0933254	NT-TE-higher
uc012akr.1	Ermard	197.334	224.551	154.5	315.294	117.419	455.611	30.466	311.399	44.7595	355.253	103.017	272.701	-1.38887	0.0107152	-0.083669	0.933254	-1.3052	0.165959	NT-TE-higher
uc007hiw.1	Mbd6	1172.44	4261.15	1325.44	3375.7	1332.19	3503.31	319.091	3616.55	240.848	3163.74	843.548	3326.26	-1.44378	0.000398107	-0.140503	0.851138	-1.30327	0.0891251	NT-TE-higher
uc007fup.1	Mcm3ap	4499.65	6104.87	4674.02	5008.72	2516.53	4896.31	1005.38	5969.77	777.962	6087.99	3438.39	5601.67	-1.16164	0.00537032	0.141464	0.851138	-1.3031	0.0851138	NT-TE-higher
uc009jqh.1	Gtf3c1	9581.91	10801.1	10362.9	9302.03	3786.39	10525.4	840.219	10129.7	1391.81	11016	7439.64	9606.2	-1.29434	0.00147911	0.005795	1	-1.30014	0.0831764	NT-TE-higher
uc009gnd.2	Zfp719	333.95	364.48	252.078	490.933	208.744	355.632	24.0521	369.979	42.6281	344.874	238.881	443.791	-1.36338	0.00660693	-0.063469	0.954993	-1.29991	0.144544	NT-TE-higher
uc007dun.2	Zbtb18	2014.54	2875.86	1795.45	3990.87	1401.78	3587.86	200.434	835.537	132.147	979.539	253.811	1089.94	-3.14658	1e-100	-1.84755	7.07946e-07	-1.29903	0.0977237	NT-TE-higher
uc007kgl.2	Ssh2	1575.06	1002.15	1483.2	1986.87	865.419	1282.29	309.47	1032.09	225.929	980.337	616.611	1076.04	-1.76492	5.62341e-06	-0.467489	0.389045	-1.29743	0.102329	NT-TE-higher
uc007rkq.2	Zfyve16	1092.2	694.977	1035.15	1560.19	775.543	1330.6	566.025	2146.65	532.851	2157.86	1130.2	2463.86	-0.38025	0.0295121	0.916805	0.030903	-1.29705	0.0954993	NT-TE-higher
uc009fcb.1	Usp29	344.07	137.263	386.249	366.701	185.55	493.188	16.0347	67.0588	17.0512	85.4203	58.2272	96.4008	-3.29931	1e-100	-2.00289	1.41254e-05	-1.29642	0.186209	NT-TE-higher
uc009qyl.2	Snx14	931.012	652.332	1063.61	987.008	539.256	629.401	322.298	1029.01	381.521	1132.82	879.38	1320.08	-0.67779	0.0562341	0.618363	0.213796	-1.29615	0.104713	NT-TE-higher
uc008lxb.1	Ubr1	2543.66	1745.77	2400.44	3154.65	865.419	2889.34	407.282	2852.7	387.915	2850.8	1848.34	3010.14	-1.13428	0.00794328	0.161788	0.831764	-1.29607	0.0912011	NT-TE-higher
uc009chq.1	Ptcd3	2391.14	1605.18	2417.51	2680.86	1226.37	2034.48	875.495	2944.42	539.245	2487.57	1912.54	3126.51	-0.85789	0.0331131	0.437456	0.42658	-1.29535	0.0912011	NT-TE-higher
uc009pso.1	Scaper	1320.62	551.717	1443.35	1523.35	695.814	1123.26	210.055	763.853	315.448	738.446	522.552	871.949	-1.72262	1.47911e-05	-0.429455	0.457088	-1.29316	0.104713	NT-TE-higher
uc009jgh.2	Usp47	7127.16	3264.99	7398.9	7876.35	2854.29	6522.83	1819.94	6341.29	1425.91	7103.46	5153.85	7439.36	-1.04862	0.0120226	0.241644	0.724436	-1.29027	0.0870964	NT-TE-higher
uc007gku.1	Polr3b	2031.17	1631.83	2142.67	1560.19	769.744	1315.84	355.971	1641.78	368.733	1769.88	1572.13	1716.11	-1.1042	0.0109648	0.185911	0.812831	-1.29011	0.0977237	NT-TE-higher
uc011xro.1	Fignl1	1199.18	645.002	1247.38	842.212	614.636	464.334	397.661	1042.11	330.367	1089.71	1593.04	1485.96	-0.39772	0.0371535	0.890881	0.040738	-1.2886	0.104713	NT-TE-higher
uc007cdf.2	Kif1a	9890.56	8716.86	9630.2	9141.81	5849.19	9064.59	226.089	966.571	257.9	926.052	589.737	897.135	-4.55889	1e-100	-3.27061	1e-100	-1.28828	0.0912011	NT-TE-higher
uc008twq.2	Sgip1	771.988	440.441	651.338	1037.56	963.992	1036.03	49.7076	139.513	53.2851	130.126	35.8321	85.1106	-4.11172	1e-100	-2.82378	2.88403e-12	-1.28794	0.141254	NT-TE-higher
uc007tim.1	Ktn1	4737.46	1901.02	4543.1	4671.15	3019.54	3104.73	1111.21	2586	1159.48	2307.94	1742.34	2813.86	-1.6157	2.69153e-05	-0.328074	0.588844	-1.28763	0.0912011	NT-TE-higher
uc008jpu.2	Mbd5	418.522	787.596	455.367	1490.79	160.907	1035.36	41.6903	897.971	85.2561	930.842	225.444	933.611	-1.54966	0.000389045	-0.262198	0.707946	-1.28746	0.120226	NT-TE-higher
uc008hrn.1	Mgea5	8393.57	5384.57	8062.44	7530.22	3589.24	7545.44	1462.37	5961.29	1148.83	5623.37	4484.99	6096.7	-1.49745	0.000128825	-0.210576	0.758578	-1.28687	0.0891251	NT-TE-higher
uc007qxv.1	Ptch1	2965.79	5277.29	3169.68	6045.42	1922.19	4510.49	346.35	4089.04	404.966	4338.07	1915.53	4374.51	-1.59278	3.80189e-05	-0.306597	0.616595	-1.28618	0.0912011	NT-TE-higher
uc007bcv.2	Trak2	417.076	902.87	479.762	1150.65	140.612	1081.66	112.243	1086.81	44.7595	1047.4	244.853	845.895	-1.35853	0.00288403	-0.073005	0.933254	-1.28552	0.11749	NT-TE-higher
uc009bke.2	Ubn2	2670.88	1759.1	2603.72	4153.66	1277.11	3558.33	341.539	2004.06	277.082	1872.86	1157.08	2390.04	-1.88036	3.16228e-07	-0.595677	0.213796	-1.28469	0.0954993	NT-TE-higher
uc007nrf.1	Fancm	787.168	1357.3	866.824	2363.85	320.364	1868.74	214.865	2888.15	208.877	2613.7	779.349	2798.23	-0.71261	0.0524807	0.570473	0.251189	-1.28308	0.102329	NT-TE-higher
uc007qun.2	Agtpbp1	705.487	1070.12	826.166	2058.84	420.388	2151.91	99.4152	754.604	74.5991	786.346	177.668	786.839	-2.46428	4.67735e-12	-1.18172	0.00380189	-1.28256	0.114815	NT-TE-higher
uc007nhm.2	Cbll1	1003.3	722.296	996.929	681.995	669.721	487.149	211.658	530.304	189.695	495.757	564.356	641.803	-1.46326	0.00074131	-0.181476	0.812831	-1.28178	0.11749	NT-TE-higher
uc008tuq.1	Dock7	8595.96	5567.14	8769.88	13226.1	2261.4	12726.9	909.168	10324	1168.01	10318.3	5957.09	10723.9	-1.28802	0.00158489	-0.007034	1	-1.28099	0.0891251	NT-TE-higher
uc008agh.2	Tulp4	4793.84	4798.21	4628.48	6388.13	1868.55	6998.57	423.316	3422.31	422.018	3082.32	1530.33	2806.91	-2.2466	4.46684e-11	-0.965619	0.017378	-1.28098	0.0912011	NT-TE-higher
uc007rjg.1	Vcan	16372.9	2709.28	15407.7	12746.3	12097	11395.7	12803.7	36820.7	13434.2	34869.8	44661.8	33727.2	0.69233	1.65959e-08	1.97312	4.0738e-08	-1.28079	0.0870964	NT-TE-higher
uc007ucb.2	Cenpj	703.319	344.49	744.851	995.575	536.357	643.492	341.539	953.468	215.272	680.967	525.538	997.01	-0.87176	0.0489779	0.408543	0.489779	-1.28031	0.11749	NT-TE-higher
uc009gao.1	Ryr1	404.788	864.89	393.567	1058.98	329.062	1307.79	194.02	3322.88	200.352	3234	928.649	2679.25	0.23485	0.000169824	1.51503	7.76247e-05	-1.28017	0.104713	NT-TE-higher
uc008qkx.1	Rprd2	3194.93	2345.46	3259.94	3021.85	1469.91	2480.03	477.834	3248.11	807.802	2949.79	2705.33	3404.42	-0.98885	0.0194984	0.291242	0.645654	-1.28009	0.0933254	NT-TE-higher
uc009azr.1	Met	519.719	249.872	557.012	387.263	408.791	460.979	396.057	1056.75	424.149	1136.81	955.523	995.273	0.25818	0.000245471	1.53821	0.00011749	-1.28004	0.11749	NT-TE-higher
uc011wmc.1	Ino80d	926.675	1118.76	1018.88	1595.32	349.357	1305.77	139.502	1084.5	134.278	1163.15	561.37	1315.74	-1.45353	0.000616595	-0.17378	0.831764	-1.27975	0.109648	NT-TE-higher
uc007hum.1	Ccdc157	219.019	521.066	301.681	491.79	244.985	427.429	126.674	839.391	83.1247	876.556	316.517	702.596	-0.53105	0.0758578	0.747896	0.128825	-1.27894	0.131826	NT-TE-higher
uc009fwv.1	Map3k10	690.308	3016.45	769.245	2515.5	510.264	3051.05	121.864	1617.89	98.0445	1716.39	238.881	1540.68	-2.0948	1.04713e-08	-0.81613	0.0616595	-1.27867	0.107152	NT-TE-higher
uc009epc.1	Pyroxd1	646.938	242.542	596.043	626.304	581.295	380.459	311.073	529.533	223.797	471.807	326.968	430.764	-1.07981	0.0245471	0.198347	0.812831	-1.27816	0.125893	NT-TE-higher
uc007eum.1	Zufsp	344.07	255.869	229.31	418.107	201.496	375.762	153.933	443.205	102.307	349.664	150.794	545.402	-0.92741	0.0691831	0.350692	0.616595	-1.2781	0.147911	NT-TE-higher
uc007jrj.1	Polr2a	14312.9	15127.6	13839.9	12104.6	4930.13	10686.4	2028.39	12246.3	2129.27	12791.5	9474.61	12851.7	-1.27871	0.00169824	-0.00111	1	-1.2776	0.0891251	NT-TE-higher
uc009uzb.1	Kdm5d	529.116	1133.42	642.393	1435.96	258.031	1564.11	81.777	1602.47	57.5479	799.119	346.377	1028.27	-1.54631	0.00025704	-0.269077	0.691831	-1.27723	0.114815	NT-TE-higher
uc008qyx.1	Celsr2	27622.4	39524.4	28687.3	29641.1	32836.6	35893.3	375.212	1888.44	445.463	1515.21	965.974	1701.34	-5.63871	1e-100	-4.36314	1e-100	-1.27557	0.0912011	NT-TE-higher
uc009sdf.1	Trak1	1350.26	2951.15	1475.06	2948.17	1287.26	3099.37	213.262	1410.55	221.666	1273.32	315.024	1293.16	-2.45333	7.4131e-13	-1.17802	0.00295121	-1.27532	0.104713	NT-TE-higher
uc008xoa.1	N4bp2	3197.82	2399.44	3287.59	5095.25	1451.06	3771.04	633.371	5474.15	739.597	5549.13	3722.06	6474.48	-0.63855	0.047863	0.635335	0.169824	-1.27388	0.0933254	NT-TE-higher
uc007rxf.1	BC067074	56.3812	83.2906	109.776	82.2506	34.7907	128.162	174.778	1583.2	270.688	1331.6	753.968	1279.26	2.56166	1e-100	3.83446	1e-100	-1.2728	0.131826	NT-TE-higher
uc008mgq.2	Anapc1	10616.3	7758.02	10671	12373.6	3537.05	12341.1	1569.8	14840.8	1824.48	15163.3	10704.8	14472.3	-0.81582	0.0354813	0.453829	0.389045	-1.26965	0.0912011	NT-TE-higher
uc009bgm.3	Plxna4	2803.16	1964.33	2598.85	2630.31	2319.38	2573.3	367.195	1506.12	413.492	1721.98	1315.34	1465.99	-1.87867	3.16228e-07	-0.610647	0.199526	-1.26802	0.102329	NT-TE-higher
uc008bxo.1	Zfp799	680.911	642.337	770.872	1265.46	281.225	893.106	91.3979	690.628	155.592	773.573	365.786	922.321	-1.49775	0.000537032	-0.230678	0.758578	-1.26707	0.123027	NT-TE-higher
uc008iye.1	Ppp1r26	532.007	659.662	705.006	756.534	481.271	656.242	137.899	614.32	170.512	753.614	400.125	693.912	-1.27409	0.0057544	-0.007277	1	-1.26682	0.125893	NT-TE-higher
uc009uet.2	Diap2	349.852	188.57	321.196	274.169	86.9767	141.582	52.9146	211.967	66.0735	175.63	185.133	196.275	-1.31489	0.0165959	-0.048194	0.954993	-1.2667	0.18197	NT-TE-higher
uc011xzj.1	Wdr81	1327.13	1616.5	1331.95	1288.59	597.24	1505.06	169.968	1294.93	185.432	1349.16	816.674	1183.73	-1.47007	0.000398107	-0.204377	0.776247	-1.26569	0.109648	NT-TE-higher
uc007xmv.1	Ccnt1	2068.76	1407.28	2220.73	1756.39	1091.56	1472.18	346.35	1458.34	349.55	1575.09	1578.11	1683.11	-1.24036	0.00380189	0.024965	0.977237	-1.26533	0.104713	NT-TE-higher
uc008mac.2	Spg11	2287.05	2921.83	2392.3	3557.34	879.915	3887.12	415.299	3518.66	385.784	3844.71	1613.94	3466.95	-1.20112	0.00457088	0.063191	0.933254	-1.26431	0.1	NT-TE-higher
uc007dlj.1	Nuf2	1051.73	425.782	840.803	981.01	561	605.916	339.936	877.93	385.784	810.295	706.191	1130.75	-0.7767	0.060256	0.486689	0.380189	-1.26338	0.11749	NT-TE-higher
uc008jtr.1	Baz2b	3412.51	2487.39	3323.37	5724.99	1539.49	5518.33	668.648	4102.92	703.363	3792.82	1501.96	3551.2	-1.52515	0.0001	-0.262366	0.691831	-1.26279	0.0977237	NT-TE-higher
uc008ueh.2	Stil	795.842	631.01	810.716	910.754	459.527	554.92	251.745	1136.15	281.345	1120.04	909.24	1259.29	-0.51669	0.0616595	0.746051	0.109648	-1.26274	0.11749	NT-TE-higher
uc009ssm.1	Kdm6a	1443.5	1397.95	1518.97	2679.14	607.388	1870.76	314.28	2471.15	315.448	2470	1306.38	2806.04	-0.88086	0.0363078	0.381498	0.512861	-1.26236	0.104713	NT-TE-higher
uc007bfv.2	Ndufs1	5957.61	3088.42	6076.71	4008	2819.5	3862.3	1356.54	4341.86	1285.24	4183.2	4480.51	4080.1	-1.05989	0.0123027	0.201973	0.776247	-1.26186	0.0954993	NT-TE-higher
uc009gqg.1	Kcnc3	435.87	783.598	553.759	536.343	466.775	872.976	17.6382	142.596	0	115.756	79.1293	106.822	-3.84679	1e-100	-2.58601	4.36516e-10	-1.26078	0.165959	NT-TE-higher
uc007sux.1	Cacna1d	139.507	250.538	180.521	462.66	187	563.643	20.8451	446.288	51.1537	482.984	165.724	521.085	-1.07493	0.0467735	0.18396	0.831764	-1.25889	0.162181	NT-TE-higher
uc007htm.1	Morc2a	2662.2	2126.24	2819.21	2368.13	1446.71	2378.04	582.06	2318.54	654.341	2418.91	1855.81	2606.29	-1.16283	0.00660693	0.095702	0.912011	-1.25854	0.104713	NT-TE-higher
uc009dno.2	Cecr2	2821.95	3372.27	2626.49	3514.5	1959.88	2959.8	309.47	1300.32	191.826	1283.7	833.097	1673.55	-2.46804	1.90546e-13	-1.20963	0.00199526	-1.25841	0.104713	NT-TE-higher
uc008msj.2	Ralgapa2	923.784	1437.93	920.492	1991.15	474.023	1592.29	134.692	1173.14	83.1247	1147.19	488.213	1359.16	-1.70667	1.62181e-05	-0.448489	0.42658	-1.25818	0.114815	NT-TE-higher
uc007khc.1	Taok1	2002.25	1633.83	1686.48	3264.32	927.752	2299.53	227.693	1505.35	268.557	1422.61	724.107	1630.13	-1.9168	1.90546e-07	-0.658949	0.158489	-1.25785	0.107152	NT-TE-higher
uc008csx.2	Ttbk1	1300.38	1814.4	1428.71	1695.56	1330.74	2483.38	51.3111	208.884	17.0512	197.983	94.0593	179.774	-4.6104	1e-100	-3.35267	1e-100	-1.25772	0.128825	NT-TE-higher
uc012exo.1	Zfp954	242.15	225.218	141.489	239.041	127.566	246.258	59.3284	294.442	70.3363	229.916	103.017	248.384	-1.13632	0.0512861	0.12126	0.912011	-1.25758	0.186209	NT-TE-higher
uc007nlh.1	Dock4	2588.47	2220.86	2658.21	3945.46	846.574	4174.98	211.658	1226.33	142.804	1484.88	683.796	1516.36	-2.54723	2.34423e-14	-1.29051	0.000851138	-1.25672	0.104713	NT-TE-higher
uc008ewo.2	Dmxl1	1637.22	1927.01	1592.97	4140.8	416.039	2836.33	214.865	2721.66	206.746	2830.84	1122.74	3475.64	-1.23652	0.00371535	0.020082	0.977237	-1.2566	0.104713	NT-TE-higher
uc009uzf.1	Uty	348.407	635.008	342.339	679.424	98.5736	359.658	89.7944	669.046	49.0223	412.732	182.147	551.482	-1.29144	0.00870964	-0.035203	0.977237	-1.25624	0.147911	NT-TE-higher
uc008aaz.1	Ttc3	15820.7	10338	15010	29046.5	7258.21	31214.4	2554.33	16361.6	2387.17	16539.6	6136.25	16092.8	-1.7814	8.31764e-07	-0.527027	0.281838	-1.25438	0.0954993	NT-TE-higher
uc007gsv.2	Uhrf1bp1l	1082.08	1463.25	944.887	2482.08	552.302	2594.77	181.192	2123.53	191.826	2018.15	664.387	2142.53	-1.31015	0.00218776	-0.057509	0.954993	-1.25264	0.109648	NT-TE-higher
uc008iyw.2	Tsc1	1387.84	1804.41	1414.89	2307.3	805.985	2720.25	293.435	2115.05	202.483	2148.28	915.212	2119.08	-1.35071	0.00128825	-0.098188	0.912011	-1.25252	0.107152	NT-TE-higher
uc007zfg.1	Arhgap31	528.393	577.037	643.206	591.176	397.194	528.08	274.194	1129.98	228.06	1061.77	733.065	996.141	-0.34217	0.0436516	0.910331	0.040738	-1.2525	0.123027	NT-TE-higher
uc007lpd.2	Brca1	1448.56	1440.59	1395.38	1616.74	582.744	1115.21	372.005	2124.3	417.755	2018.15	1387	2175.53	-0.65375	0.060256	0.598664	0.218776	-1.25241	0.109648	NT-TE-higher
uc007jdy.1	Zfp867	196.611	129.933	184.586	246.752	156.558	231.496	64.1388	163.408	59.6793	251.471	101.524	193.67	-1.25004	0.0323594	0.001672	1	-1.25171	0.199526	NT-TE-higher
uc009dne.2	Kdm5a	3351.07	2683.29	2961.51	4869.92	858.171	4502.43	315.884	3571.84	402.835	3648.32	2008.09	3699.7	-1.39317	0.000588844	-0.142691	0.851138	-1.25048	0.104713	NT-TE-higher
uc008thy.1	Cdk5rap2	3037.35	1986.98	2707.81	3313.16	1362.64	2712.2	891.53	4442.07	959.131	4213.54	2842.68	3928.98	-0.5984	0.0549541	0.651481	0.158489	-1.24988	0.104713	NT-TE-higher
uc008ekv.2	Brd8	3422.63	4105.89	3248.56	4505.79	2712.22	5694.14	990.945	5129.61	1069.96	4999.08	1978.23	4518.68	-1.2155	0.00371535	0.034035	0.977237	-1.24954	0.102329	NT-TE-higher
uc008tfs.1	Col27a1	215.405	459.764	212.234	455.806	179.752	479.768	349.557	4010.42	458.252	4440.26	1398.95	3604.17	1.86147	1e-100	3.11089	1e-100	-1.24942	0.114815	NT-TE-higher
uc033gmq.1	Msh3	1131.24	774.269	1224.61	1268.89	342.109	1036.7	426.523	1643.33	315.448	1632.57	1042.12	1566.73	-0.5962	0.0660693	0.653196	0.17378	-1.2494	0.114815	NT-TE-higher
uc007qfk.1	Hivep1	2327.53	3896.67	2626.49	5265.75	919.054	4560.14	375.212	3362.19	430.543	3115.05	948.058	3269.81	-1.7426	3.0903e-06	-0.493472	0.338844	-1.24912	0.104713	NT-TE-higher
uc008tjj.2	Kdm4c	1194.85	988.16	923.745	998.146	284.124	956.18	131.485	683.691	83.1247	593.95	504.636	825.051	-1.7331	1.54882e-05	-0.484885	0.389045	-1.24822	0.123027	NT-TE-higher
uc009jfx.1	Ctr9	6021.94	2696.62	5703.47	4597.47	1910.59	5510.95	695.907	4186.93	1185.06	3675.47	3468.25	4064.46	-1.34958	0.000891251	-0.102473	0.912011	-1.24711	0.102329	NT-TE-higher
uc007ulo.1	Nefm	21426.3	7188.31	21533.2	14866.8	17923	11699.6	195.623	281.339	106.57	146.891	147.808	165.879	-7.07445	1e-100	-5.82747	1e-100	-1.24698	0.107152	NT-TE-higher
uc009tnm.1	Hcfc1	16980.1	22054	17671.5	16334.5	12124.6	17972.8	2326.64	19444.7	2943.47	19434.3	14564.3	17822.8	-1.23741	0.00251189	0.008685	1	-1.2461	0.0977237	NT-TE-higher
uc008mny.2	Plcb1	603.568	272.527	583.033	630.588	282.674	423.403	81.777	292.9	74.5991	246.681	222.458	275.307	-1.94793	2.81838e-06	-0.702023	0.18197	-1.2459	0.154882	NT-TE-higher
uc007zka.2	Dzip3	2021.77	877.55	1958.89	2817.08	1101.71	2473.32	561.215	1898.46	353.813	1949.5	1164.54	2143.4	-1.2872	0.00234423	-0.041715	0.954993	-1.24549	0.109648	NT-TE-higher
uc007grx.2	Utp20	2787.98	3209.69	2803.76	3384.27	1126.35	2821.57	631.768	5100.32	552.033	5307.23	3610.09	5529.58	-0.48591	0.047863	0.759303	0.0812831	-1.24521	0.104713	NT-TE-higher
uc007sqg.1	Dlg5	2931.1	4599.64	2917.6	4508.36	1830.86	4130.7	1184.97	10825.8	1242.61	10283.2	5156.84	9884.99	-0.0175	0.00301995	1.22723	0.00131826	-1.24474	0.102329	NT-TE-higher
uc007iwt.1	Rad50	641.155	399.129	535.87	642.583	197.147	517.344	194.02	1123.81	151.33	752.816	703.205	944.033	-0.38868	0.0562341	0.855873	0.0616595	-1.24455	0.128825	NT-TE-higher
uc007pfb.1	Cep170b	2014.54	2925.17	2038.58	2838.5	1942.48	2648.45	344.746	2405.64	530.719	2457.23	1333.25	2482.97	-1.43879	0.000371535	-0.195542	0.794328	-1.24325	0.107152	NT-TE-higher
uc033itt.1	Itpr1	1025.7	1315.99	1215.67	1279.17	661.023	1154.8	274.194	1509.21	176.906	1761.09	1192.91	1769.95	-0.81614	0.0512861	0.426619	0.446684	-1.24276	0.114815	NT-TE-higher
uc008afz.2	Serac1	340.455	294.516	451.301	538.913	220.341	386.498	94.6048	301.379	46.8909	498.95	291.136	442.054	-1.2149	0.0158489	0.02693	0.977237	-1.24183	0.154882	NT-TE-higher
uc009jps.2	Zkscan2	776.325	469.093	726.961	913.325	175.403	810.572	145.916	558.823	98.0445	552.438	292.629	550.613	-1.64149	0.000104713	-0.39972	0.512861	-1.24177	0.134896	NT-TE-higher
uc009acq.1	Gigyf1	1609.75	3591.49	1763.73	2294.45	1743.88	4022	501.887	3524.83	528.588	3698.62	1122.74	2640.16	-1.24713	0.00316228	-0.006548	1	-1.24058	0.107152	NT-TE-higher
uc029sve.2	Fignl2	938.963	1085.44	1037.59	1075.26	1185.78	1437.29	133.088	731.48	159.855	740.841	586.751	904.083	-1.83887	1.69824e-06	-0.598591	0.234423	-1.24028	0.123027	NT-TE-higher
uc008dra.2	Dhx57	2331.14	2647.31	2371.97	3836.65	1230.72	4079.7	405.678	3241.94	447.595	3262.74	1448.21	3175.15	-1.36467	0.000870964	-0.126022	0.870964	-1.23865	0.107152	NT-TE-higher
uc009kcq.2	Fam175b	831.261	331.163	717.203	478.082	666.822	343.554	372.005	643.61	398.572	543.656	688.275	604.459	-0.60164	0.0851138	0.636879	0.213796	-1.23852	0.131826	NT-TE-higher
uc008vtf.1	Fv1	500.925	147.258	522.859	357.276	249.333	226.128	120.26	404.665	230.191	383.992	531.51	403.841	-0.5295	0.102329	0.708523	0.177828	-1.23802	0.151356	NT-TE-higher
uc008iob.2	Mastl	527.67	546.386	540.748	630.588	144.961	497.214	84.984	687.545	130.016	663.404	424.013	730.388	-0.92343	0.0549541	0.314253	0.645654	-1.23769	0.138038	NT-TE-higher
uc008vts.1	Clcn6	3334.44	3420.25	3395.74	3346.57	3783.49	3481.17	339.936	1130.75	413.492	1125.63	730.079	1155.94	-2.82339	1e-100	-1.58653	2.29087e-05	-1.23686	0.109648	NT-TE-higher
uc009brn.1	Fam115c	450.326	305.177	390.315	228.76	265.279	337.515	126.674	435.497	100.176	439.076	474.776	434.238	-0.65077	0.109648	0.586085	0.301995	-1.23686	0.154882	NT-TE-higher
uc007mro.3	Aatk	607.182	1363.97	722.082	891.048	552.302	1425.88	102.622	726.855	74.5991	720.883	259.783	581.878	-2.09514	2.51189e-08	-0.85899	0.0562341	-1.23615	0.131826	NT-TE-higher
uc007bej.1	Nbeal1	614.41	633.009	640.767	2061.41	115.969	1312.48	117.053	1226.33	72.4677	1326.01	404.604	1551.1	-1.2009	0.00831764	0.034749	0.977237	-1.23565	0.125893	NT-TE-higher
uc012aco.1	Yeats2	2501.73	2877.19	2241.06	4213.63	1738.09	3771.71	808.15	6829.97	918.634	6547.82	3326.42	6558.72	-0.3581	0.0346737	0.87611	0.0354813	-1.23421	0.104713	NT-TE-higher
uc007cmh.2	Yod1	387.44	294.516	360.228	326.432	507.364	161.712	94.6048	143.367	123.621	182.815	120.933	171.09	-1.8876	2.13796e-05	-0.653699	0.25704	-1.2339	0.177828	NT-TE-higher
uc007ahs.2	Prex2	539.235	292.517	396.82	600.601	142.062	442.862	142.709	1119.19	138.541	1107.27	877.887	1149.86	0.10467	0.00245471	1.33837	0.00112202	-1.2337	0.131826	NT-TE-higher
uc009dvd.2	Kcna6	338.287	169.913	249.639	138.798	230.488	106.019	123.467	275.172	166.249	277.017	374.744	240.568	-0.29857	0.0831764	0.934825	0.0707946	-1.2334	0.177828	NT-TE-higher
uc008lmc.1	Kif18a	1041.61	519.733	960.337	1093.25	381.248	699.186	205.244	625.111	134.278	577.186	573.314	884.976	-1.38014	0.00165959	-0.14722	0.870964	-1.23292	0.128825	NT-TE-higher
uc007vhw.2	6030458C11Rik	659.226	809.585	544.814	736.829	369.651	424.745	227.693	770.02	208.877	730.463	367.279	865.87	-0.9683	0.0416869	0.26375	0.707946	-1.23205	0.134896	NT-TE-higher
uc009cpa.2	Exoc6b	1700.83	876.217	1993.86	1414.54	690.016	1106.48	360.781	1041.34	364.47	1086.51	1070.48	1142.91	-1.28649	0.00281838	-0.05451	0.954993	-1.23198	0.11749	NT-TE-higher
uc009ptm.1	Cspg4	573.931	445.105	701.753	238.184	871.217	446.217	705.527	2037.97	758.779	2051.68	3050.21	1501.59	1.07511	2.51189e-11	2.30645	8.51138e-10	-1.23134	0.11749	NT-TE-higher
uc007jrn.2	Zbtb4	144.567	276.525	134.171	281.88	71.031	416.022	62.5354	443.975	46.8909	441.471	89.5803	416.868	-0.81274	0.131826	0.41815	0.537032	-1.23089	0.186209	NT-TE-higher
uc008dyl.1	9430020K01Rik	344.07	409.123	311.439	499.501	289.922	382.472	182.796	862.515	196.089	745.631	270.234	471.582	-0.54171	0.0977237	0.688389	0.177828	-1.2301	0.147911	NT-TE-higher
uc007krh.1	Usp32	1535.3	1421.27	1319.75	3167.51	663.923	2370.66	186.003	1436.75	149.198	1541.56	630.048	1514.62	-1.86087	5.88844e-07	-0.631136	0.186209	-1.22973	0.11749	NT-TE-higher
uc012afy.2	Gm608	941.132	1250.69	865.198	2552.34	472.574	2109.64	346.35	2646.12	181.169	2173.83	633.034	2254.56	-0.97037	0.0288403	0.259014	0.707946	-1.22938	0.11749	NT-TE-higher
uc007rgs.2	Ankrd32	620.193	459.764	563.517	1230.33	215.992	819.966	246.935	1339.63	153.461	1251.77	616.611	1683.11	-0.45918	0.0676083	0.768597	0.0954993	-1.22777	0.125893	NT-TE-higher
uc008dfq.3	Fert2	1003.3	476.422	967.655	873.913	371.101	669.662	165.158	559.594	287.739	563.614	447.902	693.912	-1.3797	0.0018197	-0.15234	0.851138	-1.22736	0.134896	NT-TE-higher
uc007xkd.2	Arid2	5401.03	6403.38	5520.51	9848.66	1896.09	7780.29	711.941	8536.51	797.145	8079.8	4392.42	9295.29	-1.11808	0.00812831	0.108653	0.891251	-1.22674	0.104713	NT-TE-higher
uc008pri.1	Lrba	1376.28	1507.23	1413.26	2345.86	585.643	1942.56	606.112	5025.55	650.078	4980.72	2369.4	4560.36	0.10324	0.00120226	1.32977	0.000501187	-1.22653	0.112202	NT-TE-higher
uc009sux.1	Wdr44	356.358	243.209	427.72	411.253	323.264	208.011	94.6048	177.282	93.7817	146.891	83.6083	170.221	-2.02754	3.38844e-06	-0.801543	0.138038	-1.226	0.186209	NT-TE-higher
uc007lqc.1	Mpp3	824.755	1717.12	892.032	1640.73	1159.69	1820.43	99.4152	484.827	110.833	490.169	123.919	433.369	-3.10409	1e-100	-1.87841	1.02329e-06	-1.22568	0.131826	NT-TE-higher
uc009ukj.2	Tbc1d8b	215.405	95.2845	277.286	352.135	26.093	143.595	70.5527	306.004	78.8619	397.564	282.178	440.317	-0.26957	0.0758578	0.955873	0.060256	-1.22544	0.18197	NT-TE-higher
uc007ayb.2	Stat1	675.851	383.137	643.206	386.407	237.736	420.048	158.744	521.054	138.541	514.917	553.905	486.346	-0.86816	0.0691831	0.35578	0.588844	-1.22394	0.147911	NT-TE-higher
uc007bdm.2	Als2	1976.23	1857.71	1604.36	2557.48	730.605	2845.73	200.434	1637.93	249.374	1619.79	809.209	1704.82	-1.77285	2.45471e-06	-0.549053	0.275423	-1.2238	0.11749	NT-TE-higher
uc008wap.1	Nphp4	618.024	1342.64	726.148	950.166	604.488	1016.57	72.1562	717.606	108.702	624.287	291.136	539.323	-2.03777	7.94328e-08	-0.81491	0.0776247	-1.22286	0.134896	NT-TE-higher
uc007cdm.1	Sned1	161.192	377.14	190.278	232.187	114.519	225.457	771.27	5886.53	852.561	6564.59	2611.27	5196.09	3.17915	1e-100	4.4012	1e-100	-1.22205	0.11749	NT-TE-higher
uc008lwy.2	Ttbk2	1272.19	1266.02	1271.78	2907.05	906.008	2717.56	270.987	1606.33	225.929	1531.98	464.325	1347.87	-1.84072	8.51138e-07	-0.618975	0.199526	-1.22175	0.120226	NT-TE-higher
uc008xfo.2	Evc	289.134	824.91	348.844	916.752	329.062	650.202	186.003	2124.3	274.951	2103.57	582.272	1802.09	0.11278	0.00177828	1.33424	0.000794328	-1.22147	0.125893	NT-TE-higher
uc008rxz.2	Chd7	10129.1	9094.67	10463.7	13122.4	5336.02	11380.2	936.427	4268.64	984.708	4466.6	2699.35	5233.43	-2.4875	1.7378e-14	-1.26615	0.000851138	-1.22135	0.107152	NT-TE-higher
uc008vwq.1	Pik3cd	487.191	1223.37	605.801	1033.27	287.023	1191.7	8.01736	292.13	34.1024	235.505	83.6083	212.776	-3.44057	1e-100	-2.21928	2.51189e-08	-1.22128	0.162181	NT-TE-higher
uc007nvr.1	Pcnxl4	607.182	952.178	566.769	1364.85	462.426	960.877	99.4152	959.634	176.906	987.522	344.884	954.454	-1.39464	0.00147911	-0.175667	0.831764	-1.21897	0.131826	NT-TE-higher
uc007dtd.2	Fmn2	1713.84	1879.04	1662.9	2609.74	1752.58	1992.21	110.64	359.188	76.7305	291.387	140.342	318.73	-3.95969	1e-100	-2.74101	4.36516e-13	-1.21868	0.128825	NT-TE-higher
uc007gqn.1	Nt5dc3	537.067	441.107	524.485	349.565	263.829	331.476	75.3631	184.219	36.2338	163.656	134.37	141.561	-2.41545	1.34896e-09	-1.19687	0.0102329	-1.21858	0.177828	NT-TE-higher
uc007rgk.1	Ttc37	1157.98	1163.4	1086.38	1884.91	510.264	2009.66	354.367	2562.88	257.9	2728.66	1252.63	2687.93	-0.56076	0.0691831	0.657816	0.162181	-1.21858	0.11749	NT-TE-higher
uc007roh.1	Arhgef28	440.93	481.087	406.578	488.363	239.186	326.108	227.693	953.468	260.031	1042.61	568.835	932.742	-0.04098	0.0109648	1.17706	0.00549541	-1.21804	0.141254	NT-TE-higher
uc008gia.2	Cdc42bpg	328.167	1002.82	441.543	385.55	504.465	612.626	158.744	1359.67	206.746	1121.64	588.244	1018.72	-0.41136	0.0676083	0.806032	0.0812831	-1.2174	0.134896	NT-TE-higher
uc007tlt.1	Tep1	782.108	1341.31	812.342	944.169	346.457	1511.1	112.243	1563.93	183.301	1318.03	601.681	1204.58	-1.11018	0.0151356	0.106009	0.912011	-1.21618	0.125893	NT-TE-higher
uc009mqj.1	Phkb	555.86	726.294	639.953	1388.84	234.837	1144.73	270.987	1891.52	240.848	1934.33	558.384	1836.83	-0.41918	0.060256	0.79697	0.0758578	-1.21615	0.125893	NT-TE-higher
uc008hvf.2	Slk	1298.94	870.22	1275.03	1582.47	334.86	1323.89	232.503	1428.27	164.118	1504.83	1113.78	1627.52	-0.94264	0.0354813	0.272363	0.691831	-1.21501	0.123027	NT-TE-higher
uc007mav.1	Helz	2276.21	2836.54	2339.45	3533.35	887.163	2452.52	327.108	2863.49	390.047	2968.16	1825.95	3640.65	-1.1118	0.0102329	0.102594	0.912011	-1.21439	0.114815	NT-TE-higher
uc008hsd.1	Pprc1	3016.39	6080.88	2808.64	3461.38	1884.5	3235.58	622.147	5605.96	656.472	5044.59	2953.16	5638.14	-0.86404	0.0389045	0.350169	0.549541	-1.21421	0.112202	NT-TE-higher
uc007hux.1	Mtmr3	3058.32	4518.35	3360.77	4462.1	2226.6	4323.95	566.025	4264.01	607.45	4360.43	2357.46	3988.91	-1.29032	0.00177828	-0.076944	0.933254	-1.21337	0.114815	NT-TE-higher
uc007hbg.1	Zfc3h1	1299.66	1509.89	1353.09	3485.37	705.961	2514.92	583.664	3393.79	509.405	3478.28	977.918	3862.98	-0.69735	0.0660693	0.515584	0.316228	-1.21293	0.11749	NT-TE-higher
uc007iiq.1	Cpeb4	1513.62	1020.14	1388.87	1875.49	1403.22	2141.17	152.33	414.685	117.227	371.219	132.877	306.572	-3.41705	1e-100	-2.20458	6.60693e-09	-1.21247	0.131826	NT-TE-higher
uc009lra.1	Trappc11	3332.99	1862.38	3312.8	2935.32	1359.74	2690.72	740.804	3036.14	752.385	2846.81	2469.43	2701.83	-1.01381	0.0194984	0.197218	0.794328	-1.21103	0.11749	NT-TE-higher
uc008igc.1	Upf2	1436.27	729.626	1424.65	1657.86	605.938	1305.77	466.61	1645.64	407.098	1641.35	1266.07	1987.07	-0.69528	0.0724436	0.514306	0.323594	-1.20958	0.123027	NT-TE-higher
uc008hbf.1	Kank1	380.934	601.691	291.11	528.632	200.047	375.762	415.299	2867.34	641.552	3058.37	1109.3	2700.96	1.30907	7.24436e-14	2.51811	2.0893e-11	-1.20904	0.125893	NT-TE-higher
uc007mqc.1	Ccdc40	539.958	393.132	627.756	550.908	359.504	726.026	57.725	349.939	72.4677	209.16	159.752	176.3	-2.38986	4.2658e-10	-1.18267	0.00812831	-1.2072	0.165959	NT-TE-higher
uc009eoo.1	Pde3a	164.806	117.273	158.565	117.378	94.2248	78.5074	163.554	689.858	298.396	835.043	803.237	655.699	1.59463	9.54993e-15	2.80083	1.51356e-11	-1.2062	0.165959	NT-TE-higher
uc007afr.2	Rb1cc1	1554.82	953.511	1433.59	3072.4	331.961	2133.12	200.434	1738.13	155.592	1778.66	986.876	2242.4	-1.30242	0.00218776	-0.0966	0.912011	-1.20582	0.123027	NT-TE-higher
uc009bik.2	Nup205	7733.62	6775.19	7424.92	8041.71	2277.34	8353.99	931.617	10169	1001.76	10178.6	7960.7	9986.6	-0.81686	0.0446684	0.38864	0.47863	-1.2055	0.112202	NT-TE-higher
uc008apk.1	Lnpep	1460.13	832.906	1399.44	1608.17	639.279	1250.08	280.607	1358.9	409.229	1399.46	1066.01	1512.88	-0.99382	0.0275423	0.210846	0.776247	-1.20467	0.125893	NT-TE-higher
uc033iod.1	Thsd7a	8061.78	2215.53	7864.84	5355.72	8043.9	5810.22	250.142	509.493	347.419	430.295	467.311	430.764	-4.49172	1e-100	-3.28725	1e-100	-1.20447	0.11749	NT-TE-higher
uc008oic.2	Ss18l1	1019.92	941.517	1118.09	963.018	1356.84	1406.42	120.26	342.231	138.541	308.95	183.64	316.125	-2.97907	1e-100	-1.77527	5.7544e-06	-1.2038	0.141254	NT-TE-higher
uc009bkx.2	Hipk2	4760.59	5718.4	5062.71	6969.88	2494.78	5388.16	602.905	3559.51	684.18	3226.01	1948.37	4157.39	-1.92751	4.67735e-08	-0.724101	0.1	-1.20341	0.114815	NT-TE-higher
uc011xfp.1	Jmjd1c	3310.59	4181.19	3253.44	6461.81	1253.91	5440.5	516.318	3702.11	534.982	3910.17	1501.96	4492.62	-1.61326	2.0893e-05	-0.409959	0.457088	-1.2033	0.11749	NT-TE-higher
uc009rdd.1	Clstn2	3021.45	789.595	2851.74	1169.5	4331.44	1327.92	415.299	395.416	475.303	526.093	985.383	471.582	-2.44136	3.54813e-13	-1.23848	0.0017378	-1.20289	0.123027	NT-TE-higher
uc009krd.2	Insr	4081.85	2968.48	3895.02	3541.06	3716.81	3534.18	838.615	2794.12	707.626	2846.81	2508.25	2383.96	-1.52659	8.31764e-05	-0.323697	0.60256	-1.20289	0.11749	NT-TE-higher
uc012axy.1	Thada	2292.83	2144.9	2302.86	1970.59	771.194	1921.75	400.868	2263.04	332.499	2386.98	2054.38	2572.42	-0.94324	0.030903	0.258568	0.707946	-1.2018	0.120226	NT-TE-higher
uc007ciw.2	Epb4.1l5	1450.01	504.408	1582.4	1000.72	801.636	698.515	152.33	411.602	215.272	383.992	595.709	480.267	-1.98938	1.04713e-07	-0.788012	0.0891251	-1.20137	0.138038	NT-TE-higher
uc009qwx.2	Ibtk	1687.1	1691.8	1418.14	2720.27	456.628	2194.18	328.712	2330.87	368.733	2565.8	1121.25	2860.76	-0.96899	0.0288403	0.231849	0.74131	-1.20084	0.123027	NT-TE-higher
uc007jju.1	Zfp287	284.074	187.237	204.915	477.225	185.55	249.613	40.0868	306.004	80.9933	288.992	161.245	285.728	-1.25279	0.0199526	-0.051968	0.954993	-1.20082	0.190546	NT-TE-higher
uc009lee.3	Ank1	325.999	433.777	363.481	685.422	237.736	687.779	28.8625	218.134	46.8909	344.076	129.891	367.365	-2.15978	1.04713e-07	-0.95905	0.0436516	-1.20073	0.177828	NT-TE-higher
uc008spm.2	Rusc2	4730.96	6636.6	5247.29	5153.52	6488.47	6964.35	363.988	1273.35	313.316	1280.51	695.74	1043.04	-3.58099	1e-100	-2.38239	5.88844e-11	-1.1986	0.11749	NT-TE-higher
uc009glt.1	Zfp788	273.232	131.932	265.902	866.202	134.814	360.329	109.036	381.541	83.1247	333.698	89.5803	583.615	-1.26163	0.0144544	-0.06316	0.954993	-1.19847	0.177828	NT-TE-higher
uc008qbx.2	Dennd4b	714.161	1779.09	518.793	1350.28	523.31	1827.14	48.1041	1257.93	161.987	1246.98	356.828	1175.92	-1.62724	5.49541e-05	-0.429403	0.457088	-1.19783	0.134896	NT-TE-higher
uc007jqe.1	Kdm6b	6832.96	10297.4	7393.21	7755.55	6057.93	9730.89	1391.81	8398.53	1862.85	8387.15	4571.58	7808.46	-1.37345	0.000562341	-0.175949	0.812831	-1.1975	0.114815	NT-TE-higher
uc009gfg.1	Kmt2b	5202.97	10205.4	5546.53	7365.71	3712.46	9492.02	1217.03	8293.71	1150.96	8074.21	3329.4	8073.35	-1.34311	0.000851138	-0.147036	0.851138	-1.19608	0.114815	NT-TE-higher
uc007zqd.1	Zfp654	333.227	246.54	319.57	454.949	136.264	214.05	129.881	179.594	55.4165	250.673	119.44	381.261	-1.36816	0.00776247	-0.173235	0.851138	-1.19493	0.190546	NT-TE-higher
uc009iio.1	Tenm4	4058.72	3271.66	3648.63	3457.95	3969.04	2916.85	2046.03	8415.49	2269.94	9199.84	9611.97	8730.78	0.25494	0.000204174	1.44955	0.0001	-1.19461	0.11749	NT-TE-higher
uc008sfw.1	Cnr1	1978.4	841.568	1702.75	1348.57	2210.66	1353.41	254.952	287.505	123.621	275.421	225.444	271.833	-3.2801	1e-100	-2.08557	4.57088e-08	-1.19452	0.138038	NT-TE-higher
uc009irp.2	Rrm1	11378.2	5175.35	11652.5	7407.7	4730.09	7126.06	3178.08	9469.93	2745.25	9398.63	11655.9	9688.71	-0.65898	0.0645654	0.53502	0.275423	-1.194	0.114815	NT-TE-higher
uc009tgg.2	Ddx26b	511.767	710.969	476.509	1545.63	258.031	1164.19	189.21	1901.54	149.198	1760.3	538.975	1853.33	-0.50338	0.0831764	0.689429	0.144544	-1.19281	0.134896	NT-TE-higher
uc009nrx.2	Zcchc14	3152.29	4861.51	3163.99	4223.06	1809.12	5059.37	529.146	3647.38	528.588	3395.26	1548.25	3338.42	-1.63905	1.34896e-05	-0.446249	0.40738	-1.1928	0.120226	NT-TE-higher
uc009ett.1	Dennd5b	2955.67	1499.23	2767.98	2887.34	1207.53	2222.36	177.985	914.928	300.528	913.279	837.576	1044.78	-2.39415	1.1749e-12	-1.20175	0.00239883	-1.1924	0.125893	NT-TE-higher
uc007rsb.2	Mast4	2277.65	1936.34	2149.98	2494.94	863.969	2263.97	210.055	1774.36	409.229	1573.49	1094.37	1611.02	-1.62523	2.51189e-05	-0.433048	0.436516	-1.19219	0.125893	NT-TE-higher
uc007bmm.1	Zfp142	1425.43	2574.68	1392.94	2304.73	611.736	2032.47	253.348	1827.54	358.076	2006.98	746.503	2417.84	-1.33618	0.00144544	-0.144723	0.851138	-1.19145	0.125893	NT-TE-higher
uc007aim.1	Ncoa2	2742.44	1903.02	2836.29	3350.86	1956.98	2708.84	580.457	2673.1	637.289	2778.95	2208.15	2822.54	-1.13581	0.00831764	0.055541	0.954993	-1.19135	0.123027	NT-TE-higher
uc008tkj.2	Zdhhc21	388.163	224.551	392.754	436.956	224.69	473.729	107.433	400.04	55.4165	349.664	256.797	337.837	-1.2512	0.0128825	-0.061419	0.954993	-1.18978	0.177828	NT-TE-higher
uc008pbc.2	Ankrd50	1424.71	1432.6	1558.01	1883.2	756.698	1582.9	145.916	993.549	185.432	979.539	682.303	1061.28	-1.87865	4.16869e-07	-0.690918	0.141254	-1.18774	0.131826	NT-TE-higher
uc008rcq.1	Agl	2141.76	1300.67	2029.64	2089.68	1111.85	1924.44	375.212	1634.85	385.784	1618.99	1318.32	1514.62	-1.34332	0.00125893	-0.156351	0.851138	-1.18697	0.125893	NT-TE-higher
uc008jmv.1	Zbtb26	252.27	263.198	233.376	530.345	153.659	385.827	99.4152	343.002	63.9421	387.185	117.947	454.213	-1.18012	0.0269153	0.00678	1	-1.1869	0.186209	NT-TE-higher
uc009kdv.1	Dock1	1122.56	1229.37	1240.06	1654.44	559.55	1626.51	747.218	6520.89	865.349	6597.32	4075.9	6842.72	0.96054	2.63027e-10	2.14596	4.0738e-09	-1.18541	0.123027	NT-TE-higher
uc007wjo.1	Oplah	286.243	413.788	220.365	366.701	217.442	324.095	62.5354	817.809	89.5189	842.228	518.073	676.542	-0.10327	0.0269153	1.08095	0.0154882	-1.18422	0.162181	NT-TE-higher
uc007yph.1	Klhl24	3742.84	1578.52	3434.77	2745.11	1375.68	2875.25	543.577	1739.67	569.084	1660.51	1533.32	1658.79	-1.6916	6.30957e-06	-0.50885	0.323594	-1.18275	0.125893	NT-TE-higher
uc007jfm.1	Rai1	4905.88	6605.94	5288.76	5955.46	5257.74	6553.69	1710.9	7777.28	2093.04	7497.03	4299.85	7472.36	-0.9307	0.0295121	0.250932	0.707946	-1.18163	0.120226	NT-TE-higher
uc009uqc.2	Kdm5c	6345.05	8023.22	6752.44	8451.25	3138.41	8555.97	986.135	9842.22	1351.31	10845.2	6343.78	9674.81	-0.90264	0.0338844	0.278597	0.660693	-1.18124	0.120226	NT-TE-higher
uc008evi.2	Trim36	1565.66	1018.81	1726.33	1986.01	640.729	1712.4	30.466	117.931	19.1826	87.8152	65.6922	114.639	-5.06088	1e-100	-3.87999	1e-100	-1.1809	0.165959	NT-TE-higher
uc009hrd.2	Chd2	1572.17	1802.41	1653.15	3113.53	558.101	2786.01	540.37	3286.65	370.864	3002.48	1124.23	3108.27	-0.8934	0.0416869	0.287143	0.660693	-1.18054	0.125893	NT-TE-higher
uc033gzo.1	Ltn1	3572.98	2138.24	3193.26	3990.01	1423.52	3012.14	957.272	4095.98	993.234	4256.64	2978.55	4114.84	-0.73214	0.0660693	0.447964	0.398107	-1.18011	0.123027	NT-TE-higher
uc007jkv.1	Arhgap44	193.72	385.802	214.673	395.831	255.132	222.102	44.8972	417.768	98.0445	349.664	174.682	325.678	-1.05619	0.0562341	0.12368	0.891251	-1.17987	0.190546	NT-TE-higher
uc009rip.1	Pik3r4	2290.67	1988.98	2218.29	2046.84	892.961	1671.47	169.968	1960.89	338.893	2165.05	2099.17	2120.82	-1.04837	0.0177828	0.130337	0.870964	-1.1787	0.128825	NT-TE-higher
uc012gzk.1	Dnajc13	2188.02	2606	2301.23	4085.11	717.558	3556.99	394.454	4713.38	436.938	4556.81	2424.64	5247.33	-0.67614	0.0724436	0.5025	0.323594	-1.17864	0.123027	NT-TE-higher
uc008xzx.2	Rufy3	5768.23	2494.72	5706.73	4941.03	4711.24	4211.22	298.246	435.497	260.031	463.026	373.251	620.091	-4.11708	1e-100	-2.93928	1e-100	-1.17779	0.125893	NT-TE-higher
uc007zih.2	Slc35a5	344.07	307.842	287.857	452.378	418.938	444.204	89.7944	287.505	74.5991	267.437	186.626	362.154	-1.57084	0.000676083	-0.39313	0.562341	-1.17771	0.18197	NT-TE-higher
uc008nzc.1	Znfx1	1110.28	1433.93	1159.56	1485.65	605.938	1480.23	158.744	1089.13	153.461	1018.66	595.709	1044.78	-1.65813	2.45471e-05	-0.480902	0.380189	-1.17722	0.141254	NT-TE-higher
uc007axs.2	Myo1b	7677.96	3874.68	8255.97	7144.67	1920.74	7024.07	1127.24	5615.21	1266.05	5886.02	4959.76	5292.49	-1.27942	0.0017378	-0.103507	0.891251	-1.17591	0.123027	NT-TE-higher
uc011wsg.1	Kdm5b	18401.9	10166.8	17747.1	11777.3	5382.41	8965.28	2182.32	8945.02	2600.31	9725.14	13326.6	11753.9	-1.19721	0.00380189	-0.02282	0.977237	-1.17439	0.120226	NT-TE-higher
uc007ieb.2	Ehbp1	1375.56	652.332	1456.36	1534.49	988.636	1247.4	270.987	688.316	311.185	712.9	534.496	865.001	-1.77324	3.38844e-06	-0.599456	0.229087	-1.17378	0.141254	NT-TE-higher
uc009gsu.1	Prr12	7116.31	7588.11	7169.59	5697.57	7985.92	6243.02	2374.74	7714.84	3054.3	7409.21	6178.06	7841.46	-0.93987	0.0281838	0.233849	0.724436	-1.17372	0.123027	NT-TE-higher
uc012del.1	Ikbkap	9236.39	4601.64	8993.5	6155.95	4077.76	6356.42	1940.2	6663.48	2276.34	7148.16	7530.72	6515.3	-0.92495	0.030903	0.248236	0.707946	-1.17319	0.123027	NT-TE-higher
uc008xlq.2	Stim2	1038.71	850.897	846.495	1110.38	895.861	864.924	194.02	793.914	260.031	702.522	535.989	775.548	-1.48728	0.000371535	-0.314708	0.630957	-1.17257	0.147911	NT-TE-higher
uc008vpf.1	Dnajc16	1226.65	745.618	1209.98	742.826	1298.85	1114.54	210.055	640.527	294.134	592.354	631.541	553.219	-1.71473	1.12202e-05	-0.543458	0.301995	-1.17128	0.144544	NT-TE-higher
uc009rpr.2	Lamb2	3066.99	2937.16	3168.05	1951.74	4741.68	2396.15	1805.51	4398.13	2246.5	4667.78	4641.75	3914.22	-0.33564	0.0489779	0.833206	0.0489779	-1.16884	0.125893	NT-TE-higher
uc007qjv.2	Iars	7224.74	5357.92	6899.63	6601.47	2702.08	5866.58	1391.81	5647.58	1027.34	5619.38	4680.57	5651.17	-1.24421	0.0025704	-0.075388	0.933254	-1.16882	0.123027	NT-TE-higher
uc007emj.2	Nhsl1	2725.81	3639.47	2966.39	4022.57	1887.4	4768.15	272.59	1931.6	264.294	1524.79	824.139	1573.68	-2.47376	5.01187e-14	-1.30517	0.000676083	-1.16858	0.128825	NT-TE-higher
uc008xrj.2	Corin	399.728	81.958	461.059	312.724	589.992	235.522	117.053	139.513	130.016	145.294	213.5	165.879	-1.65037	0.000316228	-0.481911	0.457088	-1.16846	0.194984	NT-TE-higher
uc008xnh.1	Wdr19	964.985	584.367	1051.41	1066.69	326.163	1009.19	240.521	1008.96	234.454	1147.98	740.531	947.506	-0.94511	0.042658	0.223069	0.758578	-1.16818	0.147911	NT-TE-higher
uc007lxm.1	Tanc2	2201.03	1571.86	2154.86	2638.02	933.55	2087.49	266.176	958.863	151.33	1098.49	704.698	954.454	-2.23156	8.91251e-11	-1.06396	0.00912011	-1.1676	0.138038	NT-TE-higher
uc009ijm.2	Rsf1	2406.32	1258.02	2378.48	2545.49	939.349	1905.65	408.885	2275.37	609.581	1983.83	1869.24	2212.01	-0.98638	0.0263027	0.180966	0.812831	-1.16734	0.131826	NT-TE-higher
uc007tot.1	Chd8	8968.22	7374.88	9074.82	12404.4	3013.74	11268.8	1712.51	10940.6	1666.76	11313	6746.89	11287.6	-1.05584	0.0134896	0.11145	0.891251	-1.16728	0.123027	NT-TE-higher
uc009ojq.2	Dnmt1	13191	11847.3	13691.1	10845.1	6346.4	10944.1	3296.74	17706.6	4281.99	16806.2	14356.7	15346.8	-0.59904	0.074131	0.567849	0.234423	-1.16689	0.123027	NT-TE-higher
uc033hty.1	Plch1	2792.31	1203.38	2825.72	2838.5	824.829	3561.69	35.2764	219.675	21.314	122.941	114.961	121.587	-5.1994	1e-100	-4.03281	1e-100	-1.1666	0.154882	NT-TE-higher
uc008hab.2	Smc5	2333.31	1275.35	1971.9	2897.62	405.891	2116.35	413.696	2508.92	319.71	2200.17	1863.27	3074.4	-0.8582	0.0501187	0.307699	0.630957	-1.1659	0.131826	NT-TE-higher
uc009fyp.1	Plekhg2	1924.91	3880.68	2097.94	3341.43	1322.05	3117.48	912.375	7036.55	1078.49	7241.56	2842.68	6698.55	-0.14468	0.018197	1.0206	0.0107152	-1.16527	0.125893	NT-TE-higher
uc009rbh.1	Trpc1	232.753	236.545	204.915	502.072	159.457	295.913	70.5527	385.395	80.9933	439.076	156.766	375.181	-0.9501	0.0891251	0.21487	0.812831	-1.16497	0.194984	NT-TE-higher
uc007cuv.1	Kif14	823.31	749.615	784.695	1055.55	382.698	987.046	245.331	1535.41	238.717	1353.15	903.268	1477.28	-0.51912	0.0954993	0.645018	0.186209	-1.16414	0.144544	NT-TE-higher
uc007kir.2	2610507B11Rik	3126.99	11964.5	3351.83	12355.6	1394.53	12040.5	946.048	13423.3	724.677	14085.6	2378.36	14387.2	-0.95861	0.0263027	0.204438	0.776247	-1.16304	0.125893	NT-TE-higher
uc007gth.1	Apaf1	1604.69	1294.67	1514.1	1956.88	778.442	1517.14	456.989	2449.57	490.223	2406.14	1669.18	2315.35	-0.57388	0.0891251	0.588772	0.229087	-1.16265	0.134896	NT-TE-higher
uc007rqc.1	Bdp1	927.398	1335.98	944.887	2580.61	469.674	2382.06	211.658	2553.63	219.534	2367.02	798.758	2495.13	-0.92624	0.040738	0.235684	0.74131	-1.16192	0.138038	NT-TE-higher
uc008qjm.2	Setdb1	4251.72	4149.87	4587.01	4509.22	2046.85	3942.15	917.186	4837.48	1016.68	4884.12	3777.3	5062.34	-0.9299	0.0323594	0.230484	0.74131	-1.16038	0.125893	NT-TE-higher
uc009upx.2	Smc1a	6360.23	3361.61	6153.96	5588.76	1812.02	6270.53	1430.3	7112.08	1575.11	6768.16	5468.88	6238.26	-0.7573	0.0630957	0.402502	0.467735	-1.1598	0.125893	NT-TE-higher
uc009tuy.1	Ophn1	594.171	394.464	609.867	748.823	366.752	457.624	134.692	403.123	100.176	355.253	247.839	343.916	-1.69672	5.7544e-05	-0.537537	0.346737	-1.15918	0.17378	NT-TE-higher
uc007ocq.1	Pcnx	1656.74	4024.6	1762.92	4620.6	1078.51	4750.71	602.905	5474.93	494.485	5339.17	1394.47	5761.46	-0.85076	0.0489779	0.307271	0.616595	-1.15803	0.128825	NT-TE-higher
uc007lfq.1	Med1	2708.46	3850.69	2776.93	4670.29	1655.46	4403.13	493.869	4627.06	558.427	4525.68	2360.44	4644.61	-1.06359	0.0141254	0.094348	0.912011	-1.15794	0.128825	NT-TE-higher
uc007hgn.1	Usp15	2417.16	1365.97	2113.39	2237.9	1027.78	1534.59	538.766	1735.05	464.646	1805.8	1645.29	1927.15	-1.06803	0.0158489	0.089869	0.912011	-1.1579	0.134896	NT-TE-higher
uc011xuv.2	Rapgef6	1194.85	1078.78	1063.61	2181.36	492.868	1562.77	291.832	1745.84	189.695	1624.58	862.957	1898.49	-1.02994	0.0234423	0.127839	0.870964	-1.15778	0.141254	NT-TE-higher
uc008men.1	Ap4e1	602.845	700.974	651.338	1439.39	124.667	1078.3	76.9666	998.945	112.964	975.548	418.041	1196.76	-1.17835	0.0109648	-0.021119	0.977237	-1.15724	0.154882	NT-TE-higher
uc008hcb.2	Rfx3	2310.9	941.517	2223.17	1860.06	1078.51	1388.98	429.73	830.141	381.521	945.211	740.531	808.55	-1.85358	4.46684e-07	-0.697294	0.134896	-1.15629	0.141254	NT-TE-higher
uc029una.1	Gon4l	5896.17	9603.74	5882.37	11464.5	3289.17	12327.7	1414.26	13499.6	1304.42	12086.6	4968.72	12403.6	-0.97028	0.0245471	0.185942	0.794328	-1.15623	0.125893	NT-TE-higher
uc007gzl.1	Nav3	1366.16	991.491	1435.22	1962.88	581.295	1739.24	64.1388	334.523	63.9421	341.681	182.147	290.071	-3.43522	1e-100	-2.27987	2.69153e-09	-1.15535	0.158489	NT-TE-higher
uc008mez.1	Snrnp200	22981.8	12811.4	23601	15216.4	9305.06	16098	4804	19179.6	5573.62	20526.4	22719.1	18487.2	-0.75575	0.0616595	0.399232	0.467735	-1.15498	0.125893	NT-TE-higher
uc008dom.2	Ltbp1	1059.68	568.375	1178.26	767.673	1326.4	654.228	3772.97	8535.73	4414.13	9027.41	11978.4	7517.52	2.50089	1e-100	3.65583	1e-100	-1.15494	0.128825	NT-TE-higher
uc008hbn.1	Smarca2	748.135	448.437	667.601	739.399	397.194	611.284	1167.33	3676.67	1197.85	3485.47	2297.73	3125.64	1.3612	1.7378e-14	2.51604	1.20226e-11	-1.15484	0.138038	NT-TE-higher
uc008bav.2	Cacna1h	2524.14	4903.48	2750.09	4094.54	3234.09	6957.64	936.427	6629.57	1251.13	7171.31	2479.88	5699.8	-0.86533	0.0446684	0.289414	0.645654	-1.15474	0.128825	NT-TE-higher
uc009hhd.1	Lrrk1	305.037	445.105	326.075	448.951	194.248	397.905	168.364	1011.28	151.33	1017.86	546.44	993.536	0.07204	0.00758578	1.22636	0.00371535	-1.15433	0.165959	NT-TE-higher
uc009jnz.1	Cog7	1176.78	1166.07	1376.67	829.36	813.233	983.691	295.039	1439.07	360.207	1362.73	1289.96	1035.22	-0.78928	0.074131	0.36499	0.549541	-1.15427	0.144544	NT-TE-higher
uc007pes.1	Inf2	363.586	475.756	307.373	367.557	223.24	245.587	144.312	953.468	321.842	1076.93	589.737	826.788	0.2384	0.00151356	1.39179	0.000776247	-1.15339	0.165959	NT-TE-higher
uc007wvf.1	Mgat3	773.434	1633.16	783.069	1509.64	562.45	1789.57	109.036	976.592	147.067	1169.54	352.349	1010.91	-1.7953	2.5704e-06	-0.643761	0.186209	-1.15153	0.151356	NT-TE-higher
uc008xhp.2	Cc2d2a	466.229	466.427	487.08	852.493	289.922	857.543	254.952	1375.86	206.746	1250.97	486.72	1062.15	-0.3891	0.0891251	0.761563	0.104713	-1.15066	0.158489	NT-TE-higher
uc007sek.1	Flnb	1744.92	5449.87	1889.77	3317.44	1562.68	3184.58	3756.93	20853.7	4070.98	22492.7	4502.9	19545	1.2462	1.04713e-13	2.39557	3.01995e-11	-1.14937	0.128825	NT-TE-higher
uc007vhq.1	Pdzd2	279.737	521.066	253.705	561.189	94.2248	489.833	210.055	2686.98	242.98	2477.99	886.845	2247.61	1.08844	1.1749e-10	2.23746	3.54813e-09	-1.14902	0.151356	NT-TE-higher
uc007shc.1	Top2b	17732.6	5855.66	17686.9	17975.2	6521.81	12051.9	5127.9	11417.7	4211.65	12069	11214	15502.3	-1.0289	0.0162181	0.119821	0.891251	-1.14872	0.125893	NT-TE-higher
uc008fvj.1	Rttn	698.982	1031.47	667.601	1565.33	208.744	1569.48	99.4152	1998.66	157.724	2106.77	843.548	2356.17	-0.51499	0.1	0.633215	0.190546	-1.1482	0.147911	NT-TE-higher
uc008zer.1	Cit	2458.36	2661.3	2262.2	2037.42	1185.78	1951.95	440.955	2124.3	475.303	2102.78	1631.85	2131.24	-1.21131	0.00446684	-0.064901	0.933254	-1.14641	0.138038	NT-TE-higher
uc007hvv.2	Gas2l1	279.737	827.575	348.844	650.294	355.155	623.362	158.744	850.953	191.826	992.312	255.304	1026.54	-0.69675	0.11749	0.449557	0.446684	-1.14631	0.165959	NT-TE-higher
uc007aid.1	Sulf1	3314.92	716.299	3586.83	2974.73	3429.78	1896.26	3113.94	5738.54	3691.59	5702.4	6194.48	4116.57	0.33164	0.000128825	1.4778	7.58578e-05	-1.14616	0.131826	NT-TE-higher
uc007sya.1	Ankrd28	1596.74	1505.23	1407.57	2035.7	669.721	1468.83	500.283	1896.92	436.938	1971.05	1061.53	2164.24	-0.87763	0.0512861	0.268076	0.691831	-1.14571	0.141254	NT-TE-higher
uc009ltm.2	Clcn3	1302.55	1622.5	1422.21	2108.53	1088.66	2204.25	91.3979	418.539	95.9131	455.043	247.839	633.118	-3.12279	1e-100	-1.97815	1.86209e-07	-1.14464	0.154882	NT-TE-higher
uc012cxw.1	Tbck	1551.93	644.336	1598.66	979.297	816.132	658.255	343.143	720.689	289.871	865.379	1301.9	873.686	-1.03325	0.0245471	0.108649	0.891251	-1.14189	0.151356	NT-TE-higher
uc007zlr.2	Cep97	1320.62	719.631	1216.48	981.867	794.388	912.565	347.953	675.213	159.855	680.169	646.471	648.751	-1.52471	0.000190546	-0.383133	0.524807	-1.14158	0.158489	NT-TE-higher
uc008lou.2	Slc12a6	746.689	1681.14	750.543	1863.49	484.171	2201.56	187.606	1326.53	151.33	1391.47	325.475	1544.15	-1.57261	8.51138e-05	-0.431071	0.446684	-1.14154	0.151356	NT-TE-higher
uc007pon.2	Amph	961.371	586.366	1012.38	829.36	1037.92	1176.27	19.2417	60.1217	25.5768	62.269	55.2412	70.3465	-4.89156	1e-100	-3.75003	1e-100	-1.14153	0.199526	NT-TE-higher
uc009afo.2	Zfp157	652.72	275.858	598.483	919.322	300.07	473.729	280.607	543.407	153.461	566.808	312.038	660.91	-1.05434	0.0316228	0.086869	0.933254	-1.14121	0.17378	NT-TE-higher
uc007nay.1	Smc6	1808.53	1068.12	1575.9	2648.3	516.062	1850.63	500.283	2572.13	485.96	2646.43	1784.14	3499.09	-0.49323	0.0912011	0.647262	0.165959	-1.14049	0.141254	NT-TE-higher
uc008xbf.3	Fgfr3	3661.16	6551.31	3952.75	6226.2	3816.83	5744.46	322.298	1948.56	424.149	1905.59	759.94	1526.78	-2.92206	1e-100	-1.78326	1.20226e-06	-1.1388	0.138038	NT-TE-higher
uc008kwu.1	Ambra1	2988.2	3666.79	3030.63	2964.45	1533.69	3036.96	254.952	3253.51	534.982	3038.41	2559.01	3158.64	-1.1716	0.00588844	-0.032876	0.977237	-1.13872	0.138038	NT-TE-higher
uc007tor.1	Supt16	11541.5	4311.12	10941	7423.12	4676.45	5647.17	3072.25	7677.84	3018.07	7516.19	10491.3	8173.22	-0.71168	0.074131	0.427	0.42658	-1.13868	0.131826	NT-TE-higher
uc007pzd.1	Exoc2	2556.67	1421.27	2467.11	1980.01	1206.08	2272.02	469.817	1655.66	370.864	1532.78	1467.62	1441.67	-1.4303	0.000371535	-0.293086	0.645654	-1.13721	0.144544	NT-TE-higher
uc007uct.2	Zmym2	6306.74	3119.07	6155.59	7676.73	2848.49	4743.32	2317.02	4910.71	1758.41	4830.64	3026.32	6107.99	-1.10824	0.00933254	0.028615	0.977237	-1.13685	0.134896	NT-TE-higher
uc012gdj.1	Snx25	172.035	573.039	144.742	717.123	57.9845	699.186	25.6555	605.071	44.7595	722.48	106.003	730.388	-1.08671	0.0457088	0.048969	0.954993	-1.13568	0.194984	NT-TE-higher
uc008nqh.1	Ralgapb	2270.43	1953	2097.94	3679.86	908.907	3189.28	413.696	2536.67	364.47	2378.2	1257.11	2569.82	-1.37273	0.000724436	-0.237088	0.74131	-1.13564	0.141254	NT-TE-higher
uc033irv.1	Hoxa9	1131.96	1309.33	1353.9	1009.28	1832.31	1364.15	598.095	1264.1	803.539	1307.65	703.205	1372.19	-1.03654	0.0223872	0.098665	0.912011	-1.13521	0.151356	NT-TE-higher
uc008rqk.2	Odf2l	495.142	296.515	547.254	686.279	195.698	589.812	210.055	504.868	63.9421	404.748	252.318	563.64	-1.22819	0.0109648	-0.093654	0.912011	-1.13454	0.18197	NT-TE-higher
uc007upp.2	Rb1	1916.96	999.487	1882.46	2429.82	859.62	1503.72	238.917	459.391	202.483	407.143	261.276	765.127	-2.72831	1e-100	-1.59616	3.46737e-05	-1.13215	0.158489	NT-TE-higher
uc009iko.1	2210018M11Rik	1599.63	1714.45	1497.02	3314.87	911.806	3313.42	460.196	2575.98	392.178	2648.03	960.002	3049.22	-1.14369	0.00851138	-0.012008	1	-1.13168	0.144544	NT-TE-higher
uc008hbt.2	Vldlr	915.832	569.041	764.366	1259.46	785.69	1069.58	49.7076	285.963	119.359	269.832	125.412	199.749	-3.0699	1e-100	-1.93878	1.02329e-06	-1.13112	0.177828	NT-TE-higher
uc007nso.2	Sos2	926.675	852.896	915.613	2163.36	333.411	1219.21	184.399	1062.15	157.724	1142.4	482.241	1315.74	-1.39694	0.000933254	-0.266463	0.707946	-1.13048	0.158489	NT-TE-higher
uc012czi.1	Ttll7	633.204	185.238	447.236	714.552	424.736	551.565	59.3284	191.927	91.6503	185.21	143.328	244.91	-2.35196	8.12831e-10	-1.2217	0.00660693	-1.13025	0.199526	NT-TE-higher
uc007ido.2	Vps54	388.163	1380.63	352.91	2075.97	188.45	1176.94	86.5874	1835.25	121.49	1846.52	368.772	2623.66	-0.68507	0.107152	0.444672	0.42658	-1.12974	0.158489	NT-TE-higher
uc008zpq.1	Sbno1	3634.42	3243	3489.25	6227.06	855.271	5264.69	516.318	3951.84	436.938	4377.19	2272.35	4713.22	-1.3052	0.00138038	-0.175976	0.812831	-1.12923	0.141254	NT-TE-higher
uc007mut.1	Fasn	50049.8	45129.5	50486.4	31901.2	22376.2	36131.5	3070.65	24526.6	4015.56	24047	28241.7	22567.3	-1.79852	2.75423e-07	-0.669646	0.134896	-1.12888	0.131826	NT-TE-higher
uc009bxz.2	Hoxa2	1011.25	1262.69	1024.58	1458.24	1825.06	1527.2	12.8278	109.452	59.6793	98.9917	65.6922	122.455	-4.81145	1e-100	-3.68272	1e-100	-1.12873	0.186209	NT-TE-higher
uc008coo.2	Mut	1626.38	767.606	1588.91	1210.63	920.504	1070.92	572.439	1654.89	590.398	1472.1	1564.67	1271.45	-0.59984	0.107152	0.528853	0.30903	-1.1287	0.151356	NT-TE-higher
uc007xdt.1	Celsr1	4476.52	6517.99	4395.11	4509.22	4025.57	5656.56	365.591	1680.32	362.338	1647.73	1113.78	1892.41	-2.80495	1e-100	-1.67626	5.62341e-06	-1.12868	0.141254	NT-TE-higher
uc007cwg.2	Zbtb41	685.971	471.092	587.912	1588.47	249.333	690.463	166.761	912.616	130.016	815.085	346.377	813.761	-1.24113	0.00660693	-0.112894	0.891251	-1.12823	0.169824	NT-TE-higher
uc007ygv.2	Marf1	2001.53	2429.42	1996.3	4701.14	988.636	4417.89	703.924	5442.55	654.341	5470.09	2040.94	6302.52	-0.55215	0.0954993	0.576043	0.229087	-1.1282	0.141254	NT-TE-higher
uc009qcj.2	Dennd4a	544.295	548.385	514.727	1196.06	137.713	917.262	104.226	632.819	87.3875	712.102	232.909	722.571	-1.49193	0.000588844	-0.364101	0.562341	-1.12783	0.177828	NT-TE-higher
uc007hbi.1	Lgr5	659.226	239.211	622.877	354.706	553.752	301.952	218.072	338.377	242.98	379.202	522.552	332.626	-0.89778	0.0776247	0.229973	0.776247	-1.12776	0.18197	NT-TE-higher
uc009fsa.2	Cic	6189.64	12297.7	7111.86	9511.94	5997.05	10983	1532.92	9517.72	1950.23	9797.79	4331.21	9707.82	-1.30382	0.00120226	-0.176174	0.812831	-1.12765	0.134896	NT-TE-higher
uc008moh.1	Pak7	839.935	458.432	836.737	940.742	733.504	748.84	60.9319	106.369	51.1537	94.2018	37.3251	89.4529	-4.01554	1e-100	-2.88791	1.65959e-12	-1.12763	0.199526	NT-TE-higher
uc008zpb.3	Pitpnm2	625.253	1453.25	650.524	1074.4	565.349	1455.41	133.088	1146.94	172.644	1178.32	431.478	1169.84	-1.31563	0.0025704	-0.188709	0.812831	-1.12692	0.162181	NT-TE-higher
uc007yiq.1	Fgd4	602.845	351.153	573.275	1126.66	450.829	1148.76	152.33	398.499	59.6793	352.858	114.961	405.578	-2.30594	3.38844e-10	-1.18256	0.0057544	-1.12338	0.18197	NT-TE-higher
uc007qvg.2	Zcchc6	1834.56	1515.89	1786.5	3417.68	994.434	2605.51	586.87	2857.32	458.252	2539.46	1255.62	2790.41	-1.00313	0.0251189	0.11915	0.891251	-1.12228	0.147911	NT-TE-higher
uc007dvw.2	Cdc42bpa	1071.96	1383.96	1067.67	3051.84	395.744	2410.24	277.401	2208.31	193.958	2381.39	722.614	2436.94	-1.08377	0.0154882	0.037729	0.977237	-1.12149	0.151356	NT-TE-higher
uc008jyh.1	Fastkd1	349.852	341.825	343.965	658.862	150.76	457.624	28.8625	326.044	108.702	443.866	246.346	672.2	-1.13659	0.0269153	-0.015799	1	-1.12079	0.194984	NT-TE-higher
uc009nox.1	Gan	641.878	472.424	731.027	658.862	304.419	454.269	105.829	384.624	104.439	389.58	368.772	420.342	-1.52868	0.00042658	-0.408124	0.512861	-1.12055	0.186209	NT-TE-higher
uc008sxe.1	Fktn	297.085	432.445	319.57	682.852	282.674	471.716	83.3805	444.746	74.5991	482.984	214.993	511.532	-1.25989	0.0104713	-0.140521	0.870964	-1.11937	0.194984	NT-TE-higher
uc009hde.1	Tubgcp5	1255.57	1130.75	1375.86	1895.19	524.76	1552.03	370.402	1919.27	417.755	2024.54	1092.88	1979.26	-0.74615	0.0870964	0.371815	0.524807	-1.11797	0.154882	NT-TE-higher
uc008eal.1	Thoc1	1724.69	994.157	1782.44	1900.33	713.209	1108.5	859.461	1730.42	503.011	1558.32	1291.45	2172.93	-0.66879	0.1	0.448582	0.416869	-1.11737	0.154882	NT-TE-higher
uc009rbb.2	U2surp	4031.25	2379.45	4009.67	4001.15	1875.8	3249.67	1218.64	3178.74	1251.13	3336.98	2432.11	3811.74	-1.01641	0.0204174	0.100913	0.912011	-1.11733	0.144544	NT-TE-higher
uc009ajw.2	Zfp316	1512.89	2229.52	1585.65	1586.75	1597.47	2420.98	237.314	1117.65	294.134	1335.59	718.135	1154.2	-1.90665	1.09648e-07	-0.790062	0.074131	-1.11659	0.154882	NT-TE-higher
uc008xdg.2	Rgs12	3220.23	4432.39	3311.98	3947.17	2435.35	4382.32	838.615	4158.41	888.795	4269.42	2327.59	4092.26	-1.14407	0.00724436	-0.027616	0.977237	-1.11645	0.144544	NT-TE-higher
uc008mjx.1	4930402H24Rik	6028.45	4654.95	5944.17	6731.7	3157.26	6626.16	654.216	2202.15	513.668	2288.78	1467.62	2314.49	-2.51949	3.31131e-15	-1.40425	0.000186209	-1.11524	0.144544	NT-TE-higher
uc012gur.2	Lrrc49	2760.51	1168.07	2356.52	2466.66	897.31	2307.58	299.849	820.121	183.301	730.463	567.342	702.596	-2.51329	2.51189e-14	-1.39886	0.00030903	-1.11443	0.158489	NT-TE-higher
uc007plk.1	Heatr1	4673.85	3984.62	4415.43	4199.07	1098.81	3418.09	723.166	4610.1	837.641	4587.95	4189.37	4980.71	-0.82467	0.0588844	0.289404	0.645654	-1.11407	0.144544	NT-TE-higher
uc007clf.2	Zranb3	487.191	457.765	518.793	536.343	187	540.158	258.159	1144.62	215.272	947.606	643.485	1015.25	-0.0956	0.0323594	1.01832	0.0194984	-1.11393	0.17378	NT-TE-higher
uc009esb.1	Asun	1262.79	1569.86	1368.54	2016.85	643.628	1847.94	404.075	2007.91	204.615	2087.61	1164.54	2284.96	-0.88211	0.0524807	0.231528	0.74131	-1.11363	0.154882	NT-TE-higher
uc007nnz.2	Baz1a	2784.36	2047.62	2608.6	3305.45	987.186	2507.54	388.04	2201.38	375.127	1882.44	1688.59	2455.18	-1.37785	0.000630957	-0.265477	0.691831	-1.11238	0.151356	NT-TE-higher
uc009too.1	Plxna3	5115.51	9237.93	5488.8	7903.77	6553.7	11616.4	533.956	4458.25	803.539	4790.72	2303.71	3954.17	-2.23483	9.12011e-12	-1.1231	0.00389045	-1.11173	0.144544	NT-TE-higher
uc008ljk.1	Fbxo3	2381.02	1289.34	2310.18	1645.87	1516.29	1092.39	921.996	1907.71	1010.28	1710	1918.51	1780.37	-0.68861	0.0954993	0.422728	0.446684	-1.11134	0.151356	NT-TE-higher
uc009tom.2	Gdi1	15762.9	9591.08	15618.3	11734.4	11678.1	11972	1871.25	3724.46	1794.64	3603.62	3095	3968.93	-2.67067	1e-100	-1.55947	2.23872e-05	-1.11119	0.141254	NT-TE-higher
uc007xvf.2	Espl1	3964.75	6442.7	4139.78	3970.31	1536.59	3834.11	735.993	6513.18	841.904	6994.88	4861.22	7049.41	-0.58168	0.1	0.528947	0.288403	-1.11062	0.144544	NT-TE-higher
uc009mhq.1	Prmt10	1489.76	856.227	1083.12	1338.29	552.302	1036.03	376.816	1219.39	456.12	1361.93	1042.12	1603.21	-0.73692	0.0954993	0.373485	0.537032	-1.11041	0.162181	NT-TE-higher
uc009nhl.2	Nfat5	969.322	1180.73	1068.49	2722.84	578.395	2579.34	428.127	3258.13	377.258	3181.31	1097.36	3743.13	-0.45818	0.102329	0.651519	0.162181	-1.1097	0.154882	NT-TE-higher
uc007kys.2	Cacna1g	2589.92	5773.04	2528.91	5761.83	2828.19	6430.23	2010.75	15527.6	2218.79	16425.4	5512.17	15566.6	0.29436	0.000301995	1.40332	0.000165959	-1.10896	0.144544	NT-TE-higher
uc008iqb.1	Nsmf	338.287	1898.36	317.944	1358.85	442.132	1453.39	86.5874	1045.19	110.833	1194.29	150.794	990.062	-1.6527	4.2658e-05	-0.544653	0.295121	-1.10805	0.17378	NT-TE-higher
uc008ctp.1	Cul7	5754.49	7634.08	5986.45	6094.26	2776.01	7318.64	1085.55	9438.33	1398.2	10422.1	6609.53	8558.82	-0.67437	0.0891251	0.433236	0.416869	-1.10761	0.144544	NT-TE-higher
uc007ywg.2	Opa1	2853.75	1419.27	2675.28	2877.92	1171.29	2477.35	663.837	2179.02	509.405	2035.72	1736.36	2127.76	-1.20219	0.00467735	-0.094921	0.912011	-1.10727	0.151356	NT-TE-higher
uc008luw.2	Mapkbp1	1025.7	1817.07	983.918	1815.51	471.124	2147.88	176.382	1941.62	219.534	1950.3	692.754	1583.23	-1.18547	0.00707946	-0.078283	0.933254	-1.10719	0.158489	NT-TE-higher
uc008geq.2	Pcnxl3	4115.1	9622.4	4039.76	7090.69	4570.63	9096.12	1138.46	9281.09	1671.02	9355.52	3601.13	9264.89	-0.98854	0.0234423	0.112432	0.891251	-1.10097	0.147911	NT-TE-higher
uc007bdz.2	Bmpr2	3749.35	2391.44	3392.49	4473.23	2328.08	3087.96	647.802	2309.29	573.347	2610.51	2300.72	3027.5	-1.42539	0.000281838	-0.32452	0.60256	-1.10087	0.151356	NT-TE-higher
uc007kiv.2	Spag5	2283.44	2149.56	2136.16	2892.48	1395.98	3161.1	989.342	4685.64	948.474	4409.92	2376.86	3961.12	-0.43021	0.0977237	0.670578	0.141254	-1.10078	0.151356	NT-TE-higher
uc009dcd.2	Pdzrn3	1471.69	1123.42	1575.9	1617.6	1851.16	1563.44	561.215	1785.15	826.984	2003.78	1681.12	1999.23	-0.67312	0.104713	0.427366	0.446684	-1.10048	0.158489	NT-TE-higher
uc008jys.2	Klhl23	1584.46	621.015	1475.88	1268.89	665.372	997.111	360.781	880.243	415.623	1009.88	985.383	1037.83	-1.07975	0.0177828	0.020643	0.977237	-1.10039	0.165959	NT-TE-higher
uc007oxl.1	Clmn	104.088	273.86	137.423	172.212	153.659	159.699	227.693	1173.14	260.031	1008.28	489.706	1047.38	1.31376	1.58489e-11	2.41343	1.86209e-09	-1.09968	0.194984	NT-TE-higher
uc033jmw.1	Rnf123	1282.31	2837.21	1186.39	2360.42	762.496	3614.7	213.262	2733.22	230.191	2542.65	833.097	2202.45	-1.33616	0.00120226	-0.236858	0.74131	-1.0993	0.158489	NT-TE-higher
uc007cqv.3	Atp2b4	1052.45	1111.43	1088	1299.73	1055.32	1525.19	282.211	1599.39	362.338	1689.25	1077.95	1265.37	-0.88873	0.0549541	0.210324	0.776247	-1.09905	0.162181	NT-TE-higher
uc012cqp.1	Fnip2	1079.19	1365.97	1082.31	1543.91	526.209	1286.98	117.053	1150.79	127.884	1102.48	776.363	1175.92	-1.3901	0.000870964	-0.291372	0.660693	-1.09872	0.169824	NT-TE-higher
uc009avc.2	Ccdc132	1348.81	922.86	1353.9	1850.64	495.767	1762.73	200.434	1320.36	204.615	1330	909.24	1347.01	-1.27991	0.00275423	-0.182272	0.812831	-1.09763	0.165959	NT-TE-higher
uc007lpg.2	Nbr1	6123.14	4343.77	6560.54	5964.88	4609.77	8121.83	1277.97	4496.79	1298.02	4667.78	3220.41	4059.25	-1.57633	2.18776e-05	-0.47895	0.354813	-1.09738	0.151356	NT-TE-higher
uc008etp.1	Lars	5646.07	3407.59	5484.73	4248.76	2275.89	4251.48	1117.62	4079.79	1278.84	4442.65	4399.89	4396.22	-0.97967	0.0263027	0.117566	0.891251	-1.09723	0.151356	NT-TE-higher
uc007xqn.2	Larp4	2727.26	1284.67	2596.41	1658.72	1407.57	1194.39	756.838	1579.35	703.363	1184.71	1799.07	1523.31	-1.04558	0.0190546	0.051395	0.954993	-1.09698	0.158489	NT-TE-higher
uc007nnb.1	Heatr5a	1508.56	1587.85	1378.3	2133.38	594.341	1714.41	418.506	3198.01	654.341	3408.03	1882.68	3263.73	-0.23624	0.0549541	0.860681	0.042658	-1.09692	0.158489	NT-TE-higher
uc008xph.1	Limch1	1601.08	1196.05	1683.23	1932.89	1552.53	1975.43	721.562	1496.1	620.238	1570.3	574.807	1257.55	-1.33556	0.00125893	-0.239246	0.74131	-1.09631	0.162181	NT-TE-higher
uc012bad.1	Trappc8	1935.75	1953	2048.34	3111.82	805.985	1984.83	442.558	2105.8	390.047	2216.94	1355.65	2564.61	-1.12875	0.00977237	-0.033469	0.977237	-1.09528	0.158489	NT-TE-higher
uc009lrs.2	Tenm3	5236.22	4894.16	5231.03	6962.17	4577.88	5800.15	2764.38	10314.7	2845.42	10858	7191.81	10922.8	-0.23267	0.0489779	0.862209	0.0380189	-1.09488	0.147911	NT-TE-higher
uc007zrx.1	Nrip1	1015.58	739.621	1121.34	1167.79	607.388	981.678	200.434	948.072	159.855	997.102	946.565	1001.35	-1.06581	0.0213796	0.028635	0.977237	-1.09445	0.17378	NT-TE-higher
uc008jwv.1	Ttc21b	1160.87	764.275	1121.34	1111.24	362.403	1232.63	245.331	1492.25	285.608	1279.71	1131.7	1401.72	-0.66843	0.11749	0.425354	0.457088	-1.09379	0.169824	NT-TE-higher
uc012bfw.2	Ppp6r3	5008.53	2607.33	4947.24	4844.22	3322.51	3869.68	1736.56	4348.8	1600.68	3935.72	3687.72	4488.28	-0.91813	0.0380189	0.174132	0.812831	-1.09226	0.151356	NT-TE-higher
uc008zxz.2	Baz1b	9752.5	6615.94	9785.51	11235.8	4153.14	9050.5	2535.09	11575.7	2510.79	11819.1	9823.97	12610.3	-0.67174	0.0933254	0.42051	0.436516	-1.09225	0.151356	NT-TE-higher
uc009nye.1	Sipa1l2	2380.3	3896	2393.12	3487.94	1207.53	3779.09	253.348	2706.25	315.448	2537.86	1345.2	2385.7	-1.64093	1e-05	-0.549016	0.269153	-1.09191	0.158489	NT-TE-higher
uc007czc.2	Edem3	1773.12	1025.47	1687.3	1798.38	1777.22	1327.25	675.061	1717.32	598.924	1812.19	1852.82	1757.79	-0.74239	0.0912011	0.349291	0.562341	-1.09168	0.162181	NT-TE-higher
uc009oqy.1	Snx19	1451.45	1726.45	1344.15	1918.32	1219.12	1818.42	351.16	1831.4	394.309	1831.35	1124.23	1766.48	-1.10009	0.0134896	-0.008957	1	-1.09114	0.162181	NT-TE-higher
uc009oqh.2	Ncapd3	2335.48	1988.31	2393.93	2709.99	849.473	2238.47	804.943	3406.12	643.684	2901.1	2209.65	3380.97	-0.60834	0.112202	0.482049	0.354813	-1.09038	0.158489	NT-TE-higher
uc009uuc.1	Nhs	569.594	209.892	512.288	698.274	404.442	905.855	237.314	762.312	181.169	918.069	541.961	820.709	-0.62639	0.147911	0.46365	0.42658	-1.09004	0.186209	NT-TE-higher
uc008drk.1	Map4k3	1233.88	1337.31	1221.36	2188.21	708.86	1625.17	524.335	2228.36	485.96	2480.38	1076.46	2517.71	-0.59994	0.120226	0.488693	0.354813	-1.08864	0.162181	NT-TE-higher
uc008tvk.1	Jak1	2531.37	1431.27	2570.38	2310.73	845.124	2066.69	602.905	3027.67	767.305	3166.14	2918.82	2714.85	-0.47115	0.112202	0.61713	0.190546	-1.08828	0.158489	NT-TE-higher
uc008jeh.1	Nup214	4848.06	5006.76	4682.96	4050.84	3089.12	4809.08	899.547	5410.18	1140.3	5501.23	5041.88	5633.8	-0.83276	0.0588844	0.254755	0.707946	-1.08751	0.154882	NT-TE-higher
uc007vjw.1	Trio	6519.98	8996.72	6727.24	11464.5	3299.32	11947.9	1641.95	12984.7	1933.18	12983.9	5506.2	11785.2	-0.86527	0.0489779	0.220232	0.74131	-1.0855	0.151356	NT-TE-higher
uc008jrh.1	Fmnl2	1667.58	1483.91	1684.86	3019.28	839.326	2269.33	607.716	2618.38	573.347	2721.47	1275.03	3078.74	-0.77077	0.0831764	0.314044	0.616595	-1.08481	0.162181	NT-TE-higher
uc008fop.1	Dcc	14794.3	4700.26	14379.8	9350.01	11404.1	9536.97	269.383	538.012	236.586	369.622	540.468	385.603	-5.27322	1e-100	-4.18871	1e-100	-1.08451	0.158489	NT-TE-higher
uc008lqd.3	Aqr	4612.41	3692.77	4762.65	4259.04	1835.21	3674.42	894.737	4480.61	897.32	4381.98	4314.78	4573.39	-0.87561	0.0489779	0.208747	0.776247	-1.08436	0.154882	NT-TE-higher
uc007nbs.2	Lpin1	680.911	840.902	851.374	670.857	482.721	1101.12	43.2937	299.838	83.1247	259.454	162.738	238.831	-2.79526	1e-100	-1.71101	2.39883e-05	-1.08425	0.199526	NT-TE-higher
uc008tkc.3	Nfib	1280.86	967.504	1305.11	1369.99	666.822	805.875	549.991	1210.14	430.543	1141.6	806.223	1308.79	-0.86397	0.0660693	0.220044	0.758578	-1.08401	0.17378	NT-TE-higher
uc007vck.2	Oxct1	4602.29	1893.03	4296.71	2656.01	3022.44	2454.53	1504.06	2915.13	1445.09	2651.22	3429.43	2378.75	-0.90182	0.0436516	0.182072	0.812831	-1.08389	0.158489	NT-TE-higher
uc007uaz.2	Nynrin	4475.07	4191.85	4699.23	3613.03	1867.1	4096.48	1507.26	12126.1	2203.87	13029.4	12751.8	12447	0.57625	3.98107e-06	1.65967	5.7544e-06	-1.08342	0.154882	NT-TE-higher
uc009czb.2	Adamts9	216.128	228.549	269.968	294.731	129.016	344.896	333.522	1869.94	411.361	2140.3	1227.25	1868.96	1.67698	1e-100	2.75965	7.07946e-13	-1.08267	0.177828	NT-TE-higher
uc007vxt.1	E430025E21Rik	1887.32	2048.28	2038.58	2829.94	1187.23	2272.69	752.028	3428.48	795.013	2941.01	1696.05	3238.54	-0.65643	0.109648	0.42621	0.436516	-1.08264	0.162181	NT-TE-higher
uc009lec.1	Kat6a	4208.35	4470.37	4070.66	8463.25	2162.82	7005.95	979.721	6682.75	1080.62	5791.81	2597.83	6369.4	-1.16406	0.00562341	-0.08148	0.933254	-1.08258	0.154882	NT-TE-higher
uc009unk.1	Lrch2	2576.91	738.954	2574.45	1817.22	1678.65	1717.77	662.234	1359.67	571.216	1132.02	1634.84	1312.27	-1.25034	0.00301995	-0.167839	0.831764	-1.08251	0.165959	NT-TE-higher
uc009auh.2	Pds5b	4840.11	2508.71	4622.79	5350.57	1622.12	3778.42	1845.6	5800.2	1555.92	5581.86	4764.18	6771.5	-0.44091	0.104713	0.641554	0.162181	-1.08246	0.154882	NT-TE-higher
uc007jwc.2	Camta2	456.109	1158.74	370.799	1106.96	355.155	1308.46	89.7944	910.304	93.7817	994.707	267.248	997.878	-1.38227	0.00154882	-0.300197	0.660693	-1.08208	0.186209	NT-TE-higher
uc008wnl.1	Sema3c	1678.42	491.748	1688.92	1132.66	2120.78	958.864	484.248	639.756	402.835	582.774	770.391	429.895	-1.72504	4.2658e-06	-0.643985	0.186209	-1.08105	0.17378	NT-TE-higher
uc008met.2	Ncaph	2493.06	1736.44	2445.97	1997.15	1320.6	1529.22	670.251	2865.03	865.349	2435.68	3015.87	2797.36	-0.45913	0.114815	0.621834	0.190546	-1.08096	0.162181	NT-TE-higher
uc009sqq.2	Bcor	3940.18	5652.43	4034.06	5228.06	3315.26	5180.82	740.804	4643.24	1129.64	4437.86	2569.46	4286.79	-1.34564	0.000724436	-0.264817	0.691831	-1.08082	0.158489	NT-TE-higher
uc007eiz.2	Stxbp5	629.59	765.607	693.622	1328.86	308.767	986.375	169.968	746.125	108.702	786.346	319.503	862.396	-1.44306	0.000676083	-0.363123	0.562341	-1.07994	0.186209	NT-TE-higher
uc007qhn.1	Kif13a	1210.03	2168.22	1183.14	2828.22	792.938	2276.72	335.125	2300.81	306.922	2238.49	740.531	2141.66	-1.20232	0.00524807	-0.122436	0.891251	-1.07989	0.165959	NT-TE-higher
uc009oqm.2	Igsf9b	1091.48	1455.25	1155.49	1311.73	656.674	1317.85	67.3458	289.817	40.4966	304.16	235.895	441.185	-3.06063	1e-100	-1.98084	3.16228e-07	-1.07979	0.186209	NT-TE-higher
uc007usq.2	Vwa8	876.077	1012.15	950.579	1172.07	578.395	1182.98	218.072	1385.88	281.345	1623.78	1066.01	1629.26	-0.61693	0.131826	0.462262	0.398107	-1.07919	0.17378	NT-TE-higher
uc008pdz.2	Naa15	5250.68	1996.98	5332.67	3697.85	1593.12	2498.82	1731.75	2062.64	1057.18	2236.1	2784.45	3623.28	-1.12716	0.00851138	-0.04856	0.954993	-1.0786	0.158489	NT-TE-higher
uc007rsp.1	Nln	1596.74	922.194	1649.08	1028.99	932.101	914.578	343.143	969.654	287.739	796.724	1221.28	921.452	-1.17089	0.00812831	-0.092384	0.912011	-1.0785	0.17378	NT-TE-higher
uc009frh.2	Grik5	1833.83	5793.69	1730.4	5157.8	2004.81	5822.97	392.85	3798.46	517.931	4259.04	974.932	3948.09	-1.56064	3.38844e-05	-0.482578	0.354813	-1.07806	0.162181	NT-TE-higher
uc009gdx.2	Wdr62	792.228	1258.02	782.256	824.22	549.403	932.024	150.726	1160.81	176.906	1003.49	716.642	974.429	-1.0195	0.0316228	0.058217	0.954993	-1.07772	0.18197	NT-TE-higher
uc008xuz.2	Exoc1	2571.13	1178.06	2736.27	2590.89	1664.16	2753.8	782.494	2093.47	588.267	1743.53	1431.79	1701.34	-1.31359	0.00134896	-0.235888	0.74131	-1.0777	0.165959	NT-TE-higher
uc008fat.1	Ndst1	1478.2	3428.91	1766.99	3129.81	1294.5	3161.1	495.473	3756.83	654.341	4274.21	1509.43	3990.64	-0.77045	0.0831764	0.306623	0.616595	-1.07707	0.162181	NT-TE-higher
uc007oae.1	Zfyve26	1236.05	2447.41	1059.54	2333	433.434	2806.14	137.899	2930.55	253.637	3094.29	1109.3	2790.41	-0.86039	0.0616595	0.216529	0.758578	-1.07692	0.165959	NT-TE-higher
uc009fec.2	Zfp606	867.403	512.404	923.745	1305.73	213.093	982.349	184.399	808.559	164.118	721.682	444.916	810.287	-1.33522	0.00218776	-0.258387	0.724436	-1.07684	0.186209	NT-TE-higher
uc009qvg.2	Myo6	947.637	430.446	801.771	823.363	239.186	813.256	112.243	304.462	80.9933	360.043	300.094	422.079	-2.00419	1.1749e-07	-0.927722	0.042658	-1.07647	0.199526	NT-TE-higher
uc008xlv.2	Pcdh7	1223.76	752.281	1183.95	1068.4	1764.18	769.641	710.338	1138.46	645.815	1318.03	1376.55	1123.81	-0.60823	0.131826	0.46727	0.389045	-1.0755	0.17378	NT-TE-higher
uc009mlh.2	Lphn1	5174.06	13171.2	6140.95	10885.4	5463.59	13302.6	1310.04	10658.5	1428.04	10877.9	4062.47	10386.1	-1.30211	0.00112202	-0.226903	0.74131	-1.0752	0.158489	NT-TE-higher
uc007ykr.2	Pi4ka	5106.11	4949.46	5285.51	6634.03	1964.22	6392.65	716.752	4573.1	726.808	4630.26	3144.27	4865.2	-1.42823	0.000218776	-0.353591	0.549541	-1.07464	0.158489	NT-TE-higher
uc009hdl.2	Cyfip1	3570.81	2502.05	3670.58	3380.84	1406.12	3277.85	1023.01	6056.1	1197.85	6372.99	5942.16	5781.44	-0.08296	0.0239883	0.991283	0.0138038	-1.07424	0.158489	NT-TE-higher
uc012hph.1	Mum1l1	278.292	109.277	181.334	138.798	165.256	105.348	825.788	848.64	622.37	830.253	762.926	944.901	1.8197	1e-100	2.8936	6.0256e-13	-1.0739	0.199526	NT-TE-higher
uc008npv.3	D630003M21Rik	247.933	341.825	208.981	232.187	302.969	441.52	137.899	965.801	225.929	1128.83	646.471	762.521	0.41777	0.000398107	1.4915	0.000288403	-1.07373	0.199526	NT-TE-higher
uc007yzs.1	Lrch3	1973.34	1945.67	2142.67	2594.32	1158.24	2013.68	455.386	2582.92	545.639	2277.61	1767.72	2386.57	-0.92845	0.0416869	0.145208	0.851138	-1.07365	0.165959	NT-TE-higher
uc007ktz.1	Mtmr4	7156.07	5431.21	6709.35	7335.73	3119.57	6361.11	639.785	4180.77	925.029	4753.2	4479.02	5394.97	-1.48975	8.12831e-05	-0.416747	0.446684	-1.073	0.158489	NT-TE-higher
uc007arl.2	Inpp4a	1568.55	1756.43	1505.15	2239.62	833.527	2267.32	161.951	1042.88	217.403	1151.18	604.667	1131.62	-1.98583	1.77828e-08	-0.913265	0.0323594	-1.07256	0.17378	NT-TE-higher
uc009nzt.2	Nrp1	3520.93	1252.69	3368.09	2063.12	4402.47	2090.18	1319.66	2074.97	1624.13	1967.06	2896.43	1840.3	-0.9505	0.0338844	0.121947	0.891251	-1.07245	0.162181	NT-TE-higher
uc011zdg.1	Gfm2	1334.35	1411.28	1289.66	1544.77	1295.95	1599.67	306.263	1165.44	349.55	1385.88	942.086	1360.9	-1.29178	0.00218776	-0.219705	0.758578	-1.07208	0.17378	NT-TE-higher
uc008ehw.1	Pik3c3	1655.29	1109.43	1722.26	1379.41	659.574	1326.57	389.644	1329.61	323.973	1261.35	1191.42	1198.5	-1.08178	0.0165959	-0.009748	1	-1.07203	0.17378	NT-TE-higher
uc009ced.1	Smarcad1	5179.84	2372.78	4914.71	4161.37	2146.88	2863.84	1419.07	2341.66	1125.38	2211.35	2429.12	3466.08	-1.29909	0.00131826	-0.228845	0.74131	-1.07024	0.162181	NT-TE-higher
uc011zsx.2	Enpp2	1674.81	448.437	1677.54	1043.55	1384.38	1005.16	638.182	892.575	530.719	804.707	992.848	695.649	-1.13055	0.0114815	-0.061063	0.954993	-1.06949	0.177828	NT-TE-higher
uc007zwm.2	Urb1	2073.09	2550.03	2247.56	1994.58	729.155	2372.67	279.004	2565.96	277.082	2844.42	2309.68	2832.1	-0.81532	0.0724436	0.252796	0.707946	-1.06812	0.165959	NT-TE-higher
uc007oyp.2	Atg2b	2362.23	3226.34	2441.09	3781.82	923.403	3155.73	448.972	3244.26	411.361	3321.01	1849.83	3525.14	-1.07773	0.0138038	-0.010435	1	-1.0673	0.165959	NT-TE-higher
uc007ncu.1	Nol10	1718.9	1380.63	1732.83	1364.85	566.798	1010.53	290.228	1220.93	477.434	1098.49	1163.05	1461.64	-1.05724	0.0199526	0.009615	1	-1.06685	0.177828	NT-TE-higher
uc008yjl.1	Ptpn13	1965.39	2344.8	1976.78	4147.66	829.178	3950.87	346.35	2576.75	328.236	2443.66	973.439	2544.63	-1.53167	6.16595e-05	-0.465094	0.380189	-1.06658	0.169824	NT-TE-higher
uc008wyb.1	Ift172	1563.49	2006.3	1662.9	2273.89	588.543	2381.39	335.125	3083.16	453.989	3784.04	2008.09	3368.82	-0.44683	0.123027	0.619728	0.190546	-1.06656	0.169824	NT-TE-higher
uc007bet.2	Raph1	1761.55	1456.59	1910.1	2281.6	1058.22	2125.07	219.676	996.632	270.688	1004.29	737.545	1193.28	-1.94267	3.80189e-08	-0.876202	0.0416869	-1.06646	0.17378	NT-TE-higher
uc009uoq.1	Tro	4224.25	4312.45	4759.4	5217.77	2873.13	6774.45	1375.78	5709.25	1400.33	6481.56	3365.23	5494.84	-0.94864	0.0323594	0.11729	0.891251	-1.06593	0.162181	NT-TE-higher
uc007czy.1	Dhx9	29955	12544.2	28684.1	24087.4	14464.2	19455.7	10336	20849.1	9007.31	21196.2	21769.5	23989.9	-0.83031	0.057544	0.235575	0.724436	-1.06588	0.158489	NT-TE-higher
uc007gkk.1	Appl2	671.514	633.675	761.114	916.752	481.271	836.07	347.953	1445.23	428.412	1486.47	797.265	1175.92	-0.28221	0.0954993	0.783673	0.0870964	-1.06588	0.18197	NT-TE-higher
uc009lsa.2	Neil3	568.149	358.483	515.541	677.711	378.349	479.768	181.192	680.608	292.002	790.337	504.636	648.751	-0.58021	0.169824	0.484362	0.398107	-1.06457	0.199526	NT-TE-higher
uc007sqy.1	Polr3a	2013.82	1811.07	1780.81	2094.82	647.977	2014.35	259.762	1988.64	377.258	1882.44	1346.69	1663.13	-1.16174	0.0074131	-0.097212	0.912011	-1.06453	0.17378	NT-TE-higher
uc012cob.1	Tnik	2233.56	904.203	2276.02	1813.8	1725.04	1427.9	165.158	288.276	242.98	307.353	264.262	338.705	-3.21382	1e-100	-2.14957	1.41254e-08	-1.06425	0.18197	NT-TE-higher
uc008wsm.2	Prkag2	1038.71	583.701	944.887	1115.52	765.395	675.03	150.726	420.852	174.775	326.513	328.461	435.106	-2.06854	1.38038e-08	-1.0052	0.0218776	-1.06334	0.194984	NT-TE-higher
uc007nzr.2	Plekhh1	1311.22	1569.86	1236	1274.03	746.55	1268.87	96.2083	520.284	125.753	528.488	370.265	502.847	-2.46899	2.69153e-13	-1.40637	0.000398107	-1.06263	0.186209	NT-TE-higher
uc008zjc.1	Naa25	2668.71	2158.89	2807.01	2478.66	1509.05	2757.82	551.594	2121.99	581.873	1876.85	1591.54	2030.5	-1.35675	0.00074131	-0.294618	0.645654	-1.06213	0.169824	NT-TE-higher
uc009kdc.2	Edrf1	2030.44	1285.34	2028.01	1945.74	874.116	1792.25	437.748	1799.8	549.902	1586.26	1513.91	1934.96	-0.97876	0.0316228	0.083152	0.933254	-1.06191	0.17378	NT-TE-higher
uc008xkw.1	Anapc4	4694.82	2101.59	5037.5	3700.42	1742.43	3061.12	1528.11	3812.33	1496.24	3841.52	4087.85	3807.4	-0.68997	0.104713	0.37098	0.512861	-1.06095	0.165959	NT-TE-higher
uc008yly.2	Cdc7	651.275	734.29	615.559	1159.22	469.674	1034.02	213.262	1546.21	351.681	1499.25	801.744	1764.74	-0.34427	0.11749	0.716601	0.125893	-1.06088	0.18197	NT-TE-higher
uc008bpt.1	Uhrf1bp1	1444.23	2249.51	1444.16	1949.17	661.023	2077.43	272.59	2454.2	304.791	2790.93	1495.99	2410.02	-0.77348	0.0891251	0.286528	0.660693	-1.06001	0.17378	NT-TE-higher
uc008tmu.1	Focad	1692.88	1413.28	1571.02	1671.57	485.62	1935.85	200.434	1446	232.323	1625.38	1182.46	1446.01	-1.21232	0.00489779	-0.152387	0.851138	-1.05993	0.177828	NT-TE-higher
uc008kgw.2	Ssfa2	514.659	697.642	527.738	951.023	436.333	977.652	137.899	1132.29	151.33	1108.07	652.443	1260.16	-0.64518	0.147911	0.414607	0.47863	-1.05979	0.190546	NT-TE-higher
uc007gjt.1	Hcfc2	773.434	636.34	999.368	1064.97	369.651	980.336	216.469	1047.5	213.14	967.564	785.321	1159.41	-0.81607	0.0912011	0.243602	0.74131	-1.05968	0.186209	NT-TE-higher
uc009hyp.1	Ticrr	1246.17	1994.31	1258.76	1522.49	823.38	1054.15	218.072	1851.44	370.864	1866.47	1461.65	2159.03	-0.69652	0.114815	0.362538	0.549541	-1.05906	0.177828	NT-TE-higher
uc009ucm.1	Brwd3	1408.81	871.553	1492.14	1999.72	468.225	1527.88	431.334	1415.94	219.534	1649.33	1121.25	1761.27	-0.92476	0.047863	0.134016	0.870964	-1.05878	0.177828	NT-TE-higher
uc008dfy.1	Man2a1	906.436	704.972	1089.63	857.634	952.395	550.223	679.872	1728.11	826.984	1868.07	2091.7	1775.16	0.28861	0.00102329	1.34645	0.00057544	-1.05785	0.177828	NT-TE-higher
uc008eyz.2	Megf10	2766.29	939.518	2744.4	1410.26	3657.37	1154.8	577.25	697.565	630.895	802.312	1472.1	634.855	-1.77245	8.91251e-07	-0.714915	0.11749	-1.05754	0.17378	NT-TE-higher
uc007yil.2	Dnm1l	3387.21	1300.67	3323.37	3320.01	1237.97	2119.03	987.738	2080.36	905.846	2153.87	1822.96	2324.04	-1.09662	0.011749	-0.039133	0.954993	-1.05749	0.169824	NT-TE-higher
uc008kdx.3	Hoxd10	297.085	259.867	374.865	360.703	446.481	526.067	888.323	1670.3	1008.15	1709.2	639.006	2033.1	1.18212	5.62341e-11	2.23874	4.16869e-09	-1.05663	0.186209	NT-TE-higher
uc008hlk.1	Zfp518a	627.421	746.95	641.58	1172.93	147.86	623.362	158.744	780.811	117.227	933.237	477.762	1103.83	-0.9081	0.0676083	0.14832	0.851138	-1.05642	0.194984	NT-TE-higher
uc007kip.2	Supt6	5934.48	5551.82	6340.99	6856.79	3321.06	6470.49	1409.45	6595.65	1664.63	6819.25	4914.97	6698.55	-0.96473	0.0288403	0.091389	0.912011	-1.05612	0.165959	NT-TE-higher
uc007pem.1	Kif26a	1790.46	2979.8	2110.14	2398.98	1397.43	3099.37	631.768	4327.22	760.911	4936.02	2845.67	4823.51	-0.32086	0.0954993	0.732448	0.0977237	-1.05331	0.169824	NT-TE-higher
uc008mkc.1	Atrn	3551.29	2027.63	3579.51	2783.67	3078.98	2815.53	811.356	1730.42	1003.89	2374.2	2208.15	2135.58	-1.34264	0.000794328	-0.289462	0.645654	-1.05318	0.17378	NT-TE-higher
uc009nqz.2	Gse1	6307.46	8499.64	6554.03	6120.82	4638.76	7778.94	394.454	2071.11	477.434	2146.68	1454.19	1969.7	-2.90915	1e-100	-1.85605	3.63078e-07	-1.0531	0.169824	NT-TE-higher
uc009tjb.1	Aff2	873.908	283.188	851.374	595.46	576.946	408.641	1053.48	1644.1	939.949	1762.69	2733.69	2069.58	1.03773	1.07152e-09	2.08986	2.75423e-08	-1.05214	0.18197	NT-TE-higher
uc008owd.2	Pik3ca	1825.16	1631.83	2018.25	3810.09	584.194	3361.06	440.955	2283.85	328.236	2792.52	1197.39	3037.06	-1.16927	0.00630957	-0.117586	0.891251	-1.05169	0.17378	NT-TE-higher
uc007wbm.1	Trappc9	2300.79	2120.25	2463.86	1561.91	1613.42	1618.46	610.923	2037.97	797.145	2174.62	2037.95	1718.71	-0.88734	0.0537032	0.162144	0.831764	-1.04948	0.177828	NT-TE-higher
uc008evb.2	Ythdc2	1047.39	852.896	951.392	1691.28	204.395	1077.63	96.2083	1022.84	206.746	984.329	658.415	1264.5	-1.19511	0.00724436	-0.146383	0.851138	-1.04872	0.190546	NT-TE-higher
uc008qzo.2	Gpsm2	2055.74	1783.09	1909.29	2478.66	1097.36	2259.27	670.251	2994.52	686.312	2919.46	1866.26	2676.64	-0.65083	0.123027	0.397757	0.47863	-1.04859	0.17378	NT-TE-higher
uc009blj.2	Kdm7a	2268.98	1177.4	2438.65	2668	1377.13	2133.12	554.801	1252.53	313.316	1082.52	903.268	1269.71	-1.7779	7.94328e-07	-0.729696	0.107152	-1.0482	0.177828	NT-TE-higher
uc007klg.2	Atad5	790.782	900.205	909.108	1576.47	411.69	900.487	489.059	1976.31	436.938	2117.15	1060.03	2472.55	-0.08858	0.0371535	0.959576	0.0223872	-1.04816	0.18197	NT-TE-higher
uc007axc.1	Slc39a10	3291.07	1450.59	3488.44	3519.64	3280.47	3063.13	1247.5	2932.09	1204.24	2601.73	2535.12	2694.01	-1.01168	0.0223872	0.034657	0.977237	-1.04634	0.17378	NT-TE-higher
uc007jtp.2	Dlg4	1272.91	3634.8	1387.24	3324.3	1839.56	4072.32	501.887	2269.98	358.076	2208.95	449.395	2158.16	-1.77899	6.60693e-07	-0.733019	0.1	-1.04597	0.177828	NT-TE-higher
uc007fqx.1	Cabin1	4382.55	7781.34	4246.3	6547.49	2188.91	6710.71	583.664	6261.13	803.539	5911.56	3030.8	5565.19	-1.29088	0.00128825	-0.246275	0.707946	-1.04461	0.169824	NT-TE-higher
uc007gxf.2	Atp2b1	5137.91	2277.5	5232.66	5078.12	3715.36	3791.17	981.324	2329.33	978.314	2458.83	2779.98	2951.95	-1.57047	2.13796e-05	-0.526115	0.295121	-1.04436	0.17378	NT-TE-higher
uc008cqr.1	Aars2	1038.71	1467.25	1156.31	1052.98	982.837	1636.58	176.382	1650.26	360.207	1566.3	1175	1410.4	-0.88978	0.0588844	0.154429	0.851138	-1.04421	0.186209	NT-TE-higher
uc007wws.1	Ep300	7873.85	7594.1	8098.22	9036.43	4114	8072.84	1925.77	7503.65	2114.35	7213.62	4801.5	7687.74	-1.18359	0.00416869	-0.140874	0.851138	-1.04271	0.169824	NT-TE-higher
uc008eko.1	Fam13b	391.054	1541.88	363.481	2170.22	169.605	1943.23	89.7944	1879.96	104.439	1729.96	258.29	2103.45	-1.02754	0.0316228	0.014801	1	-1.04234	0.194984	NT-TE-higher
uc007nno.1	Npas3	1622.04	1925.68	1753.98	1910.61	882.814	1543.31	107.433	294.442	70.3363	393.572	183.64	258.806	-3.54838	1e-100	-2.5061	4.36516e-11	-1.04228	0.199526	NT-TE-higher
uc009jwt.1	Setd1a	2310.18	5017.43	2293.1	3751.83	1587.33	4350.12	388.04	4919.19	705.494	5120.43	2299.23	4780.09	-0.86638	0.0562341	0.175781	0.812831	-1.04216	0.17378	NT-TE-higher
uc008pke.1	Gmps	6612.5	2168.89	6186.49	3495.65	3539.95	2892.03	3327.2	3795.37	2585.39	4039.5	5710.74	4694.98	-0.4912	0.131826	0.550345	0.25704	-1.04154	0.17378	NT-TE-higher
uc008mbs.2	Sema6d	2485.11	2046.28	2370.35	3254.04	2684.68	3065.14	202.037	759.229	274.951	706.514	434.464	618.354	-3.04638	1e-100	-2.00486	6.76083e-08	-1.04152	0.18197	NT-TE-higher
uc009twh.2	Kif4	2078.87	928.857	1997.92	1815.51	1027.78	1450.04	678.268	2034.89	767.305	2062.86	2087.22	1877.64	-0.53057	0.147911	0.510832	0.323594	-1.0414	0.18197	NT-TE-higher
uc007txz.1	Zfhx2	7156.79	11492.8	7936.4	10274.5	5596.95	13259.7	479.438	2607.58	313.316	2189.79	1261.59	2375.28	-3.32886	1e-100	-2.28789	2.39883e-10	-1.04097	0.17378	NT-TE-higher
uc008xch.2	Fam193a	3993.67	4135.88	4153.6	4367.85	3110.87	3057.76	982.928	3578.01	1283.1	3273.11	2784.45	3816.08	-1.15593	0.00616595	-0.116114	0.891251	-1.03981	0.17378	NT-TE-higher
uc007rod.2	Enc1	12621.4	9037.36	13021.1	8313.31	6344.95	7991.65	540.37	1438.3	490.223	1284.5	1460.16	1336.58	-3.68075	1e-100	-2.64221	3.31131e-13	-1.03854	0.17378	NT-TE-higher
uc008rti.2	Usp33	3492.02	2230.86	3216.84	3446.82	1954.08	3561.69	636.578	2290.02	639.421	2133.91	1900.6	2541.16	-1.44613	0.000177828	-0.407622	0.467735	-1.03851	0.177828	NT-TE-higher
uc007khg.1	Myo18a	4539.41	7983.24	5050.51	6788.25	2517.98	8235.23	598.095	4057.44	784.356	3988.41	1604.98	3612.86	-2.01823	1.51356e-09	-0.980655	0.0147911	-1.03758	0.17378	NT-TE-higher
uc011xdl.1	Bend3	1079.19	1731.11	1210.79	1416.25	800.186	1484.93	229.296	1530.79	323.973	1258.95	734.559	1177.65	-1.26081	0.0030903	-0.223543	0.758578	-1.03726	0.190546	NT-TE-higher
uc007yza.2	Tfrc	5814.49	2152.9	5603.46	3744.97	4209.67	2588.06	1281.17	1957.81	1217.03	1997.4	3112.92	2299.72	-1.47703	9.77237e-05	-0.439969	0.416869	-1.03706	0.177828	NT-TE-higher
uc008iyd.1	Olfm1	5780.51	3892	5601.83	4853.64	6772.59	4801.03	439.351	707.586	520.062	631.471	424.013	776.417	-3.71496	1e-100	-2.67893	2.69153e-13	-1.03603	0.177828	NT-TE-higher
uc009mdl.2	Ano8	2206.82	5208	2402.06	4408.98	2620.9	5859.87	290.228	2757.12	492.354	2648.83	1021.22	2522.05	-2.00099	3.31131e-09	-0.965106	0.0177828	-1.03588	0.177828	NT-TE-higher
uc008ibj.2	Pdzd8	1327.85	1504.56	1348.21	2079.4	1348.14	1578.87	399.264	2243.77	577.61	2355.84	1819.97	2760.01	-0.52289	0.151356	0.511584	0.323594	-1.03448	0.18197	NT-TE-higher
uc011zxu.1	Sbf1	4302.32	11213.6	4331.68	8899.35	2973.16	10914.5	923.599	8358.45	986.839	8857.37	2803.86	8610.93	-1.29901	0.00109648	-0.264697	0.691831	-1.03431	0.17378	NT-TE-higher
uc007buy.1	Psmd1	9704.07	4958.12	9000.01	8514.65	4938.83	8118.47	2629.69	7313.26	2182.56	7720.56	7814.39	8584.01	-0.90461	0.042658	0.129455	0.870964	-1.03407	0.17378	NT-TE-higher
uc009mis.2	Otud4	1782.51	2359.46	1867.82	3369.71	906.008	2612.22	481.041	2772.53	362.338	2458.83	1249.65	2621.93	-1.12044	0.01	-0.086895	0.912011	-1.03354	0.18197	NT-TE-higher
uc009peu.2	Ube4a	2657.14	2437.42	2742.77	3915.47	1735.19	4103.86	522.732	3095.49	505.142	3175.72	2060.35	2991.9	-1.20636	0.00380189	-0.174817	0.812831	-1.03154	0.177828	NT-TE-higher
uc009jfe.2	Sbf2	2741.71	3426.91	2624.05	6344.44	965.442	6163.17	439.351	3619.63	419.886	3563.7	1242.18	3638.91	-1.58963	1.62181e-05	-0.558111	0.251189	-1.03152	0.177828	NT-TE-higher
uc012gcj.2	Dlc1	807.407	1202.72	872.516	981.01	466.775	532.106	490.662	2988.35	658.603	2673.58	2012.57	2511.63	0.55839	2.23872e-05	1.58968	2.88403e-05	-1.03129	0.186209	NT-TE-higher
uc012brl.1	Arhgap21	3619.96	4677.6	3581.95	9219.78	2425.2	8825.71	420.109	2733.99	411.361	2439.67	779.349	2603.69	-2.57766	1e-100	-1.54677	3.16228e-05	-1.03089	0.177828	NT-TE-higher
uc009pmf.1	Npat	991.007	1041.47	1118.09	1513.07	516.062	1089.04	399.264	1764.34	370.864	1738.74	1225.76	2159.9	-0.39436	0.144544	0.6364	0.186209	-1.03076	0.190546	NT-TE-higher
uc008pnm.1	Rapgef2	1672.64	1581.86	1584.03	1786.38	1171.29	1545.99	607.716	1940.85	498.748	1683.66	1264.58	1753.45	-0.89974	0.0537032	0.130171	0.870964	-1.02991	0.186209	NT-TE-higher
uc008dbv.2	Kdm4b	5677.15	6735.88	5810	5036.14	3487.77	6166.52	630.164	3763.77	918.634	3831.14	2903.89	3302.81	-1.74875	6.16595e-07	-0.719055	0.104713	-1.0297	0.177828	NT-TE-higher
uc008uax.2	Zyg11b	4619.64	2044.95	4208.89	3276.32	1849.71	3081.25	710.338	2068.03	775.831	1885.63	2352.98	2217.22	-1.47495	0.000109648	-0.445287	0.40738	-1.02966	0.18197	NT-TE-higher
uc008hmf.2	Slit1	10515.1	7328.91	10593.8	6400.98	16598.1	8470.08	171.571	184.99	76.7305	138.109	212.007	234.488	-6.34504	1e-100	-5.31584	1e-100	-1.02919	0.186209	NT-TE-higher
uc008psm.1	Arhgef11	1740.59	3752.74	1659.65	3158.08	1477.16	3649.59	405.678	3335.21	498.748	3301.85	1266.07	2961.5	-1.16625	0.00616595	-0.137798	0.870964	-1.02845	0.18197	NT-TE-higher
uc007dyz.1	Iars2	2005.15	2203.54	2103.63	2135.09	1324.95	2038.51	580.457	2570.59	537.113	2737.44	2246.97	2751.33	-0.69004	0.120226	0.337752	0.57544	-1.02779	0.18197	NT-TE-higher
uc008owi.2	Mfn1	1596.74	1014.81	1644.2	1513.93	761.047	1495	413.696	1173.14	319.71	1267.73	1149.61	1423.43	-1.08571	0.0154882	-0.058259	0.954993	-1.02745	0.190546	NT-TE-higher
uc007bmy.1	Ttll4	2384.63	2864.53	2163.81	4103.96	913.256	3189.28	574.043	4195.41	596.793	3786.43	2049.9	4219.05	-0.76122	0.0933254	0.264476	0.691831	-1.02569	0.18197	NT-TE-higher
uc007pns.1	Gli3	2814	3243.67	3185.94	4102.25	1553.98	3158.41	873.892	6372.13	1206.37	6567.78	4543.21	5791.86	-0.18926	0.0660693	0.834567	0.047863	-1.02382	0.177828	NT-TE-higher
uc009qvv.1	Phip	4882.03	2729.27	4867.55	8093.98	1633.71	6178.6	822.581	5262.19	739.597	4966.35	3823.59	6135.78	-1.07881	0.0123027	-0.055056	0.954993	-1.02376	0.177828	NT-TE-higher
uc007app.2	Uggt1	8122.5	3488.21	8073.82	5679.58	6346.4	4629.92	2021.98	4014.28	1945.97	3567.69	5721.2	4450.07	-1.21773	0.00288403	-0.197498	0.776247	-1.02023	0.177828	NT-TE-higher
uc008wqv.1	Fam126a	1476.75	1038.13	1427.9	1637.3	1045.17	1539.95	355.971	1251.76	402.835	1120.04	782.335	966.613	-1.3565	0.000933254	-0.336295	0.588844	-1.0202	0.194984	NT-TE-higher
uc009nve.2	Fanca	1115.34	2320.81	1054.66	1872.92	488.519	1966.04	270.987	2913.59	323.973	2934.63	1231.73	2741.78	-0.53999	0.158489	0.479738	0.363078	-1.01972	0.190546	NT-TE-higher
uc007vom.1	Lrp12	3383.59	2049.62	3320.11	3174.36	3323.96	2956.44	856.254	1987.1	854.692	1975.84	1787.13	1826.4	-1.5183	5.37032e-05	-0.498686	0.331131	-1.01962	0.186209	NT-TE-higher
uc012aee.1	Atp13a3	1428.32	2648.64	1423.02	3500.79	745.101	2209.61	404.075	2908.19	257.9	3110.26	1430.3	3856.03	-0.77894	0.0933254	0.240445	0.724436	-1.01938	0.186209	NT-TE-higher
uc008jcb.1	Nup188	7358.46	7804.66	7630.65	6349.58	2764.41	6197.39	1970.67	10863.5	2286.99	11859.8	10365.9	11243.3	-0.27967	0.0954993	0.738962	0.0891251	-1.01863	0.177828	NT-TE-higher
uc008que.1	Lrig2	2533.54	1476.58	2737.89	2177.07	1919.29	2310.27	501.887	1715.01	662.866	1622.99	1815.49	1673.55	-1.26941	0.00204174	-0.250942	0.707946	-1.01846	0.186209	NT-TE-higher
uc009iji.2	Ints4	2800.99	1661.81	2987.53	2196.78	1288.71	2198.21	1120.83	2643.81	1125.38	2644.84	2432.11	2818.2	-0.59718	0.147911	0.420631	0.446684	-1.01781	0.186209	NT-TE-higher
uc008fsk.1	Adnp2	1721.07	2191.54	2022.32	2189.92	1314.8	1943.23	327.108	2140.49	507.274	2111.56	1642.31	2023.55	-1.02843	0.0218776	-0.011215	1	-1.01722	0.190546	NT-TE-higher
uc009atv.2	Fry	3666.94	3010.46	3871.43	4138.23	1230.72	3802.58	195.623	679.066	208.877	676.177	409.083	704.333	-3.42713	1e-100	-2.41065	6.16595e-11	-1.01648	0.190546	NT-TE-higher
uc008xnw.1	Pds5a	4139.68	3662.79	4415.43	7316.88	1848.26	4731.25	1593.85	6637.28	1212.77	5747.91	3590.68	7151.89	-0.70119	0.112202	0.314534	0.60256	-1.01573	0.18197	NT-TE-higher
uc009csz.2	Gfpt1	2660.76	864.223	2559.81	1620.17	1796.07	1322.55	1282.78	2182.11	1306.55	2235.3	3278.64	2009.65	-0.25755	0.1	0.755801	0.0891251	-1.01336	0.190546	NT-TE-higher
uc009oiu.2	Zfp266	2894.23	1552.54	2876.13	3233.48	1349.59	2950.4	1148.09	3569.53	826.984	3110.26	2729.21	3630.23	-0.59736	0.147911	0.414424	0.457088	-1.01178	0.186209	NT-TE-higher
uc007awi.2	Ercc5	1090.04	1024.14	1053.04	2355.28	571.147	2262.62	184.399	1586.29	272.82	1361.93	564.356	1333.11	-1.40844	0.00047863	-0.397969	0.489779	-1.01047	0.199526	NT-TE-higher
uc007azp.1	Gtf3c3	2484.39	1190.06	2563.88	1855.78	1478.6	1566.12	1220.24	1973.99	852.561	2052.48	2423.15	2373.54	-0.53717	0.162181	0.472828	0.371535	-1.01	0.190546	NT-TE-higher
uc007iui.1	Sec24a	1531.69	1340.65	1476.69	1467.66	855.271	1098.43	407.282	1148.48	330.367	1090.51	1061.53	1429.51	-1.10057	0.0138038	-0.090735	0.912011	-1.00984	0.199526	NT-TE-higher
uc008fti.2	Atp9b	1185.45	1841.06	1088	2291.02	890.062	2186.13	428.127	2398.7	328.236	2507.52	1040.62	2328.38	-0.81341	0.0851138	0.195455	0.794328	-1.00886	0.194984	NT-TE-higher
uc007pht.1	Ncapg2	1043.05	857.56	1037.59	1341.71	582.744	1250.08	381.626	1714.24	394.309	1797.02	1248.15	1763	-0.39484	0.158489	0.612809	0.20893	-1.00765	0.199526	NT-TE-higher
uc009deq.1	Setd5	2804.6	5733.06	2760.66	7746.98	1094.46	6451.7	1090.36	9310.38	880.269	9128	2774	10096.9	-0.48889	0.154882	0.517706	0.301995	-1.0066	0.186209	NT-TE-higher
uc008hqf.1	Sema4g	762.591	2488.72	817.221	2143.66	1084.31	3251.01	157.14	1745.07	264.294	1949.5	482.241	1689.18	-1.55623	4.57088e-05	-0.550273	0.275423	-1.00596	0.199526	NT-TE-higher
uc008vns.2	Crocc	1165.21	2281.5	1208.35	1570.47	1129.25	2896.05	439.351	2861.95	630.895	2616.1	846.534	1938.44	-0.86953	0.0645654	0.136164	0.870964	-1.0057	0.194984	NT-TE-higher
uc008huk.1	Ina	24663.9	16183.7	25890.9	13920.9	39642.6	18090.3	266.176	282.109	106.57	86.2186	153.78	198.881	-7.4142	1e-100	-6.40854	1e-100	-1.00566	0.190546	NT-TE-higher
uc007qqd.1	Nsd1	9596.36	9218.6	9861.95	15683.3	4464.81	13795.8	3208.55	14218	2883.79	14619.6	7635.23	15748.9	-0.80119	0.0758578	0.204378	0.776247	-1.00557	0.18197	NT-TE-higher
uc008jmq.1	Rc3h2	1724.69	2451.41	1562.89	5188.64	921.954	4145.46	439.351	2872.74	264.294	2823.66	880.873	3222.04	-1.40683	0.000316228	-0.402067	0.47863	-1.00476	0.194984	NT-TE-higher
uc008aci.2	Brwd1	2894.23	4452.38	2859.87	7307.45	1548.19	7297.16	872.288	7065.07	709.757	6476.77	2261.9	6597.81	-0.92484	0.040738	0.079749	0.933254	-1.00459	0.186209	NT-TE-higher
uc007dft.2	Suco	1137.02	1126.76	1170.13	2213.91	865.419	1457.42	758.442	1781.3	447.595	2007.78	873.408	2521.18	-0.60831	0.158489	0.395465	0.489779	-1.00377	0.199526	NT-TE-higher
uc007dzg.1	Eprs	10368.4	5664.43	9697.69	8613.18	4951.88	8005.74	2701.85	8185.02	2478.82	8717.66	9232.74	8802.86	-0.79529	0.0794328	0.206138	0.776247	-1.00143	0.186209	NT-TE-higher
uc008ksw.1	Nup160	3213.73	2816.56	3482.75	3322.58	1674.3	3069.17	740.804	4178.46	846.167	4114.54	4102.78	4235.55	-0.55621	0.158489	0.444243	0.40738	-1.00045	0.190546	NT-TE-higher
uc012csm.1	Lenep	3.61418	30.6509	1.62631	31.7008	0	124.136	0	60.1217	0	32.7311	0	42.5553	-28.0528	0.131826	-0.463398	0.758578	-27.5894	0.281838
uc012doy.1	Gm13238	25.2992	38.6468	8.94471	22.2762	17.3953	50.9963	4.81041	47.0182	0	26.3446	4.47902	34.739	-2.39126	0.0724436	-0.052203	0.977237	-2.33906	0.239883
uc008qvq.1	Ovgp1	0.722835	138.596	14.6368	190.205	7.24806	175.803	1.60347	126.41	0	145.294	1.49301	87.716	-2.72594	0.0338844	-0.488578	0.588844	-2.23736	0.245471
uc009vbw.1	Vmn2r120	12.2882	73.9621	0	71.1125	1.44961	67.1004	0	70.1419	0	64.664	2.98601	77.2943	-2.15388	0.245471	-0.000659	1	-2.15323	0.331131
uc009gdo.1	Gm5113	14.4567	67.2988	12.1973	76.2532	27.5426	34.2212	0	18.499	0	44.7059	5.97202	27.7912	-3.01943	0.00724436	-0.965104	0.398107	-2.05432	0.30903
uc008clt.1	H2-M5	21.6851	145.259	25.2078	85.6777	2.89922	48.3123	0	94.0364	2.1314	94.2018	10.451	89.4529	-1.96386	0.0616595	-0.008424	1	-1.95543	0.204174
uc011wwd.1	Tstd1	0	49.308	8.13156	30.844	0	39.5892	0	26.9777	0	24.7479	1.49301	34.739	-2.37131	0.354813	-0.471412	0.794328	-1.8999	0.562341
uc008qbe.2	1700094D03Rik	0.722835	78.6263	11.3842	62.5447	8.69767	75.8234	1.60347	57.0385	2.1314	67.8572	1.49301	74.6889	-1.97687	0.229087	-0.121629	0.933254	-1.85524	0.371535
uc007gkc.1	Eid3	47.7071	99.9487	32.5262	114.808	0	108.032	12.8278	116.389	0	87.0169	10.451	79.0312	-1.76131	0.047863	-0.191902	0.891251	-1.56941	0.263027
uc012css.1	Nup210l	34.6961	145.925	17.0763	267.315	1.44961	204.656	0	215.051	6.39421	185.21	13.437	244.042	-1.48261	0.0977237	0.061182	0.954993	-1.54379	0.218776
uc029wdl.1	Pol	28.1906	451.768	43.0972	246.752	15.9457	99.9795	0	223.529	0	138.109	22.3951	255.332	-1.86624	0.00891251	-0.372586	0.660693	-1.49366	0.20893
uc009aix.1	Mmd2	86.0174	87.9549	93.5129	47.9795	115.969	40.9312	0	50.1014	34.1024	20.7563	22.3951	21.7119	-2.41834	0.000457088	-0.932862	0.275423	-1.48548	0.281838
uc007hgw.2	Fam19a2	28.1906	25.9867	55.2946	26.5601	89.876	72.4684	4.81041	19.2698	10.657	7.9832	8.95803	19.1065	-2.83327	0.000537032	-1.43445	0.131826	-1.39883	0.436516
uc007gej.1	Izumo4	54.9355	129.267	99.205	149.936	63.7829	188.552	4.81041	209.655	36.2338	106.177	38.8181	123.323	-1.46181	0.0346737	-0.09064	0.933254	-1.37117	0.223872
uc008qfu.1	Them4	209.622	31.9836	213.047	101.957	121.767	41.6022	81.777	75.5375	89.5189	71.0505	74.6503	55.5824	-1.15244	0.0870964	0.211892	0.851138	-1.36433	0.213796
uc008tjg.2	Frmd3	170.589	91.2865	173.202	98.5294	49.2868	107.361	33.6729	63.2048	23.4454	70.2522	50.7622	77.2943	-1.86012	0.00263027	-0.496202	0.57544	-1.36392	0.239883
uc008rzt.2	Fsbp	38.3103	96.6171	55.2946	128.517	26.093	102.664	22.4486	184.219	17.0512	234.706	55.2412	250.121	-0.32774	0.112202	1.0301	0.0933254	-1.35784	0.223872
uc009lth.2	Mfap3l	96.8599	71.2968	103.271	95.1023	44.938	127.491	27.259	77.8498	27.7082	120.546	38.8181	88.5845	-1.3897	0.0616595	-0.03444	0.977237	-1.35526	0.25704
uc008pkb.1	E130311K13Rik	35.4189	38.6468	21.9552	26.5601	69.5814	21.4721	43.2937	128.722	106.57	121.345	53.7482	108.559	0.69408	0.00112202	2.04757	0.00102329	-1.35348	0.281838
uc009nmy.1	Tmem170	65.0552	87.2886	106.523	34.2711	63.7829	22.1431	56.1215	157.241	91.6503	129.328	103.017	104.217	0.0871	0.0288403	1.44039	0.0165959	-1.3533	0.234423
uc008hep.2	Prkg1	164.806	75.2947	167.51	126.803	204.395	57.7063	60.9319	94.8072	36.2338	109.37	143.328	92.9269	-1.14208	0.0794328	0.197031	0.851138	-1.33911	0.204174
uc008ifo.1	Ccdc3	199.503	117.94	169.136	156.79	342.109	52.3383	14.4312	53.9553	61.8107	26.3446	25.3811	33.0021	-2.83646	5.01187e-09	-1.5253	0.00707946	-1.31116	0.245471
uc012ajr.1	Prr18	64.3324	55.305	48.7893	57.4041	124.667	73.8104	8.01736	40.8519	19.1826	29.5379	26.8741	35.6075	-2.12419	0.00346737	-0.815552	0.371535	-1.30864	0.363078
uc008uja.2	Ccdc24	23.8536	119.938	25.2078	95.9591	23.1938	121.452	0	113.306	0	95.7985	23.8881	85.979	-1.49568	0.112202	-0.193403	0.891251	-1.30228	0.354813
uc008bcg.1	Rhbdl1	76.6206	373.142	82.1287	287.877	50.7364	651.544	12.8278	198.093	12.7884	317.732	23.8881	251.858	-2.06887	6.16595e-05	-0.774522	0.165959	-1.29435	0.20893
uc009glc.1	Zfp619	159.024	101.948	194.344	269.028	69.5814	320.74	30.466	111.765	12.7884	154.076	64.1992	171.09	-1.95331	0.00017378	-0.6627	0.316228	-1.29061	0.20893
uc008okp.2	Col20a1	92.5229	121.271	35.7788	99.3862	94.2248	157.686	27.259	243.57	27.7082	180.42	73.1572	111.165	-0.77384	0.229087	0.499915	0.524807	-1.27375	0.245471
uc008qyj.1	Cyb561d1	146.736	249.205	85.3813	131.944	105.822	186.539	0	80.933	27.7082	84.622	32.8461	72.0834	-2.4941	1.54882e-06	-1.25707	0.0316228	-1.23704	0.281838
uc009udb.1	Hdx	304.314	69.9641	360.228	247.609	140.612	148.292	117.053	152.617	10.657	96.5968	131.384	106.822	-1.6199	0.00186209	-0.384504	0.630957	-1.23539	0.20893
uc007gjj.1	Zfp873	107.702	135.264	113.029	202.199	2.89922	66.4294	20.8451	135.659	29.8396	119.748	61.2132	213.645	-1.01304	0.169824	0.217438	0.831764	-1.23048	0.269153
uc009gcx.1	Zfp14	134.447	107.945	106.523	159.361	10.1473	122.794	6.41388	114.077	2.1314	79.0337	73.1572	105.954	-1.58867	0.0162181	-0.382399	0.691831	-1.20627	0.301995
uc009isf.2	Trim68	106.98	104.613	120.347	113.095	127.566	100.651	190.813	336.835	138.541	405.547	198.57	343.916	0.57784	0.000138038	1.7712	0.000128825	-1.19335	0.20893
uc008arc.1	Zfp948	115.654	97.9498	80.5024	232.187	59.4341	60.3903	33.6729	76.3083	8.52561	91.8069	62.7062	204.092	-1.25996	0.0776247	-0.067152	0.954993	-1.1928	0.295121
uc029wfa.1	Zfp939	118.545	133.265	160.192	275.882	56.5349	135.543	17.6382	102.515	19.1826	99.7901	46.2832	107.691	-2.0015	0.000251189	-0.811451	0.218776	-1.19005	0.288403
uc009dld.1	Zfp239	17.3481	81.2916	31.7131	137.084	1.44961	114.071	0	299.067	29.8396	183.614	16.4231	151.115	-0.25326	0.204174	0.932616	0.158489	-1.18587	0.346737
uc009kie.1	Zfp941	206.008	121.271	173.202	215.051	242.085	170.435	59.3284	46.2474	38.3652	99.7901	22.3951	76.4258	-2.37143	6.60693e-07	-1.1872	0.0346737	-1.18423	0.269153
uc009qqh.1	Prtg	149.627	225.218	105.71	289.591	115.969	293.229	30.466	168.803	10.657	136.513	53.7482	172.827	-1.93502	0.000141254	-0.75687	0.213796	-1.17815	0.25704
uc009fsi.1	Tmem145	560.197	1000.82	545.627	915.038	879.915	1259.47	1.60347	55.4969	31.971	63.8656	13.437	40.8183	-5.48393	1e-100	-4.30774	1e-100	-1.17619	0.223872
uc029wed.1	Zfp850	81.6804	89.2875	95.9524	128.517	23.1938	87.2305	17.6382	74.7667	8.52561	64.664	50.7622	126.797	-1.36597	0.0758578	-0.196028	0.870964	-1.16994	0.354813
uc008asf.1	Zfp40	179.986	81.958	117.094	301.586	91.3256	125.478	40.0868	134.118	38.3652	101.387	65.6922	187.591	-1.42726	0.018197	-0.264232	0.776247	-1.16303	0.275423
uc007kbx.1	Rap1gap2	369.369	487.083	307.373	496.931	192.798	518.015	20.8451	99.432	12.7884	55.0841	29.8601	95.5323	-3.74974	1e-100	-2.58689	4.7863e-09	-1.16285	0.239883
uc008hhs.1	Ppp1r3c	169.143	25.3203	130.105	77.11	110.171	36.9052	64.1388	33.144	72.4677	71.8488	68.6782	49.5031	-1.00004	0.20893	0.155874	0.912011	-1.15592	0.338844
uc008sdo.2	Fbxl4	189.383	243.209	121.973	354.706	121.767	277.795	46.5007	320.649	68.2049	352.059	113.468	354.338	-0.92301	0.120226	0.230546	0.794328	-1.15356	0.218776
uc012bby.2	Pcdhb22	130.11	63.9672	123.6	107.954	168.155	143.595	126.674	164.949	117.227	262.647	162.738	250.121	-0.04695	0.0630957	1.10296	0.0398107	-1.1499	0.245471
uc007rgx.2	2210408I21Rik	318.77	129.933	381.37	393.261	81.1783	440.178	73.7597	304.462	61.8107	295.379	204.542	331.758	-1.19602	0.0245471	-0.047815	0.954993	-1.14821	0.204174
uc008ott.2	Pld1	96.1371	86.6222	143.929	174.783	98.5736	113.4	35.2764	132.576	36.2338	111.765	91.0733	156.326	-1.04757	0.141254	0.097994	0.933254	-1.14557	0.295121
uc007jcn.1	Zfp39	237.09	120.605	239.068	429.245	150.76	209.353	67.3458	362.272	153.461	328.11	168.71	345.653	-0.69256	0.177828	0.450919	0.501187	-1.14348	0.20893
uc009fbb.1	Zfp667	196.611	149.923	248.012	281.88	121.767	151.647	72.1562	175.74	42.6281	113.362	62.7062	114.639	-1.67054	0.00144544	-0.528959	0.457088	-1.14158	0.263027
uc011wvt.1	Nos1ap	480.686	335.161	478.949	329.859	359.504	248.942	83.3805	130.264	78.8619	175.63	116.454	119.85	-2.23953	3.54813e-08	-1.10165	0.0229087	-1.13788	0.213796
uc007itb.1	Zfp2	127.219	170.579	124.413	382.979	95.6744	275.782	35.2764	138.742	34.1024	151.681	19.4091	169.353	-1.98232	8.51138e-05	-0.850246	0.147911	-1.13207	0.281838
uc009sxp.1	Akap17b	226.97	85.2896	191.092	345.281	111.62	176.474	73.7597	154.158	38.3652	164.454	86.5943	179.774	-1.40749	0.011749	-0.282091	0.74131	-1.1254	0.263027
uc009lox.1	Fam149a	33.2504	201.896	39.0315	256.176	68.1318	252.297	28.8625	527.992	66.0735	585.967	49.2692	475.924	0.05046	0.0288403	1.16264	0.0162181	-1.11218	0.25704
uc007qtq.1	Kif27	153.964	107.278	145.555	251.893	108.721	279.137	72.1562	333.752	63.9421	265.042	135.863	322.204	-0.58161	0.239883	0.529661	0.42658	-1.11127	0.245471
uc009llo.1	6430573F11Rik	29.6363	31.9836	20.3289	77.9667	72.4806	50.3253	14.4312	179.594	61.8107	126.933	64.1992	95.5323	0.22295	0.0630957	1.33168	0.042658	-1.10873	0.380189
uc007rti.1	Adamts6	56.3812	169.913	71.5577	351.279	33.3411	379.117	22.4486	583.488	10.657	649.833	119.44	622.697	-0.05966	0.0489779	1.04423	0.0301995	-1.10389	0.239883
uc008arf.2	Zfp760	225.525	161.917	184.586	484.079	75.3798	264.375	112.243	336.065	55.4165	292.185	131.384	570.588	-0.69856	0.199526	0.398433	0.562341	-1.09699	0.234423
uc007chy.1	Dsel	134.447	203.229	82.9419	496.931	97.124	244.245	41.6903	573.468	72.4677	726.472	216.486	825.92	0.08018	0.0177828	1.17216	0.00977237	-1.09198	0.218776
uc008aff.1	Zdhhc14	117.822	110.61	89.4471	119.949	195.698	118.768	35.2764	56.2677	40.4966	72.6472	38.8181	83.3736	-1.80914	0.00177828	-0.719165	0.331131	-1.08997	0.354813
uc008sbp.1	Osgin2	315.879	389.134	471.63	646.01	139.163	222.773	142.709	480.202	140.673	483.782	253.811	584.484	-0.78811	0.131826	0.300925	0.676083	-1.08904	0.20893
uc007mdw.2	Kcnj2	119.991	31.3173	148.807	92.532	108.721	50.3253	261.366	514.117	274.951	423.908	943.579	505.453	1.97118	1e-100	3.05945	1.25893e-12	-1.08827	0.223872
uc009lck.1	Atp7b	394.668	405.792	305.747	433.529	220.341	414.68	33.6729	201.176	57.5479	165.252	110.482	219.724	-2.18534	9.33254e-08	-1.0973	0.0223872	-1.08804	0.239883
uc008ajx.2	1700010I14Rik	101.92	51.307	53.6683	61.688	28.9922	54.3513	30.466	49.3306	21.314	57.4791	28.3671	46.8977	-1.20964	0.199526	-0.121684	0.933254	-1.08796	0.457088
uc007ypg.2	Klhl6	164.806	89.9539	222.805	170.499	73.9302	186.539	49.7076	221.988	55.4165	134.118	138.849	145.904	-0.91774	0.169824	0.1686	0.870964	-1.08634	0.288403
uc009tth.1	Klhl15	297.085	172.578	319.57	271.598	200.047	189.894	72.1562	110.223	55.4165	197.983	171.696	187.591	-1.43937	0.00501187	-0.354285	0.645654	-1.08508	0.25704
uc007gnn.2	Syn3	346.961	121.937	336.646	175.639	240.636	155.673	44.8972	88.6409	85.2561	90.2102	106.003	66.0041	-1.97061	2.13796e-05	-0.886834	0.125893	-1.08378	0.281838
uc007qzj.1	Zfp369	447.435	278.524	396.007	455.806	243.535	422.061	107.433	515.659	106.57	448.656	371.758	360.417	-0.88696	0.0954993	0.196738	0.812831	-1.0837	0.20893
uc007hbv.2	Ptprb	532.007	249.872	509.849	460.946	456.628	344.896	144.312	346.856	144.935	371.219	406.097	317.862	-1.10251	0.0288403	-0.026344	0.977237	-1.07617	0.20893
uc008fng.1	Ldlrad4	36.1418	70.6304	40.6578	60.8312	97.124	108.032	0	167.262	44.7595	143.698	108.989	145.904	-0.14549	0.223872	0.930273	0.169824	-1.07577	0.363078
uc008dab.1	Pot1b	406.234	326.499	480.575	580.038	143.512	522.712	113.846	778.498	166.249	565.211	394.153	625.302	-0.6127	0.17378	0.462749	0.436516	-1.07545	0.204174
uc007vpc.2	Angpt1	485.023	134.598	539.935	315.294	376.899	209.353	171.571	196.552	202.483	204.37	228.43	193.67	-1.21938	0.0162181	-0.147101	0.870964	-1.07228	0.229087
uc012dyf.1	Adamts3	452.495	215.223	391.941	297.302	505.915	251.626	198.83	366.896	223.797	364.832	483.734	347.39	-0.57104	0.194984	0.498591	0.40738	-1.06963	0.213796
uc007ost.1	Rps6ka5	467.675	223.885	429.346	374.412	208.744	305.978	168.364	372.292	230.191	426.303	328.461	444.659	-0.60771	0.194984	0.45996	0.467735	-1.06767	0.218776
uc007wls.1	Gpt	88.9088	440.441	94.3261	342.711	52.186	435.481	35.2764	352.251	25.5768	355.253	43.2971	423.816	-1.1736	0.0512861	-0.107715	0.912011	-1.06589	0.275423
uc008otl.1	Nceh1	195.888	95.9508	207.355	104.527	307.318	58.3773	89.7944	84.787	127.884	85.4203	101.524	72.0834	-1.15481	0.0660693	-0.093419	0.933254	-1.06139	0.30903
uc008ssi.1	Frmpd1	80.2347	135.93	112.215	149.936	68.1318	137.556	43.2937	357.647	93.7817	370.421	161.245	281.386	0.19323	0.0218776	1.2539	0.0128825	-1.06067	0.281838
uc007nav.1	Gen1	407.679	331.83	391.941	563.759	200.047	176.474	202.037	591.196	161.987	581.976	485.227	722.571	-0.23413	0.109648	0.823849	0.0891251	-1.05798	0.213796
uc011wvs.1	Gm7694	50.5985	45.3101	85.3813	104.527	85.5271	79.1784	4.81041	60.1217	51.1537	78.2354	44.7902	76.4258	-1.14651	0.18197	-0.090539	0.954993	-1.05597	0.42658
uc012gbb.1	Nek3	625.975	243.875	538.309	274.169	431.985	343.554	139.502	337.606	211.009	249.076	471.79	335.231	-0.9547	0.0691831	0.097422	0.912011	-1.05212	0.223872
uc009liz.2	Unc5d	287.689	129.933	264.276	214.194	342.109	411.996	88.1909	210.426	115.096	257.858	131.384	118.981	-1.41607	0.00457088	-0.364399	0.630957	-1.05167	0.263027
uc009rlv.1	Hyal1	149.627	69.9641	176.455	59.9744	195.698	179.158	184.399	364.584	200.352	221.135	316.517	277.912	0.43083	0.00229087	1.47942	0.0017378	-1.04859	0.269153
uc008ytt.2	Adrbk2	120.714	302.511	139.863	293.875	68.1318	282.493	96.2083	491.764	51.1537	335.295	64.1992	340.442	-0.63826	0.25704	0.409881	0.562341	-1.04814	0.269153
uc009pil.1	Zbtb16	552.969	634.341	654.59	675.141	517.512	548.21	54.518	225.842	57.5479	239.496	209.021	255.332	-2.41175	3.46737e-11	-1.36609	0.00141254	-1.04566	0.229087
uc012hco.1	Ulk4	499.479	509.739	450.488	522.634	210.194	627.388	48.1041	542.637	155.592	713.698	379.223	466.371	-0.99191	0.0537032	0.053714	0.954993	-1.04562	0.218776
uc009odj.1	AK129341	128.665	245.874	164.257	542.34	13.0465	390.524	41.6903	433.184	46.8909	329.706	64.1992	435.106	-1.02045	0.0933254	0.02419	0.977237	-1.04464	0.269153
uc011yyx.2	Atxn1	180.709	239.877	95.1392	236.471	63.7829	350.264	44.8972	160.324	4.26281	233.908	61.2132	171.09	-1.59212	0.00275423	-0.548461	0.42658	-1.04366	0.30903
uc007whd.2	Rhpn1	482.854	1119.43	493.585	816.509	442.132	1168.22	54.518	541.866	70.3363	585.967	235.895	511.532	-1.96306	1.86209e-07	-0.921232	0.040738	-1.04183	0.213796
uc009bto.2	Zfp783	33.2504	48.6417	15.45	28.2737	37.6899	47.6413	17.6382	123.326	36.2338	139.706	53.7482	59.9248	0.33236	0.0776247	1.37213	0.057544	-1.03977	0.467735
uc007qgk.3	Cd83	194.443	89.2875	167.51	65.1151	204.395	37.5762	44.8972	73.2251	181.169	98.9917	113.468	62.5302	-0.74618	0.301995	0.290752	0.758578	-1.03693	0.338844
uc009qfk.2	Rab8b	467.675	105.946	431.786	262.174	362.403	221.431	105.829	120.243	89.5189	114.958	186.626	132.008	-1.71848	0.000125893	-0.681771	0.245471	-1.0367	0.269153
uc008cvz.1	Frs3	122.159	536.392	121.973	477.225	259.481	563.643	38.4833	308.316	36.2338	234.706	41.8041	211.908	-2.0981	7.58578e-07	-1.06284	0.0281838	-1.03526	0.275423
uc008vtc.1	Zfp933	61.441	32.6499	33.3394	100.243	1.44961	67.7714	19.2417	37.7687	12.7884	63.0673	19.4091	114.639	-0.93037	0.42658	0.104119	0.954993	-1.03449	0.489779
uc009feh.2	Zfp329	425.75	260.533	437.478	835.358	173.953	455.611	141.105	551.886	134.278	463.026	238.881	558.43	-1.01268	0.0512861	0.021315	0.977237	-1.034	0.229087
uc012axi.1	Rasgrp3	135.893	99.2824	126.852	243.325	82.6279	120.781	33.6729	324.503	93.7817	285.799	171.696	207.566	-0.20967	0.194984	0.822788	0.154882	-1.03246	0.295121
uc012hdj.1	Jrkl	326.722	171.245	307.373	273.312	155.109	176.474	184.399	269.777	87.3875	197.983	188.119	272.701	-0.77706	0.190546	0.25497	0.758578	-1.03203	0.269153
uc007cmg.2	Pfkfb2	362.141	353.152	285.418	430.959	237.736	560.959	112.243	401.582	76.7305	354.454	147.808	290.071	-1.38905	0.00338844	-0.362495	0.60256	-1.02656	0.251189
uc012dvt.1	Cpeb2	1166.66	880.881	1114.84	1241.47	1280.01	988.388	67.3458	136.43	83.1247	133.32	97.0453	171.09	-3.84574	1e-100	-2.81922	7.76247e-13	-1.02651	0.223872
uc009aeq.2	Zfp113	501.648	300.513	574.901	532.916	224.69	358.316	126.674	336.835	130.016	269.034	262.769	363.023	-1.32346	0.00489779	-0.297963	0.691831	-1.0255	0.239883
uc008goc.2	Rom1	13.7339	43.9774	24.3947	23.9898	30.4419	24.1561	24.0521	47.0182	19.1826	80.6304	20.9021	50.3716	-0.07707	0.446684	0.948319	0.354813	-1.02539	0.549541
uc009sui.2	Zfp182	118.545	77.2937	95.9524	236.471	49.2868	197.275	20.8451	103.286	23.4454	91.8069	50.7622	180.643	-1.46794	0.018197	-0.44319	0.60256	-1.02475	0.371535
uc007uso.1	Dgkh	399.728	545.054	301.681	554.335	169.605	507.279	41.6903	286.734	17.0512	317.732	167.217	257.069	-1.92343	2.63027e-06	-0.898908	0.0676083	-1.02452	0.25704
uc009oow.2	Bmper	432.256	235.879	409.83	337.57	465.326	128.833	458.593	643.61	411.361	572.396	661.401	455.081	0.23	0.00616595	1.25266	0.00363078	-1.02266	0.223872
uc009ldz.2	Ap3m2	847.163	764.941	926.997	654.578	711.76	483.123	101.019	206.572	78.8619	159.664	150.794	150.246	-2.90305	1e-100	-1.88074	3.80189e-06	-1.02231	0.234423
uc008whf.1	Pex1	649.829	601.025	608.24	1022.14	313.116	995.769	205.244	1089.13	187.563	1127.23	585.258	1097.75	-0.68165	0.154882	0.339863	0.60256	-1.02151	0.20893
uc009eza.1	Ssc5d	474.903	287.852	414.709	289.591	848.023	136.214	710.338	729.939	871.744	652.228	640.499	469.845	0.35727	0.00125893	1.37688	0.000851138	-1.01961	0.213796
uc008xur.2	Clock	195.166	323.168	126.852	776.24	55.0853	789.1	24.0521	442.434	27.7082	489.37	104.51	665.252	-1.26052	0.0144544	-0.241675	0.758578	-1.01884	0.263027
uc009aiq.1	Ap5z1	646.938	1081.45	693.622	725.69	494.318	932.695	141.105	749.979	115.096	610.715	383.702	584.484	-1.51294	0.000229087	-0.494328	0.380189	-1.01861	0.213796
uc009dkb.1	42071	254.438	1112.76	272.407	1136.09	113.07	1055.49	8.01736	400.04	34.1024	501.345	83.6083	423.816	-2.33666	4.2658e-10	-1.31812	0.00177828	-1.01854	0.251189
uc007fwi.3	Lrrc3	220.465	180.574	159.378	51.4066	239.186	132.859	43.2937	92.4949	110.833	89.4119	55.2412	66.0041	-1.57713	0.00380189	-0.559889	0.457088	-1.01724	0.346737
uc007kox.1	Rasl10b	134.447	828.242	182.147	619.45	146.411	629.401	0	65.5172	6.39421	102.185	20.9021	89.4529	-4.03108	1e-100	-3.01448	7.07946e-12	-1.01661	0.354813
uc011zpr.1	Slitrk5	697.536	1075.45	897.724	1301.44	659.574	1268.87	86.5874	345.314	66.0735	367.227	146.314	271.833	-2.90479	1e-100	-1.88865	1.54882e-06	-1.01614	0.223872
uc007jyd.1	4933427D14Rik	669.346	876.884	659.469	1512.21	214.543	1013.89	208.451	1212.45	189.695	1116.05	380.716	1141.18	-0.98701	0.0416869	0.028338	0.977237	-1.01535	0.20893
uc011xnf.1	Bbs10	230.585	114.608	207.355	153.363	130.465	95.2825	118.657	183.448	123.621	158.067	222.458	257.937	-0.29127	0.251189	0.723852	0.229087	-1.01512	0.301995
uc008tlc.1	Ccdc171	83.1261	110.61	116.281	176.496	76.8295	154.331	88.1909	255.902	49.0223	157.269	64.1992	237.962	-0.45303	0.354813	0.561676	0.42658	-1.01471	0.338844
uc007bha.1	Plekhm3	464.06	427.781	491.146	434.386	343.558	560.959	121.864	401.582	125.753	330.505	226.937	320.467	-1.44954	0.0011749	-0.435187	0.489779	-1.01435	0.245471
uc009lsz.2	Galnt7	1058.95	417.119	1005.06	803.657	935	671.675	420.109	621.257	456.12	707.312	771.884	771.206	-0.86257	0.0794328	0.150373	0.851138	-1.01294	0.20893
uc008mjm.3	Fastkd5	654.889	599.692	706.632	622.877	289.922	539.487	214.865	532.616	108.702	530.883	519.566	756.442	-0.9654	0.0549541	0.046549	0.954993	-1.01195	0.223872
uc009lwc.1	Psd3	362.141	273.193	357.788	696.56	265.279	677.714	76.9666	768.478	117.227	649.833	409.083	623.565	-0.70154	0.177828	0.310229	0.660693	-1.01177	0.234423
uc007hgh.2	Ppm1h	396.837	289.185	361.041	381.266	427.636	316.714	73.7597	166.491	72.4677	154.076	149.301	178.037	-1.99552	1.14815e-06	-0.985105	0.047863	-1.01042	0.275423
uc008aaa.2	Morc3	929.566	1204.72	1127.03	1673.29	520.411	1072.93	229.296	1181.62	217.403	1301.26	877.887	1614.5	-0.95706	0.0436516	0.052665	0.954993	-1.00973	0.204174
uc007lnq.2	Plekhh3	545.741	946.181	677.359	745.396	785.69	962.219	110.64	460.933	117.227	329.706	189.612	323.073	-2.26123	2.0893e-10	-1.25263	0.00288403	-1.00859	0.229087
uc009rua.1	Klhl18	603.568	523.065	646.459	630.588	458.078	413.338	133.088	622.028	266.425	564.413	534.496	538.455	-0.86952	0.0912011	0.138977	0.870964	-1.0085	0.229087
uc009uql.1	Shroom2	923.784	551.051	924.558	691.419	833.527	636.782	394.454	817.038	545.639	675.379	639.006	732.993	-0.76438	0.123027	0.244122	0.74131	-1.0085	0.213796
uc009jqm.1	D430042O09Rik	672.237	1177.4	725.335	1345.14	542.155	1484.26	295.039	1895.37	279.214	1820.17	673.345	1474.67	-0.63435	0.162181	0.373399	0.537032	-1.00775	0.204174
uc007zyt.2	Slc5a3	1817.93	429.113	1522.23	876.483	1329.29	709.922	306.263	572.697	392.178	420.715	1149.61	612.275	-1.33499	0.00134896	-0.327541	0.616595	-1.00745	0.20893
uc008ozt.2	Trpc3	185.046	240.543	191.905	391.547	130.465	251.626	17.6382	181.907	31.971	232.311	129.891	221.461	-1.48169	0.00371535	-0.474527	0.489779	-1.00716	0.301995
uc007edu.1	Syt14	535.621	235.879	461.059	396.688	340.659	297.926	96.2083	204.259	187.563	328.11	315.024	304.835	-1.15885	0.0213796	-0.151817	0.870964	-1.00703	0.25704
uc007nwu.1	Syt16	157.578	156.586	162.631	262.174	137.713	238.206	25.6555	142.596	68.2049	171.639	56.7342	115.507	-1.61647	0.00204174	-0.611323	0.363078	-1.00515	0.338844
uc008osl.2	Hltf	1246.89	563.045	1123.78	1150.65	329.062	969.6	219.676	577.322	153.461	702.522	712.163	885.845	-1.31131	0.00213796	-0.308997	0.645654	-1.00231	0.213796
uc007cwb.2	Dennd1b	350.575	299.18	356.975	466.944	191.349	475.742	64.1388	301.379	70.3363	340.883	234.402	382.998	-1.27754	0.00912011	-0.276389	0.724436	-1.00115	0.263027
uc009dgx.2	Fancd2	1161.6	1146.08	1053.85	969.872	330.512	1007.85	347.953	1452.94	298.396	1531.18	1176.49	1494.65	-0.48141	0.18197	0.519721	0.323594	-1.00113	0.204174
uc008wax.1	Cep104	743.798	1582.52	880.648	1436.82	458.078	1366.83	139.502	1117.65	277.082	1238.2	435.957	1235.84	-1.28894	0.00251189	-0.288338	0.660693	-1.0006	0.20893
uc007vpq.2	Nudcd1	1264.96	648.334	1339.27	829.36	829.178	699.857	428.127	733.022	396.441	675.379	1034.65	951.849	-0.88346	0.0691831	0.116327	0.891251	-0.99979	0.20893
uc007avs.1	Tpp2	5433.55	2321.48	5549.79	3995.15	3216.69	3049.71	2097.34	3436.95	1914	3466.31	4350.62	4125.26	-0.76376	0.0933254	0.235773	0.724436	-0.99953	0.190546
uc007xhs.3	Kif21a	5599.81	3370.27	5745.76	9296.89	3516.76	8443.24	283.814	1178.54	221.666	890.926	582.272	1028.27	-3.76801	1e-100	-2.76858	3.80189e-14	-0.99942	0.194984
uc007nch.1	Rock2	1517.23	1066.79	1319.75	2557.48	682.767	1937.86	380.023	1641.01	313.316	1526.39	930.142	1967.1	-1.11462	0.0114815	-0.115215	0.891251	-0.9994	0.199526
uc008nyr.2	Arfgef2	1342.31	1607.84	1259.58	1638.16	521.86	1512.44	298.246	1668.76	289.871	1701.22	1021.22	1536.33	-0.95507	0.0416869	0.044191	0.954993	-0.99926	0.204174
uc007rsl.2	Erbb2ip	2916.64	1926.35	2979.4	5105.54	1210.43	3548.94	1311.64	4970.06	1310.81	4607.11	2529.15	5747.57	-0.46435	0.158489	0.534553	0.281838	-0.9989	0.190546
uc009gcg.1	Zfp940	198.057	90.6202	205.728	269.028	66.6822	174.461	81.777	208.884	49.0223	126.135	107.496	204.96	-0.98055	0.134896	0.017792	1	-0.99834	0.331131
uc009brs.1	Fam115a	17131.9	7714.04	17117.7	11841.5	8343.97	14639.3	1675.63	5707.7	2009.91	6111.94	6829.01	5042.37	-2.01777	7.4131e-10	-1.01999	0.01	-0.99778	0.186209
uc008uae.1	Lrp8	2115.02	2632.65	1950.76	3462.24	1968.57	4106.54	97.8117	514.888	155.592	487.774	176.175	446.396	-3.81296	1e-100	-2.81549	4.7863e-14	-0.99747	0.20893
uc033gcm.1	Atad2b	2844.36	1556.53	2767.17	3474.23	1216.22	2844.38	766.459	2679.27	633.027	2319.92	2127.53	3125.64	-0.95209	0.0363078	0.045153	0.954993	-0.99724	0.194984
uc008vur.2	Mtor	6175.91	7392.21	6310.9	6701.71	2216.46	7379.03	804.943	4744.99	933.554	4928.83	3118.89	4494.36	-1.5971	9.33254e-06	-0.599872	0.199526	-0.99722	0.190546
uc007fjn.1	Rufy2	633.204	317.837	369.986	879.054	347.907	536.803	158.744	618.945	130.016	470.211	373.251	610.538	-1.02475	0.0416869	-0.02768	0.977237	-0.99707	0.239883
uc007mfe.1	Sdk2	2245.13	2197.54	2319.93	1720.41	2441.15	1747.96	145.916	544.178	249.374	494.959	524.045	448.133	-2.9266	1e-100	-1.92958	2.81838e-07	-0.99701	0.204174
uc009cei.1	Ndnf	2592.81	575.705	2500.45	1335.72	2152.67	855.53	424.92	295.213	392.178	406.345	703.205	457.686	-2.25115	1.47911e-11	-1.25486	0.00169824	-0.9963	0.20893
uc007ztg.2	Jam2	2315.96	1697.13	2285.78	1598.75	2348.37	1593.63	38.4833	97.8904	55.4165	76.6388	107.496	110.296	-5.09822	1e-100	-4.10215	1e-100	-0.99607	0.229087
uc007sxf.1	Phf7	65.778	82.6243	34.1525	47.9795	72.4806	42.9442	70.5527	151.075	104.439	152.479	31.3531	109.428	0.25355	0.0676083	1.24947	0.047863	-0.99592	0.416869
uc009lcn.2	Alg11	742.352	438.442	718.016	550.908	489.969	318.727	400.868	830.912	432.675	790.337	989.862	817.235	-0.09653	0.0691831	0.89917	0.0446684	-0.9957	0.223872
uc007hgb.2	Srgap1	2155.5	1663.81	1923.11	2026.28	1088.66	1794.93	343.143	1118.42	306.922	877.354	739.038	948.375	-1.89309	6.45654e-08	-0.897542	0.0354813	-0.99555	0.204174
uc008icq.1	Brox	2052.13	1194.05	2011.75	1333.15	1304.65	1512.44	455.386	954.239	443.332	735.253	653.936	640.066	-1.78924	6.30957e-07	-0.794033	0.0758578	-0.99521	0.20893
uc007dvh.2	Kif26b	2473.54	2447.41	2659.02	2506.93	1049.52	2569.27	1688.46	9593.26	2088.77	9336.36	7508.32	8438.11	0.86788	3.80189e-08	1.86298	3.16228e-07	-0.99511	0.190546
uc007isw.1	Zfp454	108.425	147.258	165.071	240.754	104.372	314.03	67.3458	244.341	51.1537	215.547	89.5803	313.52	-0.8553	0.199526	0.139528	0.891251	-0.99483	0.316228
uc009gph.2	Syt3	146.013	233.88	114.655	129.373	268.178	220.089	51.3111	149.533	49.0223	128.53	56.7342	69.478	-1.74167	0.00057544	-0.747238	0.234423	-0.99443	0.346737
uc007xzg.2	Slx4	785.722	1721.12	848.934	1794.09	514.612	1621.82	256.555	1950.1	202.483	1833.74	736.052	1919.33	-0.8432	0.0812831	0.150863	0.851138	-0.99407	0.20893
uc009dlr.1	Ankrd26	735.846	645.002	768.432	1387.98	378.349	1525.19	440.955	1875.33	385.784	1878.45	649.457	1798.61	-0.35163	0.158489	0.642151	0.18197	-0.99378	0.20893
uc009etl.1	Ipo8	1890.94	1546.54	1801.14	2225.91	750.899	1191.7	588.474	2134.32	671.392	2041.31	1721.43	2456.92	-0.57545	0.169824	0.418231	0.457088	-0.99368	0.199526
uc011yix.2	2900052L18Rik	19.5166	77.96	7.3184	51.4066	34.7907	162.383	0	40.8519	4.26281	83.0253	16.4231	84.2421	-1.48361	0.125893	-0.49007	0.660693	-0.99354	0.537032
uc007dsw.2	Spta1	462.615	293.849	558.638	546.624	345.008	175.132	211.658	570.385	292.002	645.043	671.852	522.822	-0.21593	0.138038	0.777155	0.112202	-0.99309	0.239883
uc009stq.3	Usp11	5909.9	5026.09	5570.12	4721.7	2388.96	5240.54	644.595	3576.47	835.51	3496.64	3257.74	3118.69	-1.54856	2.34423e-05	-0.556429	0.251189	-0.99213	0.194984
uc033gxp.1	Zc3h7a	722.835	1337.31	839.177	2568.62	302.969	2411.59	190.813	1974.77	208.877	2176.22	535.989	2155.56	-0.99372	0.0331131	-0.002396	1	-0.99132	0.20893
uc009qac.1	Glce	436.593	277.191	503.343	507.212	488.519	381.13	322.298	688.316	417.755	817.48	709.177	845.895	0.02248	0.0363078	1.01347	0.0213796	-0.99099	0.234423
uc009esn.2	Ppfibp1	548.632	718.965	660.282	807.084	372.55	855.53	471.421	2348.6	513.668	2574.58	1355.65	2080.87	0.56555	3.89045e-05	1.55632	5.12861e-05	-0.99076	0.20893
uc009tss.2	Pola1	2347.77	1456.59	1935.31	1867.77	697.264	1398.37	724.769	1977.08	805.67	2437.27	2257.42	2721.8	-0.39503	0.162181	0.595624	0.218776	-0.99065	0.199526
uc012hmz.1	Nhsl2	280.46	173.244	273.22	251.036	195.698	122.123	461.8	1250.22	594.661	1246.18	1381.03	1023.06	1.69992	1e-100	2.68947	6.76083e-12	-0.98955	0.229087
uc009cgy.3	Kdm3a	5155.99	3586.16	5195.25	6382.13	2546.97	5410.3	1265.14	4530.71	1385.41	4480.17	3201	4842.62	-1.13996	0.00660693	-0.15062	0.851138	-0.98934	0.194984
uc033fsq.1	Zdhhc17	1552.65	1154.07	1566.14	1791.52	1271.31	1631.21	465.007	1279.51	381.521	1347.56	1046.6	1296.63	-1.21123	0.00436516	-0.221989	0.758578	-0.98924	0.20893
uc008jqq.1	Rif1	4667.35	5533.16	4278.01	6698.29	1548.19	4148.82	1520.09	6276.55	1185.06	6601.31	4244.61	8660.44	-0.59421	0.151356	0.394979	0.47863	-0.98919	0.194984
uc007mip.1	Caskin2	1523.74	2128.91	1545	1945.74	1059.67	1623.16	266.176	2118.9	434.806	2131.52	1634.84	2157.29	-0.81961	0.0831764	0.169413	0.831764	-0.98902	0.204174
uc007pki.2	Wdr37	2191.64	850.897	2150.8	1287.74	882.814	1378.91	412.092	682.92	345.287	665.001	700.219	600.985	-1.84068	2.45471e-07	-0.851744	0.0524807	-0.98894	0.213796
uc009tia.1	Atp11c	1009.08	906.868	1136.79	2224.19	653.775	1332.61	240.521	1150.79	264.294	1216.64	668.866	1351.35	-1.25183	0.00323594	-0.263066	0.707946	-0.98877	0.213796
[truncated: 9,233 more rows]
