# Supplementary material for: Pervasive translational regulation of the cell signalling circuitry underlies mammalian development
Source: Nat Commun. 2017 Feb 14;8:14443. doi: 10.1038/ncomms14443 (PMC5316868; doi:10.1038/ncomms14443)
Supplement: Supplementary Data 8 — Enriched GO categories (biological process) among genes with significantly different TE in the neural tube (NT) compared to the forelimb (FL) at E11.5 [file ncomms14443-s9.xlsx]

## Sheet: Supplementary Data 8
Supplementary Data 8. Enriched GO categories (biological process) among genes with significantly different TE in the neural tube (NT) compared to the forelimb (FL) at E11.5
GO ID	GO name	Number of genes with distinct TE	Genes with distinct TE	adjusted p-values	TE comparison
GO:0006996	organelle organization	224	[2210018M11Rik, Aars2, Agtpbp1, Ahctf1, Alms1, Als2, Amot, Anapc1, Ank1, Apc, Arhgap21, Arhgef17, Arhgef28, Arid2, Aspm, Asun, Atl1, Atm, Atxn3, Baz1a, Baz1b, Bbs7, Bcor, Bicd1, Birc6, Bptf, Brca1, Brd8, Brwd1, Brwd3, Casc5, Cc2d2a, Ccdc88a, Cdc42bpa, Cdc42bpg, Cdk5rap2, Cecr2, Celsr1, Celsr2, Cenpe, Cenpj, Cep192, Cep250, Cep290, Chd2, Chd7, Chd8, Chd9, Cit, Cnot1, Crocc, Ctr9, Cul7, Cyfip1, Daa…	6.16e-09	NT-TE-higher
GO:0019219	regulation of nucleobase-containing compound metabolic process	224	[2210018M11Rik, Adam8, Adcy1, Adcy9, Adnp2, Aff2, Ahctf1, Akap6, Als2, Amot, Apaf1, Arhgap31, Arhgef11, Arhgef17, Arid2, Ascc3, Asxl3, Atr, Atxn3, Baz1a, Baz1b, Bbs7, Bcor, Bdp1, Bptf, Brca1, Brd8, Brwd1, Cacna1d, Camta2, Ccdc88a, Ccnt1, Cdk5rap2, Celsr2, Cenpf, Cenpj, Cep290, Chd2, Chd7, Chd8, Chd9, Cic, Cnot1, Ctr9, Cyfip1, D3Ertd254e, Dennd4a, Dennd4b, Dennd5b, Dicer1, Dlc1, Dnmt1, Dock11, Doc…	0.0200546	NT-TE-higher
GO:0007165	signal transduction	219	[2700049A03Rik, Aatk, Adam8, Adamts19, Adcy1, Adcy9, Akap11, Akap13, Akap6, Alms1, Als2, Amer1, Amot, Ank1, Apaf1, Apc, Apc2, Arhgap12, Arhgap21, Arhgap23, Arhgap31, Arhgap44, Arhgap5, Arhgef11, Arhgef12, Arhgef17, Arhgef28, Aspm, Atm, Atr, Bai2, Baz1b, Bbs7, Bicd1, Birc6, Brca1, Cabin1, Cacna1d, Caskin1, Cc2d2a, Ccdc88a, Cdc42bpa, Cdc42bpg, Celsr1, Celsr2, Cenpj, Chd8, Cit, Cnot1, Cnr1, Cntf, Co…	0.029934	NT-TE-higher
GO:0006464	cellular protein modification process	177	[Aatk, Adam8, Agtpbp1, Akap13, Akap6, Als2, Anapc1, Apc, Arih2, Atm, Atp2b4, Atr, Atxn3, Baz1b, Bcor, Birc6, Brca1, Brd8, Cbll1, Ccdc88a, Ccnt1, Cdc42bpa, Cdc42bpg, Cdc7, Cenpe, Cit, Cntf, Cog7, Corin, Cspg4, Ctr9, Dicer1, Dlc1, Dnmt1, Dock7, Dzip3, Enc1, Ep300, Ep400, Epha7, Erc1, Ezh1, Fbxo3, Fert2, Fgd4, Fgfr3, Fktn, Fnip1, Fnip2, Gan, Hcfc1, Hectd1, Hectd2, Herc2, Herc3, Hipk2, Huwe1, Ibtk, I…	0.0150407	NT-TE-higher
GO:1902589	single-organism organelle organization	161	[Aars2, Ahctf1, Alms1, Amot, Anapc1, Apc, Arhgef17, Arhgef28, Arid2, Aspm, Asun, Atm, Atxn3, Baz1b, Bcor, Bicd1, Birc6, Brca1, Brd8, Casc5, Ccdc88a, Cdc42bpa, Cdc42bpg, Cdk5rap2, Celsr1, Cenpe, Cenpj, Cep192, Cep250, Cit, Crocc, Ctr9, Cyfip1, Daam1, Diap2, Dicer1, Dlc1, Dlg4, Dnm1l, Dnmt1, Dock7, Ep300, Ep400, Epb4.1l1, Epb4.1l5, Espl1, Ezh1, Fancm, Fat1, Fert2, Fgfr3, Fmn2, Fmnl2, Gas2l1, Gcc2, …	9.77e-08	NT-TE-higher
GO:0007399	nervous system development	144	[Aatk, Ache, Acsl4, Adcy1, Adnp2, Agtpbp1, Alms1, Als2, Ambra1, Apaf1, Apc, Arhgef28, Aspm, Atl1, Atm, Atp8a2, Atrn, Bai2, Bbs7, Bptf, Ccdc141, Ccdc88a, Cdk5rap2, Cecr2, Celsr1, Celsr2, Chd7, Chl1, Cit, Clmn, Cnr1, Cntf, Corin, Cspg4, Cul7, Cyfip1, Dagla, Dicer1, Dlc1, Dlg4, Dock7, Dync2h1, Enc1, Ep300, Epha7, Fabp7, Fat3, Fat4, Fgfr3, Fktn, Gdi1, Gli3, Gpc2, Hectd1, Herc1, Hipk2, Hoxa3, Htt, Ift…	1.28e-08	NT-TE-higher
GO:0051128	regulation of cellular component organization	118	[4932438A13Rik, Aatk, Ache, Acsl4, Adnp2, Akap6, Alms1, Ank1, Apaf1, Apc, Atm, Bcor, Bicd1, Brca1, Brwd1, Brwd3, Cbll1, Ccdc88a, Cdk5rap2, Celsr1, Cenpe, Cenpj, Cep192, Cep250, Cit, Cnot1, Cnr1, Cntf, Corin, Cspg4, Ctr9, Cul7, Cyfip1, Dlc1, Dlg4, Dnm1l, Dnmt1, Enc1, Ep300, Epb4.1l5, Fat3, Fert2, Fgd4, Fgfr3, Fmn2, Fmnl2, Gas2l1, Gdi1, Grik5, Hcfc1, Inf2, Insr, Kalrn, Kank1, Kidins220, Kif14, Kif2…	0.000541	NT-TE-higher
GO:0022008	neurogenesis	109	[Aatk, Ache, Acsl4, Adcy1, Adnp2, Agtpbp1, Alms1, Als2, Apc, Arhgef28, Aspm, Atl1, Atp8a2, Ccdc88a, Cdk5rap2, Cecr2, Celsr1, Celsr2, Chd7, Chl1, Cit, Clmn, Cnr1, Cntf, Corin, Cspg4, Cul7, Cyfip1, Dagla, Dicer1, Dlg4, Dock7, Dync2h1, Enc1, Ep300, Epha7, Fabp7, Fat3, Fat4, Fgfr3, Fktn, Gdi1, Gli3, Gpc2, Herc1, Hipk2, Htt, Ift172, Kalrn, Kank1, Kidins220, Klf7, Lamb2, Lig4, Man2a1, Map1b, Mapk8ip3, …	6.67e-08	NT-TE-higher
GO:0006928	cellular component movement	98	[Adam8, Akap6, Amot, Apc, Arhgap21, Arhgap5, Aspm, Bicd1, Brca1, Cacna1e, Cbll1, Ccdc141, Ccdc40, Ccdc88a, Cdc42bpa, Celsr1, Celsr2, Cenpe, Chl1, Cspg4, Dlc1, Dock1, Dock4, Dync1h1, Dync2h1, Enpp2, Epb4.1l5, Epha7, Fat3, Fert2, Fktn, Fmn2, Gli3, Hoxa5, Htt, Ikbkap, Insr, Kank1, Kif13a, Kif14, Kif15, Kif18a, Kif1a, Kif20b, Kif24, Kif26a, Kif4, Kifc2, Klf7, Ktn1, Lamb2, Lrrc16a, Lyst, Macf1, Map1b,…	0.000548	NT-TE-higher
GO:0007010	cytoskeleton organization	91	[Alms1, Amot, Apc, Arhgef17, Arhgef28, Atxn3, Bicd1, Brca1, Brwd1, Brwd3, Casc5, Ccdc88a, Cdc42bpa, Cdc42bpg, Cdk5rap2, Celsr1, Cenpe, Cenpj, Cep192, Cep250, Cit, Crocc, Cyfip1, Daam1, Diap2, Dicer1, Dlc1, Dock7, Ep300, Epb4.1l1, Epb4.1l5, Espl1, Fat1, Fert2, Fmn2, Fmnl2, Gan, Gas2l1, Gcc2, Gpsm2, Haus3, Haus6, Htt, Ift172, Inf2, Kank1, Kif18a, Kif24, Larp4, Lats1, Limch1, Lpin1, Map1a, Map1b, My…	5.6e-07	NT-TE-higher
GO:0006259	DNA metabolic process	73	[2210018M11Rik, Apaf1, Ascc3, Atm, Atr, Baz1a, Baz1b, Brca1, C77370, Ccdc88a, Chd8, Dnmt1, Epc2, Ercc5, Fanca, Fancb, Fancm, Fignl1, Herc2, Huwe1, Ino80d, Insr, Kat6a, Kmt2a, Lig4, Marf1, Med1, Met, Mgea5, Msh3, Ncapd3, Ncapg, Ncapg2, Ncaph, Neil3, Nfib, Nfrkb, Nynrin, Pds5a, Pik3ca, Pms1, Pole, Polq, Prkdc, Rad50, Rev3l, Rlf, Rrm1, Rsf1, Setd2, Setx, Shprh, Smarca2, Smarcad1, Smc1a, Smc2, Smc3, …	0.00565023	NT-TE-higher
GO:0048667	cell morphogenesis involved in neuron differentiation	57	[Aatk, Ache, Adcy1, Als2, Apc, Arhgef28, Atl1, Atp8a2, Celsr2, Chl1, Cit, Corin, Cul7, Cyfip1, Dlg4, Dock7, Ep300, Epha7, Fgfr3, Gdi1, Gli3, Kalrn, Kidins220, Klf7, Lamb2, Map1b, Mapk8ip3, Met, Mycbp2, Myh10, Nefm, Nfib, Nr4a2, Nrp1, Nsmf, Plxna3, Plxna4, Plxnb1, Prex2, Ptprz1, Rapgef2, Raph1, Rb1, Reln, Sema3a, Sema3c, Shank1, Slit1, Srcin1, Ssh2, Stxbp5, Syngap1, Szt2, Tnik, Top2b, Tro, Usp33]	3.67e-08	NT-TE-higher
GO:0009792	embryo development ending in birth or egg hatching	53	[Acsl4, Ambra1, Amot, Apaf1, Atm, Birc6, Bptf, Brca1, Cecr2, Celsr1, Chd7, Chd8, Cnot1, Dlc1, Ep300, Epb4.1l5, Gli3, Hcn3, Hcn4, Hectd1, Hoxa3, Hoxa5, Hoxd4, Htt, Ift172, Kdm6a, Kidins220, Kmt2d, Lig4, Man2a1, Mapk8ip3, Med1, Med12, Myh10, Ncapg2, Ndst1, Nf1, Nipbl, Opa1, Pkd1, Ppp2r3a, Prkdc, Ptch1, Setd2, Setdb1, Stil, Sulf1, Tanc2, Tsc1, Ubr3, Uty, Wdr19, Zbtb18]	0.0362737	NT-TE-higher
GO:0051056	regulation of small GTPase mediated signal transduction	40	[Als2, Amot, Arhgef12, Arhgef17, Arhgef28, Cdc42bpa, Dennd4a, Dennd4b, Dennd5b, Dlc1, Dock11, Dock4, Dock7, Dock9, Fgd4, Iqgap2, Kalrn, Kank1, Kif14, Nf1, Ogt, Plce1, Plekhg2, Plxnb1, Prex2, Ralgapa2, Ralgapb, Rapgef2, Reln, Rictor, Sbf1, Sbf2, Sipa1l2, Sos2, Syngap1, Tbc1d8b, Tbc1d9, Tbck, Trio, Tsc1]	0.00295883	NT-TE-higher
GO:0042391	regulation of membrane potential	30	[Akap6, Atrn, Cacna1d, Cacna1g, Cacna1h, Cnr1, Cntf, Dicer1, Dlg4, Fgfr3, Grik5, Hcn3, Hcn4, Htt, Met, Mgea5, Mpdz, Mpp5, Ndufs1, Neto2, Nf1, Nup155, Piezo2, Plp1, Reln, Shank1, Slc25a27, Tenm4, Tsc1, Wwp2]	0.00209495	NT-TE-higher
GO:0010769	regulation of cell morphogenesis involved in differentiation	26	[Aatk, Ache, Cit, Corin, Cul7, Ep300, Epb4.1l5, Gdi1, Kank1, Map1b, Met, Nefm, Nrp1, Nsmf, Plxna3, Plxna4, Plxnb1, Rapgef2, Reln, Sema3a, Slit1, Srcin1, Ssh2, Syngap1, Tnik, Ttc3]	0.014254	NT-TE-higher
GO:0034765	regulation of ion transmembrane transport	20	[Akap6, Atp2b4, Cacna1c, Cacna1d, Cacna1e, Cacna1g, Cacna1h, Cacna2d1, Clcn3, Dlg4, Hcn3, Hcn4, Kcna6, Kcnc3, Plcb1, Reln, Ryr1, Shank1, Stim2, Wwp2]	0.00286506	NT-TE-higher
GO:0009952	anterior/posterior pattern specification	19	[Apc, Atm, Bptf, Celsr1, Celsr2, Ep300, Epb4.1l5, Gli3, Hipk2, Hoxa3, Hoxa5, Hoxd4, Htt, Kdm6a, Kmt2a, Med12, Pgap1, Ppp2r3a, Prkdc]	0.0320862	NT-TE-higher
GO:0007626	locomotory behavior	18	[Agtpbp1, Als2, Cacna1c, Cacna1e, Celsr1, Chd7, Chl1, Dlg4, Hipk2, Htt, Myo6, Npas3, Nr4a2, Pak7, Prex2, Reln, Slc18a2, Vps13a]	0.0265122	NT-TE-higher
GO:0000819	sister chromatid segregation	17	[Cenpe, Cit, Espl1, Kif18a, Lats1, Ncapd3, Ncapg, Ncaph, Nipbl, Pds5b, Rb1, Smc1a, Smc2, Smc4, Spag5, Top2a, Top2b]	6.73e-06	NT-TE-higher
GO:0021953	central nervous system neuron differentiation	17	[Agtpbp1, Arhgef28, Dicer1, Dync2h1, Gli3, Herc1, Ift172, Mycbp2, Nfib, Nr4a2, Nrp1, Plxna3, Plxna4, Ptch1, Rapgef2, Sema3a, Szt2]	0.019805	NT-TE-higher
GO:0001764	neuron migration	16	[Aspm, Celsr1, Celsr2, Chl1, Fat3, Fktn, Met, Myh10, Nr4a2, Nrp1, Nsmf, Olfm1, Rapgef2, Reln, Sema3a, Top2b]	0.0142189	NT-TE-higher
GO:0007224	smoothened signaling pathway	16	[2700049A03Rik, Bbs7, Cc2d2a, Evc, Fgfr3, Gli3, Gpc2, Hipk2, Ift172, Map3k10, Ndst1, Ptch1, Rb1, Stil, Ttc21b, Wdr19]	0.00706909	NT-TE-higher
GO:0060041	retina development in camera-type eye	13	[Ache, Agtpbp1, Apc, Cep290, Chd7, Fat3, Hipk2, Lamb2, Man2a1, Med1, Myh10, Nphp4, Slc4a7]	0.030467	NT-TE-higher
GO:0010921	regulation of phosphatase activity	12	[Akap6, Casc5, Cep192, Htt, Lmtk3, Marf1, Mastl, Ppp1r26, Ppp4r4, Ppp6r3, Tsc1, Wdr81]	0.0374555	NT-TE-higher
GO:0055123	digestive system development	12	[Ccdc40, Dicer1, Epb4.1l5, Fat4, Fgfr3, Gli3, Hoxa5, Insr, Megf8, Nipbl, Rb1, Wdr19]	0.0468151	NT-TE-higher
GO:0034453	microtubule anchoring	10	[Apc, Bicd1, Casc5, Cenpe, Gcc2, Nin, Nuf2, Pcm1, Rb1, Spag5]	0.00166193	NT-TE-higher
GO:0007156	homophilic cell adhesion	9	[Celsr1, Celsr2, Chl1, Clstn2, Fat3, Fat4, Pcdhb20, Ptprt, Tenm3]	0.0466416	NT-TE-higher
GO:0021782	glial cell development	9	[Cntf, Dicer1, Fgfr3, Lamb2, Med12, Mpp5, Nf1, Plp1, Tenm4]	0.0323026	NT-TE-higher
GO:0048477	oogenesis	9	[Aspm, Atm, Diap2, Fmn2, Kmt2b, Kmt2d, Marf1, Pde3a, Plcb1]	0.0158045	NT-TE-higher
GO:0070076	histone lysine demethylation	8	[Kdm4c, Kdm5b, Kdm5c, Kdm5d, Kdm6a, Kdm6b, Kdm7a, Uty]	0.000879	NT-TE-higher
GO:0051647	nucleus localization	6	[4932438A13Rik, Cdc42bpa, Myh10, Pcm1, Slit1, Syne2]	0.0345879	NT-TE-higher
GO:0006312	mitotic recombination	5	[Rad50, Smc6, Tep1, Top2a, Top2b]	0.0057044	NT-TE-higher
GO:0007020	microtubule nucleation	5	[Cenpj, Cep192, Nin, Tubgcp5, Tubgcp6]	0.0092142	NT-TE-higher
GO:0045104	intermediate filament cytoskeleton organization	5	[Arhgef28, Atxn3, Nefm, Nes, Vps54]	0.0264721	NT-TE-higher
GO:0060119	inner ear receptor cell development	5	[Alms1, Cecr2, Dicer1, Fat4, Slc4a7]	0.0420414	NT-TE-higher
GO:0060287	epithelial cilium movement involved in determination of left/right asymmetry	4	[Ccdc40, Megf8, Ofd1, Rfx3]	0.000911	NT-TE-higher
GO:0071321	cellular response to cGMP	4	[Hcn3, Hcn4, Pde3a, Rapgef2]	0.000911	NT-TE-higher
GO:2000463	positive regulation of excitatory postsynaptic membrane potential	4	[Dlg4, Neto2, Reln, Shank1]	0.0238338	NT-TE-higher
GO:0042048	olfactory behavior	3	[Chd7, Shank1, Ubr3]	0.0379539	NT-TE-higher
GO:0060385	axonogenesis involved in innervation	3	[Fgfr3, Nrp1, Sema3a]	0.00807738	NT-TE-higher
GO:0007275	multicellular organismal development	241	[4932438A13Rik, Aatk, Ache, Acsl4, Adam8, Adamts2, Adamts9, Adcy1, Adnp2, Agtpbp1, Ahctf1, Akap6, Alms1, Als2, Ambra1, Amer1, Amot, Ank1, Apaf1, Apc, Arhgap5, Arhgef28, Arih2, Aspm, Atl1, Atm, Atp8a2, Atrn, Bai2, Baz1b, Bbs7, Bcor, Birc6, Bptf, Brca1, Ccdc141, Ccdc40, Ccdc88a, Cdk5rap2, Cecr2, Celsr1, Celsr2, Cenpe, Cenpf, Cep290, Chd2, Chd7, Chd8, Chl1, Cit, Clmn, Cnot1, Cnr1, Cntf, Corin, Cspg4…	0.000171	NT-TE-higher
GO:0007154	cell communication	240	[2700049A03Rik, Aatk, Ache, Adam8, Adamts19, Adcy1, Adcy9, Agtpbp1, Akap11, Akap13, Akap6, Alms1, Als2, Amer1, Amot, Ank1, Apaf1, Apc, Apc2, Arhgap12, Arhgap21, Arhgap23, Arhgap31, Arhgap44, Arhgap5, Arhgef11, Arhgef12, Arhgef17, Arhgef28, Aspm, Atm, Atr, Atrn, Bai2, Baz1b, Bbs7, Bicd1, Birc6, Brca1, Cabin1, Cacna1c, Cacna1d, Cacna1e, Cacna1g, Caskin1, Cc2d2a, Ccdc88a, Cdc42bpa, Cdc42bpg, Celsr1,…	0.0343319	NT-TE-higher
GO:0051171	regulation of nitrogen compound metabolic process	226	[2210018M11Rik, Adam8, Adcy1, Adcy9, Adnp2, Aff2, Ahctf1, Akap6, Als2, Amot, Apaf1, Apc, Arhgap31, Arhgef11, Arhgef17, Arid2, Ascc3, Asxl3, Atr, Atxn3, Baz1a, Baz1b, Bbs7, Bcor, Bdp1, Bptf, Brca1, Brd8, Brwd1, Cacna1d, Camta2, Ccdc88a, Ccnt1, Cdk5rap2, Celsr2, Cenpf, Cenpj, Cep290, Chd2, Chd7, Chd8, Chd9, Cic, Cnot1, Ctr9, Cyfip1, D3Ertd254e, Dennd4a, Dennd4b, Dennd5b, Dicer1, Dlc1, Dnmt1, Dock11…	0.0212428	NT-TE-higher
GO:0048731	system development	210	[4932438A13Rik, Aatk, Ache, Acsl4, Adam8, Adamts2, Adcy1, Adnp2, Agtpbp1, Ahctf1, Akap6, Alms1, Als2, Ambra1, Amer1, Amot, Ank1, Apaf1, Apc, Arhgap5, Arhgef28, Arih2, Aspm, Atl1, Atm, Atp8a2, Atrn, Bai2, Baz1b, Bbs7, Bcor, Birc6, Bptf, Ccdc141, Ccdc40, Ccdc88a, Cdk5rap2, Cecr2, Celsr1, Celsr2, Cenpf, Cep290, Chd2, Chd7, Chl1, Cit, Clmn, Cnr1, Cntf, Corin, Cspg4, Ctr9, Cul7, Cyfip1, Dagla, Dicer1,…	0.000421	NT-TE-higher
GO:0048869	cellular developmental process	195	[2700049A03Rik, 4932438A13Rik, Aatk, Abca5, Ache, Acsl4, Adam8, Adamts9, Adcy1, Adnp2, Agtpbp1, Akap6, Alms1, Als2, Ambra1, Amer1, Amot, Ank1, Apc, Arhgef28, Arih2, Aspm, Atl1, Atm, Atp8a2, Bbs7, Brca1, Brwd1, Brwd3, Cc2d2a, Ccdc88a, Cdk5rap2, Cecr2, Celsr1, Celsr2, Cep290, Chd2, Chd7, Chl1, Cit, Clmn, Cnot1, Cnr1, Cntf, Corin, Cspg4, Ctr9, Cul7, Cyfip1, Dagla, Diap2, Dicer1, Dlc1, Dlg4, Dnm1l, D…	0.000424	NT-TE-higher
GO:0043412	macromolecule modification	179	[Aatk, Adam8, Agtpbp1, Akap13, Akap6, Als2, Anapc1, Apc, Arih2, Ascc3, Atm, Atp2b4, Atr, Atxn3, Baz1b, Bcor, Birc6, Brca1, Brd8, Cbll1, Ccdc88a, Ccnt1, Cdc42bpa, Cdc42bpg, Cdc7, Cenpe, Cit, Cntf, Cog7, Corin, Cspg4, Ctr9, Dicer1, Dlc1, Dnmt1, Dock7, Dzip3, Enc1, Ep300, Ep400, Epha7, Erc1, Ezh1, Fbxo3, Fert2, Fgd4, Fgfr3, Fktn, Fnip1, Fnip2, Gan, Hcfc1, Hectd1, Hectd2, Herc2, Herc3, Hipk2, Huwe1, …	0.0316232	NT-TE-higher
GO:0030154	cell differentiation	174	[4932438A13Rik, Aatk, Abca5, Ache, Acsl4, Adam8, Adamts9, Adcy1, Adnp2, Agtpbp1, Akap6, Alms1, Als2, Ambra1, Amer1, Amot, Ank1, Apc, Arhgef28, Arih2, Aspm, Atl1, Atm, Atp8a2, Brca1, Ccdc88a, Cdk5rap2, Cecr2, Celsr1, Celsr2, Chd2, Chd7, Chl1, Cit, Clmn, Cnot1, Cnr1, Cntf, Corin, Cspg4, Ctr9, Cul7, Cyfip1, Dagla, Diap2, Dicer1, Dlg4, Dock7, Dync2h1, Enc1, Ep300, Epb4.1l5, Epha7, Fabp7, Fat3, Fat4, …	0.00513208	NT-TE-higher
GO:0009653	anatomical structure morphogenesis	152	[2700049A03Rik, Aatk, Ache, Adam8, Adcy1, Agtpbp1, Alms1, Als2, Amot, Apaf1, Apc, Arhgef28, Atl1, Atm, Atp8a2, Bai2, Baz1b, Bbs7, Bcor, Brca1, Brwd1, Brwd3, Cc2d2a, Ccdc40, Cecr2, Celsr1, Celsr2, Cep290, Chd7, Chl1, Cit, Cnot1, Cntf, Corin, Cspg4, Ctr9, Cul7, Cyfip1, Dicer1, Dlc1, Dlg4, Dnm1l, Dock7, Dync2h1, Ep300, Epb4.1l5, Epha7, Evc, Evx2, Fat3, Fat4, Fert2, Fgd4, Fgfr3, Fmnl2, Gdi1, Gli3, He…	8.02e-05	NT-TE-higher
GO:0048468	cell development	122	[Aatk, Ache, Acsl4, Adcy1, Akap6, Alms1, Als2, Ank1, Apc, Arhgef28, Arih2, Aspm, Atl1, Atm, Atp8a2, Brca1, Ccdc88a, Cdk5rap2, Cecr2, Celsr2, Chd7, Chl1, Cit, Clmn, Cnot1, Cnr1, Cntf, Corin, Cspg4, Ctr9, Cul7, Cyfip1, Dicer1, Dlg4, Dock7, Enc1, Ep300, Epb4.1l5, Epha7, Fat3, Fat4, Fert2, Fgfr3, Gdi1, Gli3, Herc1, Hoxa5, Htt, Kalrn, Kank1, Kat6a, Kidins220, Kif14, Klf7, Kmt2d, Lamb2, Lig4, Man2a1, M…	8.25e-05	NT-TE-higher
GO:0051239	regulation of multicellular organismal process	116	[Aatk, Ache, Adam8, Adamts9, Akap13, Akap6, Alms1, Amot, Apc, Aspm, Atp8a2, Atrn, Bai2, Bcor, Cacna1c, Cacna1d, Cacna1e, Cacna1g, Ccdc88a, Cdk5rap2, Celsr1, Cenpf, Chd7, Cit, Cnot1, Cnr1, Cntf, Corin, Cspg4, Ctr9, Cul7, Dicer1, Enc1, Ep300, Epb4.1l5, Fat3, Fat4, Fgfr3, Fnip1, Gas2l1, Gdi1, Gli3, Hcn3, Hcn4, Hipk2, Hoxa5, Insr, Iqgap3, Kalrn, Kank1, Kidins220, Lig4, Lphn1, Macf1, Man2a1, Map1b, Ma…	0.0383284	NT-TE-higher
GO:0050793	regulation of developmental process	115	[Aatk, Abca5, Ache, Adam8, Adamts9, Akap6, Alms1, Amot, Apc, Aspm, Bai2, Bcor, Brwd1, Brwd3, Ccdc88a, Cdk5rap2, Celsr1, Cenpe, Cenpf, Chd7, Cit, Cnot1, Cnr1, Cntf, Corin, Cspg4, Ctr9, Cul7, Cyfip1, Dicer1, Dlc1, Enc1, Ep300, Epb4.1l5, Fat3, Fat4, Fgd4, Fgfr3, Fmnl2, Fnip1, Gas2l1, Gdi1, Gli3, Hipk2, Hoxa5, Inf2, Insr, Iqgap3, Kalrn, Kank1, Kat6a, Kidins220, Larp4, Lig4, Lphn1, Lpin1, Man2a1, Map1…	0.00605081	NT-TE-higher
GO:0032879	regulation of localization	106	[Acsl4, Adam8, Akap6, Amot, Apc, Apc2, Arhgap5, Atp2b4, Bicd1, Brca1, Cacna1c, Cacna1d, Cacna1e, Cacna1g, Cacna1h, Cacna2d1, Cbll1, Ccdc40, Celsr1, Celsr2, Cenpe, Cep192, Chd7, Clcn3, Cnr1, Cntf, Corin, Dlc1, Dlg4, Dnm1l, Enpp2, Ep300, Epb4.1l5, Exoc2, Fert2, Gabbr1, Gcc2, Gdi1, Gli3, Grik5, Hcn3, Hcn4, Htt, Ibtk, Ikbkap, Insr, Itpr1, Kank1, Kcna6, Kcnc3, Kif14, Kmt2a, Lats1, Lime1, Macf1, Map1b,…	0.00893851	NT-TE-higher
GO:0048699	generation of neurons	103	[Aatk, Ache, Acsl4, Adcy1, Adnp2, Agtpbp1, Alms1, Als2, Apc, Arhgef28, Aspm, Atl1, Atp8a2, Ccdc88a, Cdk5rap2, Cecr2, Celsr1, Celsr2, Chd7, Chl1, Cit, Clmn, Cnr1, Cntf, Corin, Cspg4, Cul7, Cyfip1, Dagla, Dicer1, Dlg4, Dock7, Dync2h1, Enc1, Ep300, Epha7, Fat3, Fat4, Fgfr3, Fktn, Gdi1, Gli3, Gpc2, Herc1, Hipk2, Htt, Ift172, Kalrn, Kank1, Kidins220, Klf7, Lamb2, Lig4, Man2a1, Map1b, Mapk8ip3, Med1, M…	9.19e-08	NT-TE-higher
GO:0030030	cell projection organization	98	[2700049A03Rik, Aatk, Ache, Acsl4, Adcy1, Alms1, Als2, Apc, Arhgef28, Atl1, Atp8a2, Bbs7, Cc2d2a, Ccdc88a, Cecr2, Celsr2, Cep290, Cep97, Chl1, Cit, Clmn, Cnr1, Cntf, Corin, Crocc, Cspg4, Cul7, Cyfip1, Dicer1, Dlg4, Dock7, Dync2h1, Enc1, Ep300, Epha7, Fat3, Fat4, Fert2, Fgd4, Fgfr3, Gdi1, Gli3, Herc1, Ift172, Kalrn, Kank1, Kidins220, Kif24, Klf7, Lamb2, Lpin1, Lrrc16a, Map1b, Mapk8ip3, Met, Mycbp2…	9.56e-08	NT-TE-higher
GO:0032989	cellular component morphogenesis	97	[2700049A03Rik, Aatk, Ache, Adam8, Adcy1, Alms1, Als2, Apc, Arhgef28, Atl1, Atp8a2, Bbs7, Brca1, Brwd1, Brwd3, Cc2d2a, Celsr2, Cep290, Chl1, Cit, Corin, Cul7, Cyfip1, Dicer1, Dlc1, Dlg4, Dnm1l, Dock7, Dync2h1, Ep300, Epb4.1l5, Epha7, Fat3, Fert2, Fgd4, Fgfr3, Fmnl2, Gdi1, Gli3, Ift172, Kalrn, Kank1, Kidins220, Kif14, Kif24, Klf7, Lamb2, Larp4, Map1b, Mapk8ip3, Med1, Met, Mpp5, Mycbp2, Myh10, Myo1…	6.43e-07	NT-TE-higher
GO:0030182	neuron differentiation	94	[Aatk, Ache, Acsl4, Adcy1, Adnp2, Agtpbp1, Alms1, Als2, Apc, Arhgef28, Aspm, Atl1, Atp8a2, Ccdc88a, Cdk5rap2, Cecr2, Celsr2, Chl1, Cit, Clmn, Cnr1, Cntf, Corin, Cspg4, Cul7, Cyfip1, Dicer1, Dlg4, Dock7, Dync2h1, Enc1, Ep300, Epha7, Fat3, Fat4, Fgfr3, Gdi1, Gli3, Gpc2, Herc1, Hipk2, Htt, Ift172, Kalrn, Kank1, Kidins220, Klf7, Lamb2, Map1b, Mapk8ip3, Med1, Met, Mycbp2, Myh10, Myo6, Nefm, Nf1, Nfib,…	1.54e-07	NT-TE-higher
GO:0000902	cell morphogenesis	93	[2700049A03Rik, Aatk, Ache, Adam8, Adcy1, Alms1, Als2, Apc, Arhgef28, Atl1, Atp8a2, Bbs7, Brca1, Brwd1, Brwd3, Cc2d2a, Celsr2, Cep290, Chl1, Cit, Corin, Cul7, Cyfip1, Dicer1, Dlc1, Dlg4, Dock7, Dync2h1, Ep300, Epb4.1l5, Epha7, Fat3, Fert2, Fgd4, Fgfr3, Fmnl2, Gdi1, Gli3, Ift172, Kalrn, Kank1, Kidins220, Kif14, Kif24, Klf7, Lamb2, Larp4, Map1b, Mapk8ip3, Med1, Met, Mycbp2, Myh10, Myo10, Nefm, Nes,…	5.97e-07	NT-TE-higher
GO:0051276	chromosome organization	91	[2210018M11Rik, Apc, Arid2, Atm, Baz1a, Baz1b, Bcor, Bptf, Brca1, Brd8, Cecr2, Cenpe, Chd2, Chd7, Chd8, Chd9, Cit, Ctr9, Dnmt1, Ep300, Ep400, Epc2, Espl1, Ezh1, Hcfc1, Huwe1, Jmjd1c, Kat6a, Kdm4b, Kdm4c, Kdm5a, Kdm5b, Kdm5c, Kdm5d, Kdm6a, Kdm6b, Kdm7a, Kif18a, Kmt2a, Kmt2b, Kmt2c, Kmt2d, Lats1, Lig4, Lpin1, Mgea5, Msh3, Ncapd3, Ncapg, Ncapg2, Ncaph, Nipbl, Nsd1, Ogt, Pds5b, Prkaa2, Prkdc, Rad50, …	2.94e-08	NT-TE-higher
GO:2000026	regulation of multicellular organismal development	89	[Aatk, Ache, Adam8, Adamts9, Akap6, Amot, Apc, Aspm, Bai2, Bcor, Ccdc88a, Cdk5rap2, Celsr1, Cenpf, Chd7, Cit, Cnr1, Cntf, Corin, Cspg4, Ctr9, Cul7, Dicer1, Enc1, Ep300, Epb4.1l5, Fat3, Fat4, Fgfr3, Fnip1, Gas2l1, Gdi1, Gli3, Hipk2, Hoxa5, Insr, Iqgap3, Kalrn, Kank1, Kidins220, Lig4, Lphn1, Man2a1, Map1b, Mapk8ip3, Med1, Med12, Megf10, Met, Nbr1, Nefm, Nf1, Nfib, Nipbl, Nrp1, Nsmf, Ogt, Olfm1, Opa…	0.0161333	NT-TE-higher
GO:0045595	regulation of cell differentiation	85	[Aatk, Abca5, Ache, Adam8, Adamts9, Akap6, Alms1, Apc, Aspm, Ccdc88a, Cdk5rap2, Chd7, Cit, Cnot1, Cnr1, Cntf, Corin, Cspg4, Ctr9, Cul7, Dicer1, Enc1, Ep300, Epb4.1l5, Fat3, Fat4, Fgfr3, Fnip1, Gas2l1, Gdi1, Gli3, Hoxa5, Kalrn, Kank1, Kat6a, Kidins220, Lig4, Lpin1, Man2a1, Map1b, Mapk8ip3, Med1, Med12, Megf10, Met, Nbr1, Nefm, Nf1, Nipbl, Nrp1, Nsmf, Ogt, Olfm1, Opa1, Pcm1, Pde3a, Plcb1, Plxna3, P…	0.0199246	NT-TE-higher
GO:0048666	neuron development	81	[Aatk, Ache, Acsl4, Adcy1, Alms1, Als2, Apc, Arhgef28, Atl1, Atp8a2, Ccdc88a, Cecr2, Celsr2, Chl1, Cit, Clmn, Cnr1, Cntf, Corin, Cspg4, Cul7, Cyfip1, Dicer1, Dlg4, Dock7, Enc1, Ep300, Epha7, Fat3, Fat4, Fgfr3, Gdi1, Gli3, Herc1, Htt, Kalrn, Kank1, Kidins220, Klf7, Lamb2, Map1b, Mapk8ip3, Met, Mycbp2, Myh10, Myo6, Nefm, Nfib, Nr4a2, Nrp1, Nsmf, Opa1, Plxna3, Plxna4, Plxnb1, Ppp1r9a, Prex2, Ptprz1,…	9.48e-08	NT-TE-higher
GO:0022402	cell cycle process	79	[Ahctf1, Anapc1, Apc, Aspm, Asun, Atm, Atr, Birc6, Brca1, C77370, Casc5, Cdc7, Cdk5rap2, Cenpe, Cenpf, Cenpj, Cep192, Cep250, Cit, Dicer1, Espl1, Fancm, Fgfr3, Fmn2, Gas2l1, Gpsm2, Haus3, Haus6, Htt, Insr, Iqgap3, Kif13a, Kif18a, Kif20b, Kntc1, Lats1, Macf1, Mastl, Med1, Met, Msh3, Myh10, Ncapd3, Ncapg, Ncapg2, Ncaph, Nes, Nipbl, Npat, Nuf2, Ofd1, Pde3a, Pds5b, Phip, Pik3c3, Pkd1, Plcb1, Pms1, Po…	0.00921855	NT-TE-higher
GO:0031175	neuron projection development	74	[Aatk, Ache, Acsl4, Adcy1, Als2, Apc, Arhgef28, Atl1, Atp8a2, Ccdc88a, Celsr2, Chl1, Cit, Clmn, Cnr1, Cntf, Corin, Cspg4, Cul7, Cyfip1, Dicer1, Dlg4, Dock7, Enc1, Ep300, Epha7, Fat3, Fgfr3, Gdi1, Gli3, Herc1, Kalrn, Kank1, Kidins220, Klf7, Lamb2, Map1b, Mapk8ip3, Met, Mycbp2, Myh10, Myo6, Nefm, Nfib, Nr4a2, Nrp1, Nsmf, Opa1, Plxna3, Plxna4, Plxnb1, Ppp1r9a, Prex2, Ptprz1, Rapgef2, Raph1, Rb1, Rel…	9.77e-08	NT-TE-higher
GO:0032990	cell part morphogenesis	73	[2700049A03Rik, Aatk, Ache, Adcy1, Alms1, Als2, Apc, Arhgef28, Atl1, Atp8a2, Bbs7, Cc2d2a, Celsr2, Cep290, Chl1, Cit, Corin, Cul7, Cyfip1, Dicer1, Dlg4, Dnm1l, Dock7, Dync2h1, Ep300, Epha7, Fgfr3, Gdi1, Gli3, Ift172, Kalrn, Kank1, Kidins220, Kif24, Klf7, Lamb2, Map1b, Mapk8ip3, Met, Mycbp2, Myh10, Nefm, Nes, Nfib, Nr4a2, Nrp1, Nsmf, Ofd1, Pcm1, Plxna3, Plxna4, Plxnb1, Prex2, Ptprz1, Rapgef2, Raph…	8.3e-08	NT-TE-higher
GO:0051049	regulation of transport	70	[Acsl4, Akap6, Apc2, Atp2b4, Bicd1, Cacna1c, Cacna1d, Cacna1e, Cacna1g, Cacna1h, Cacna2d1, Cbll1, Celsr1, Chd7, Clcn3, Cnr1, Cntf, Corin, Dlg4, Dnm1l, Ep300, Exoc2, Gabbr1, Gcc2, Gdi1, Gli3, Grik5, Hcn3, Hcn4, Htt, Insr, Itpr1, Kank1, Kcna6, Kcnc3, Kmt2a, Lats1, Lime1, Map1b, Med1, Met, Mgea5, Mycbp2, Myo18a, Myo1c, Myo6, Napb, Nf1, Oxct1, Pik3c3, Pkd1, Plcb1, Plcb4, Ptch1, Reln, Rfx3, Ryr1, Sec2…	0.0485589	NT-TE-higher
GO:0003008	system process	67	[Adcy1, Aff2, Agtpbp1, Akap13, Akap6, Alms1, Amot, Atp8a2, Atrn, Cacna1c, Cacna1d, Cacna1e, Cacna1g, Cacna1h, Camta2, Chd7, Chl1, Cnr1, Corin, Dicer1, Dlg4, Ep300, Fabp7, Fgfr3, Hcn3, Hcn4, Herc1, Hoxa5, Htt, Kdm6a, Lamb2, Lnpep, Lrig2, Map1a, Mgea5, Mpdz, Mpp5, Myh10, Myo6, Nf1, Nipbl, Npas3, Nup155, Opa1, Oprl1, Pak7, Pde3a, Pgap1, Plcb1, Plp1, Ptprz1, Rdh5, Reln, Ryr1, Sema3a, Shank1, Slc12a5,…	0.0102191	NT-TE-higher
GO:0051301	cell division	66	[Ahctf1, Anapc1, Apc, Aspm, Asun, Atm, Birc6, Casc5, Ccnt1, Cdc7, Cenpe, Cep192, Cit, Dicer1, Dock7, Espl1, Fanca, Fancm, Fgfr3, Fmn2, Haus3, Insr, Kif13a, Kif18a, Kif20b, Kntc1, Lats1, Lig4, Marf1, Mastl, Met, Mki67, Msh3, Myh10, Ncapd3, Ncapg, Ncapg2, Ncaph, Nipbl, Nuf2, Ofd1, Pde3a, Pds5b, Phip, Pik3c3, Plcb1, Pms1, Ptch1, Rad50, Rb1, Smc1a, Smc2, Smc3, Smc4, Son, Spag5, Sptbn1, Top2a, Top2b, …	0.00166523	NT-TE-higher
GO:0000904	cell morphogenesis involved in differentiation	65	[Aatk, Ache, Adcy1, Als2, Apc, Arhgef28, Atl1, Atp8a2, Brca1, Celsr2, Chl1, Cit, Corin, Cul7, Cyfip1, Dlg4, Dock7, Ep300, Epb4.1l5, Epha7, Fat3, Fert2, Fgfr3, Gdi1, Gli3, Kalrn, Kank1, Kidins220, Kif14, Klf7, Lamb2, Map1b, Mapk8ip3, Met, Mycbp2, Myh10, Nefm, Nfib, Nr4a2, Nrp1, Nsmf, Plxna3, Plxna4, Plxnb1, Prex2, Ptprz1, Radil, Rapgef2, Raph1, Rb1, Reln, Sema3a, Sema3c, Shank1, Slit1, Srcin1, Ssh…	7.07e-06	NT-TE-higher
GO:0006325	chromatin organization	63	[2210018M11Rik, Arid2, Atm, Baz1a, Baz1b, Bcor, Bptf, Brca1, Brd8, Cecr2, Chd2, Chd7, Chd8, Chd9, Ctr9, Dnmt1, Ep300, Ep400, Epc2, Ezh1, Hcfc1, Huwe1, Jmjd1c, Kat6a, Kdm4b, Kdm4c, Kdm5a, Kdm5b, Kdm5c, Kdm5d, Kdm6a, Kdm6b, Kdm7a, Kmt2a, Kmt2b, Kmt2c, Kmt2d, Lpin1, Mgea5, Nipbl, Nsd1, Ogt, Prkaa2, Rb1, Rsf1, Setd1a, Setd1b, Setd2, Setdb1, Shprh, Smarca2, Smarcad1, Ss18l1, Supt6, Suv420h1, Taf1, Tet…	9.04e-05	NT-TE-higher
GO:0007417	central nervous system development	62	[Aatk, Agtpbp1, Apaf1, Arhgef28, Aspm, Atm, Atrn, Bbs7, Bptf, Ccdc141, Cdk5rap2, Celsr1, Celsr2, Chd7, Cntf, Dicer1, Dlc1, Dync2h1, Epha7, Fabp7, Fgfr3, Gli3, Herc1, Htt, Ift172, Lamb2, Lig4, Mapk8ip3, Med1, Med12, Met, Mycbp2, Myh10, Ndst1, Nf1, Nfib, Nipbl, Nr4a2, Nrp1, Pcm1, Pgap1, Plcb1, Plp1, Plxna3, Plxna4, Prkdc, Ptch1, Ptprz1, Rapgef2, Reln, Sema3a, Sema6d, Setd2, Slc4a7, Slit1, Stil, Szt…	1.85e-05	NT-TE-higher
GO:0060284	regulation of cell development	61	[Aatk, Ache, Akap6, Aspm, Ccdc88a, Cdk5rap2, Chd7, Cit, Cnot1, Cnr1, Cntf, Corin, Cspg4, Cul7, Dicer1, Enc1, Ep300, Epb4.1l5, Fat3, Fgfr3, Gdi1, Gli3, Kalrn, Kank1, Kidins220, Lig4, Man2a1, Map1b, Mapk8ip3, Med1, Met, Nefm, Nf1, Nrp1, Nsmf, Olfm1, Opa1, Pcm1, Pde3a, Plcb1, Plxna3, Plxna4, Plxnb1, Ptprz1, Rapgef2, Reln, Rfx3, Sema3a, Shank1, Slit1, Spen, Srcin1, Ss18l1, Ssh2, Syngap1, Tenm3, Tenm4…	0.00041	NT-TE-higher
GO:0007017	microtubule-based process	60	[Apc, Arhgap21, Atxn3, Bicd1, Brca1, Casc5, Ccdc40, Cdc42bpa, Cdk5rap2, Celsr2, Cenpe, Cenpj, Cep192, Cep250, Crocc, Dicer1, Dock7, Dync1h1, Dync2h1, Espl1, Fert2, Fmn2, Gas2l1, Gcc2, Gpsm2, Haus3, Haus6, Htt, Ift172, Kif13a, Kif15, Kif18a, Kif1a, Kif20b, Kif24, Kif26a, Kif4, Kifc2, Ktn1, Lyst, Macf1, Map1a, Map1b, Megf8, Nefm, Nin, Nuf2, Ofd1, Pcm1, Pkd1, Rb1, Rfx3, Son, Spag5, Stard9, Ttc21b, T…	7.37e-06	NT-TE-higher
GO:0016568	chromatin modification	59	[2210018M11Rik, Atm, Baz1a, Baz1b, Bcor, Bptf, Brca1, Brd8, Cecr2, Chd2, Chd7, Chd8, Chd9, Ctr9, Dnmt1, Ep300, Ep400, Epc2, Ezh1, Hcfc1, Huwe1, Jmjd1c, Kat6a, Kdm4b, Kdm4c, Kdm5a, Kdm5b, Kdm5c, Kdm5d, Kdm6a, Kdm6b, Kdm7a, Kmt2a, Kmt2b, Kmt2c, Kmt2d, Lpin1, Mgea5, Nipbl, Nsd1, Ogt, Prkaa2, Rb1, Rsf1, Setd1a, Setd1b, Setd2, Setdb1, Smarcad1, Ss18l1, Supt6, Suv420h1, Taf1, Tet3, Trrap, Ubr2, Ubr5, U…	0.000112	NT-TE-higher
GO:0022603	regulation of anatomical structure morphogenesis	59	[Aatk, Ache, Amot, Apc, Bai2, Bcor, Brwd1, Brwd3, Celsr1, Cit, Cntf, Corin, Cul7, Cyfip1, Dicer1, Dlc1, Ep300, Epb4.1l5, Fgd4, Fmnl2, Gdi1, Hipk2, Hoxa5, Inf2, Kank1, Larp4, Map1b, Med1, Med12, Met, Myh10, Myo10, Nefm, Nf1, Nfib, Nrp1, Nsmf, Opa1, Pdzd8, Phip, Plxna3, Plxna4, Plxnb1, Ppp2r3a, Rapgef2, Reln, Sema3a, Slit1, Srcin1, Ssh2, Stat1, Sulf1, Syngap1, Tenm4, Tnik, Ttc3, Usp53, Zmym4, Zmym6]	0.00523364	NT-TE-higher
GO:0033043	regulation of organelle organization	59	[Alms1, Ank1, Apc, Atm, Bcor, Brca1, Ccdc88a, Cdk5rap2, Celsr1, Cenpe, Cenpj, Cep192, Cep250, Cit, Cnot1, Ctr9, Cyfip1, Dlc1, Dnm1l, Dnmt1, Ep300, Fert2, Fgfr3, Fmn2, Gas2l1, Grik5, Inf2, Insr, Kank1, Kmt2a, Kmt2b, Lats1, Lpin1, Map1a, Map1b, Met, Mycbp2, Nes, Nipbl, Ogt, Opa1, Pde3a, Phip, Pkd1, Plcb1, Plxna3, Plxnb1, Ppm1e, Rb1, Rictor, Shank1, Spag5, Sptbn1, Ssh2, Supt6, Taok1, Tsc1, Ubr5, Ylp…	0.00817068	NT-TE-higher
GO:0000278	mitotic cell cycle	58	[Ahctf1, Anapc1, Apc, Aspm, Asun, Atm, Birc6, C77370, Casc5, Cdk5rap2, Cenpe, Cenpf, Cep192, Cep250, Cit, Espl1, Fert2, Fgfr3, Gpsm2, Haus3, Htt, Insr, Iqgap3, Kif18a, Kif20b, Kntc1, Lats1, Mastl, Met, Myh10, Ncapd3, Ncapg, Ncapg2, Ncaph, Nes, Nipbl, Npat, Nuf2, Ofd1, Pds5b, Phip, Pkd1, Plcb1, Pole, Ptch1, Rb1, Smc1a, Smc2, Smc3, Smc4, Spag5, Sptbn1, Ticrr, Top2a, Top2b, Trrap, Ttc28, Usp9x]	0.0323294	NT-TE-higher
GO:0048812	neuron projection morphogenesis	57	[Aatk, Ache, Adcy1, Als2, Apc, Arhgef28, Atl1, Atp8a2, Celsr2, Chl1, Cit, Corin, Cul7, Cyfip1, Dicer1, Dlg4, Dock7, Ep300, Epha7, Fgfr3, Gdi1, Gli3, Kalrn, Kidins220, Klf7, Lamb2, Map1b, Mapk8ip3, Met, Mycbp2, Myh10, Nefm, Nfib, Nr4a2, Nrp1, Nsmf, Plxna3, Plxna4, Plxnb1, Prex2, Ptprz1, Rapgef2, Raph1, Reln, Sema3a, Sema3c, Shank1, Slit1, Srcin1, Ssh2, Stxbp5, Syngap1, Szt2, Tnik, Top2b, Tro, Usp3…	9.81e-08	NT-TE-higher
GO:0048285	organelle fission	56	[Ahctf1, Anapc1, Apc, Aspm, Asun, Atm, Birc6, Casc5, Cenpe, Cep192, Cit, Dnm1l, Espl1, Fanca, Fancm, Fgfr3, Fmn2, Haus3, Inf2, Insr, Kif18a, Kif20b, Kntc1, Lats1, Lpin1, Marf1, Mastl, Met, Mki67, Msh3, Ncapd3, Ncapg, Ncapg2, Ncaph, Nipbl, Nuf2, Ofd1, Pde3a, Pds5b, Phip, Plcb1, Pms1, Rad50, Rb1, Smc1a, Smc2, Smc3, Smc4, Spag5, Top2a, Top2b, Ttc28, Ubr2, Usp9x, Xrn1, Zfp318]	0.000132	NT-TE-higher
GO:0051960	regulation of nervous system development	56	[Aatk, Ache, Aspm, Ccdc88a, Cdk5rap2, Celsr1, Chd7, Cit, Cnr1, Cntf, Corin, Cspg4, Cul7, Dicer1, Enc1, Ep300, Fat3, Fgfr3, Gdi1, Gli3, Kalrn, Kank1, Kidins220, Lig4, Lphn1, Man2a1, Map1b, Mapk8ip3, Med1, Met, Nefm, Nf1, Nrp1, Nsmf, Olfm1, Opa1, Pcm1, Plxna3, Plxna4, Plxnb1, Ptprz1, Rapgef2, Reln, Sema3a, Shank1, Slit1, Spen, Srcin1, Ss18l1, Ssh2, Syngap1, Tenm3, Tenm4, Tnik, Ttc3, Vldlr]	0.000537	NT-TE-higher
GO:0050767	regulation of neurogenesis	54	[Aatk, Ache, Aspm, Ccdc88a, Cdk5rap2, Chd7, Cit, Cnr1, Cntf, Corin, Cspg4, Cul7, Dicer1, Enc1, Ep300, Fat3, Fgfr3, Gdi1, Gli3, Kalrn, Kank1, Kidins220, Lig4, Man2a1, Map1b, Mapk8ip3, Med1, Met, Nefm, Nf1, Nrp1, Nsmf, Olfm1, Opa1, Pcm1, Plxna3, Plxna4, Plxnb1, Ptprz1, Rapgef2, Reln, Sema3a, Shank1, Slit1, Spen, Srcin1, Ss18l1, Ssh2, Syngap1, Tenm3, Tenm4, Tnik, Ttc3, Vldlr]	0.000148	NT-TE-higher
GO:0000280	nuclear division	53	[Ahctf1, Anapc1, Apc, Aspm, Asun, Atm, Birc6, Casc5, Cenpe, Cep192, Cit, Espl1, Fanca, Fancm, Fgfr3, Fmn2, Haus3, Insr, Kif18a, Kif20b, Kntc1, Lats1, Marf1, Mastl, Met, Mki67, Msh3, Ncapd3, Ncapg, Ncapg2, Ncaph, Nipbl, Nuf2, Ofd1, Pde3a, Pds5b, Phip, Plcb1, Pms1, Rad50, Rb1, Smc1a, Smc2, Smc3, Smc4, Spag5, Top2a, Top2b, Ttc28, Ubr2, Usp9x, Xrn1, Zfp318]	0.00019	NT-TE-higher
GO:0007420	brain development	51	[Aatk, Agtpbp1, Apaf1, Aspm, Atm, Atrn, Bbs7, Bptf, Ccdc141, Cdk5rap2, Celsr2, Chd7, Dicer1, Dlc1, Dync2h1, Epha7, Fabp7, Fgfr3, Gli3, Herc1, Htt, Mapk8ip3, Med1, Met, Myh10, Ndst1, Nf1, Nfib, Nipbl, Nr4a2, Nrp1, Pcm1, Pgap1, Plcb1, Plxna3, Plxna4, Prkdc, Ptch1, Rapgef2, Reln, Sema3a, Sema6d, Setd2, Slc4a7, Slit1, Stil, Szt2, Top2b, Tsc1, Wdr62, Zbtb18]	2.1e-05	NT-TE-higher
GO:0050877	neurological system process	46	[Adcy1, Aff2, Agtpbp1, Alms1, Atp8a2, Atrn, Cacna1c, Cacna1d, Cacna1e, Cacna1h, Chd7, Chl1, Cnr1, Dicer1, Dlg4, Fabp7, Fgfr3, Herc1, Htt, Lamb2, Lrig2, Map1a, Mpdz, Mpp5, Myh10, Myo6, Nf1, Nipbl, Npas3, Opa1, Oprl1, Pak7, Pgap1, Plcb1, Plp1, Ptprz1, Rdh5, Reln, Shank1, Slc12a5, Slc4a7, Syngap1, Tenm4, Tsc1, Ubr3, Wdr19]	0.00716384	NT-TE-higher
GO:0045664	regulation of neuron differentiation	45	[Aatk, Ache, Aspm, Ccdc88a, Cdk5rap2, Cit, Cnr1, Cntf, Corin, Cspg4, Cul7, Dicer1, Enc1, Ep300, Fat3, Gdi1, Gli3, Kalrn, Kank1, Kidins220, Map1b, Mapk8ip3, Med1, Met, Nefm, Nf1, Nrp1, Nsmf, Opa1, Plxna3, Plxna4, Plxnb1, Rapgef2, Reln, Sema3a, Shank1, Slit1, Srcin1, Ss18l1, Ssh2, Syngap1, Tenm3, Tnik, Ttc3, Vldlr]	0.000439	NT-TE-higher
GO:0061564	axon development	45	[Aatk, Ache, Adcy1, Als2, Apc, Arhgef28, Atl1, Atp8a2, Chl1, Cntf, Corin, Cyfip1, Dock7, Ep300, Epha7, Fgfr3, Gdi1, Gli3, Kalrn, Klf7, Lamb2, Map1b, Mapk8ip3, Mycbp2, Myh10, Nefm, Nfib, Nr4a2, Nrp1, Plxna3, Plxna4, Plxnb1, Ptprz1, Raph1, Reln, Sema3a, Sema3c, Slit1, Ssh2, Stxbp5, Syngap1, Szt2, Top2b, Tro, Usp33]	8.99e-06	NT-TE-higher
GO:0016570	histone modification	43	[Atm, Baz1b, Bcor, Brca1, Brd8, Ctr9, Dnmt1, Ep300, Ep400, Ezh1, Hcfc1, Huwe1, Kat6a, Kdm4c, Kdm5b, Kdm5c, Kdm5d, Kdm6a, Kdm6b, Kdm7a, Kmt2a, Kmt2b, Kmt2c, Kmt2d, Lpin1, Mgea5, Nipbl, Nsd1, Ogt, Prkaa2, Setd1a, Setd2, Setdb1, Smarcad1, Supt6, Suv420h1, Taf1, Tet3, Trrap, Ubr2, Ubr5, Uty, Yeats2]	0.00082	NT-TE-higher
GO:0000226	microtubule cytoskeleton organization	40	[Apc, Atxn3, Bicd1, Brca1, Casc5, Cdc42bpa, Cdk5rap2, Cenpe, Cenpj, Cep192, Cep250, Crocc, Dicer1, Dock7, Espl1, Fert2, Fmn2, Gas2l1, Gcc2, Gpsm2, Haus3, Haus6, Htt, Ift172, Kif18a, Kif24, Map1a, Map1b, Nefm, Nin, Nuf2, Ofd1, Pcm1, Pkd1, Rb1, Son, Spag5, Tubgcp5, Tubgcp6, Usp33]	0.000702	NT-TE-higher
GO:0006281	DNA repair	40	[2210018M11Rik, Ascc3, Atm, Atr, Baz1b, Brca1, C77370, Epc2, Ercc5, Fanca, Fancb, Fancm, Fignl1, Herc2, Huwe1, Ino80d, Lig4, Marf1, Msh3, Neil3, Nfrkb, Pms1, Pole, Polq, Prkdc, Rad50, Rev3l, Setd2, Setx, Shprh, Smarcad1, Smc1a, Smc3, Smc6, Smg1, Supt16, Taok1, Ticrr, Ubr5, Zfyve26]	0.030161	NT-TE-higher
GO:0007265	Ras protein signal transduction	40	[Aatk, Als2, Arhgef11, Arhgef12, Arhgef17, Arhgef28, Celsr1, Cyfip1, Dennd4a, Dennd4b, Dennd5b, Dlc1, Dock11, Dock4, Dock7, Dock9, Fgd4, Iqgap3, Kalrn, Kank1, Kif14, Nf1, Ogt, Plce1, Plekhg2, Plxnb1, Prex2, Ralgapa2, Ralgapb, Rapgef2, Rictor, Sbf1, Sbf2, Sos2, Syngap1, Tbc1d8b, Tbc1d9, Tbck, Trio, Tsc1]	0.0323537	NT-TE-higher
GO:0031344	regulation of cell projection organization	40	[Aatk, Ache, Apc, Ccdc88a, Cit, Cnr1, Cntf, Corin, Cspg4, Cul7, Enc1, Ep300, Fat3, Fert2, Gdi1, Kalrn, Kank1, Kidins220, Map1b, Met, Myo10, Nefm, Nrp1, Nsmf, Opa1, Plxna3, Plxna4, Plxnb1, Rapgef2, Reln, Sema3a, Shank1, Slit1, Srcin1, Ss18l1, Ssh2, Syngap1, Tenm3, Tnik, Vldlr]	0.000652	NT-TE-higher
GO:0022604	regulation of cell morphogenesis	39	[Aatk, Ache, Brwd1, Brwd3, Cit, Corin, Cul7, Cyfip1, Dlc1, Ep300, Epb4.1l5, Fgd4, Fmnl2, Gdi1, Kank1, Larp4, Map1b, Met, Myh10, Myo10, Nefm, Nrp1, Nsmf, Pdzd8, Phip, Plxna3, Plxna4, Plxnb1, Rapgef2, Reln, Sema3a, Slit1, Srcin1, Ssh2, Syngap1, Tnik, Ttc3, Zmym4, Zmym6]	0.0014096	NT-TE-higher
GO:0007067	mitosis	38	[Ahctf1, Anapc1, Apc, Aspm, Asun, Atm, Birc6, Casc5, Cenpe, Cep192, Cit, Espl1, Fgfr3, Haus3, Insr, Kif18a, Kif20b, Kntc1, Lats1, Mastl, Met, Ncapd3, Ncapg, Ncapg2, Ncaph, Nipbl, Nuf2, Ofd1, Pds5b, Phip, Rb1, Smc1a, Smc2, Smc3, Smc4, Spag5, Ttc28, Usp9x]	0.020004	NT-TE-higher
GO:0010975	regulation of neuron projection development	37	[Aatk, Ache, Ccdc88a, Cit, Cnr1, Cntf, Corin, Cspg4, Cul7, Enc1, Ep300, Fat3, Gdi1, Kalrn, Kank1, Kidins220, Map1b, Met, Nefm, Nrp1, Nsmf, Opa1, Plxna3, Plxna4, Plxnb1, Rapgef2, Reln, Sema3a, Shank1, Slit1, Srcin1, Ss18l1, Ssh2, Syngap1, Tenm3, Tnik, Vldlr]	0.000105	NT-TE-higher
GO:0030900	forebrain development	35	[Agtpbp1, Apaf1, Aspm, Ccdc141, Chd7, Dicer1, Dlc1, Dync2h1, Fabp7, Fgfr3, Gli3, Htt, Mapk8ip3, Myh10, Ndst1, Nf1, Nfib, Nr4a2, Nrp1, Pcm1, Pgap1, Plcb1, Plxna3, Plxna4, Rapgef2, Reln, Sema3a, Setd2, Slit1, Stil, Szt2, Top2b, Tsc1, Wdr62, Zbtb18]	0.000124	NT-TE-higher
GO:0046578	regulation of Ras protein signal transduction	35	[Als2, Arhgef12, Arhgef17, Arhgef28, Dennd4a, Dennd4b, Dennd5b, Dlc1, Dock11, Dock4, Dock7, Dock9, Fgd4, Kalrn, Kank1, Kif14, Nf1, Ogt, Plce1, Plekhg2, Plxnb1, Prex2, Ralgapa2, Ralgapb, Rapgef2, Rictor, Sbf1, Sbf2, Sos2, Syngap1, Tbc1d8b, Tbc1d9, Tbck, Trio, Tsc1]	0.0196987	NT-TE-higher
GO:0007389	pattern specification process	34	[Apc, Atm, Bcor, Bptf, Ccdc40, Celsr1, Celsr2, Corin, Dync2h1, Ep300, Epb4.1l5, Gli3, Hipk2, Hoxa3, Hoxa5, Hoxd4, Htt, Ift172, Kdm6a, Kmt2a, Med12, Megf8, Nrp1, Ofd1, Pgap1, Ppp2r3a, Prkdc, Ptch1, Reln, Rfx3, Rttn, Stil, Syngap1, Wdr19]	0.0329803	NT-TE-higher
GO:0051493	regulation of cytoskeleton organization	33	[Alms1, Apc, Ccdc88a, Cdk5rap2, Celsr1, Cenpe, Cenpj, Cep192, Cep250, Cit, Cyfip1, Dlc1, Ep300, Fert2, Fmn2, Gas2l1, Kank1, Lats1, Map1a, Map1b, Mycbp2, Nes, Pkd1, Plxna3, Plxnb1, Ppm1e, Rictor, Shank1, Spag5, Sptbn1, Ssh2, Taok1, Tsc1]	0.0152166	NT-TE-higher
GO:0048589	developmental growth	30	[Aatk, Akap6, Arih2, Aspm, Corin, Cyfip1, Ep300, Epb4.1l5, Evc, Fgfr3, Gli3, Igsf10, Insr, Kmt2d, Lamb2, Map1b, Med1, Med12, Ncapg2, Nipbl, Nrp1, Plcb1, Plxna3, Plxna4, Ppp2r3a, Raph1, Sema3a, Setdb1, Slit1, Ube3a]	0.00812301	NT-TE-higher
GO:0007059	chromosome segregation	28	[Apc, Brca1, Casc5, Cdk5rap2, Cenpe, Cenpf, Cit, Espl1, Fancm, Fmn2, Kif18a, Lats1, Ncapd3, Ncapg, Ncaph, Nipbl, Nuf2, Pds5b, Rb1, Smarcad1, Smc1a, Smc2, Smc3, Smc4, Spag5, Top2a, Top2b, Usp9x]	8.16e-05	NT-TE-higher
GO:0043269	regulation of ion transport	28	[Acsl4, Akap6, Atp2b4, Cacna1c, Cacna1d, Cacna1e, Cacna1g, Cacna1h, Cacna2d1, Clcn3, Cnr1, Dlg4, Gabbr1, Hcn3, Hcn4, Itpr1, Kcna6, Kcnc3, Lime1, Mgea5, Plcb1, Plcb4, Reln, Ryr1, Shank1, Stim2, Trpc1, Wwp2]	0.0210126	NT-TE-higher
GO:0007018	microtubule-based movement	27	[Arhgap21, Bicd1, Ccdc40, Celsr2, Cenpe, Dync1h1, Dync2h1, Fmn2, Htt, Kif13a, Kif15, Kif18a, Kif1a, Kif20b, Kif24, Kif26a, Kif4, Kifc2, Ktn1, Map1b, Megf8, Nefm, Ofd1, Rfx3, Stard9, Ttc21b, Wdr19]	3.1e-05	NT-TE-higher
GO:0016358	dendrite development	27	[Ache, Acsl4, Celsr2, Cit, Corin, Cul7, Dlg4, Fat3, Kalrn, Kidins220, Klf7, Map1b, Met, Myo6, Nrp1, Nsmf, Opa1, Prex2, Rapgef2, Reln, Sema3a, Shank1, Srcin1, Ss18l1, Syngap1, Tnik, Vldlr]	2.7e-05	NT-TE-higher
GO:0003002	regionalization	26	[Apc, Atm, Bptf, Celsr1, Celsr2, Corin, Dync2h1, Ep300, Epb4.1l5, Gli3, Hipk2, Hoxa3, Hoxa5, Hoxd4, Htt, Ift172, Kdm6a, Kmt2a, Med12, Megf8, Pgap1, Ppp2r3a, Prkdc, Ptch1, Reln, Wdr19]	0.039003	NT-TE-higher
GO:0051235	maintenance of location	24	[4932438A13Rik, Akap6, Apc, Arhgap21, Aspm, Bicd1, Casc5, Cenpe, Gcc2, Grik5, Ibtk, Itpr1, Lats1, Lime1, Nin, Nrip1, Nuf2, Pcm1, Pkd1, Rb1, Ryr1, Spag5, Syne2, Trpc1]	0.0169035	NT-TE-higher
GO:0032535	regulation of cellular component size	23	[Aatk, Arhgap5, Cit, Cyfip1, Ep300, Fert2, Fmn2, Inf2, Iqgap3, Kank1, Lats1, Map1b, Nefm, Nrp1, Plxna3, Plxna4, Rb1cc1, Rictor, Sema3a, Slit1, Sptbn1, Ssh2, Tsc1]	0.0341511	NT-TE-higher
GO:0007266	Rho protein signal transduction	21	[Als2, Arhgef11, Arhgef12, Arhgef17, Arhgef28, Celsr1, Dlc1, Dock11, Dock4, Dock7, Dock9, Fgd4, Kalrn, Kank1, Plekhg2, Plxnb1, Prex2, Rictor, Sos2, Trio, Tsc1]	0.0471031	NT-TE-higher
GO:0051321	meiotic cell cycle	21	[Dicer1, Espl1, Fanca, Fancm, Fmn2, Marf1, Mki67, Msh3, Pde3a, Plcb1, Pms1, Rad50, Smc1a, Smc2, Smc3, Smc4, Top2a, Top2b, Ubr2, Xrn1, Zfp318]	0.000375	NT-TE-higher
GO:0021537	telencephalon development	20	[Agtpbp1, Ccdc141, Chd7, Dicer1, Gli3, Htt, Myh10, Nf1, Nfib, Nrp1, Plcb1, Plxna3, Plxna4, Reln, Sema3a, Slit1, Szt2, Tsc1, Wdr62, Zbtb18]	0.0198756	NT-TE-higher
GO:0043414	macromolecule methylation	20	[Bcor, Brca1, Ctr9, Dnmt1, Ezh1, Kmt2a, Kmt2b, Kmt2c, Kmt2d, Nsd1, Ogt, Pik3ca, Prmt10, Setd1a, Setd2, Setdb1, Supt6, Suv420h1, Tet3, Tgs1]	0.0320835	NT-TE-higher
GO:0035023	regulation of Rho protein signal transduction	19	[Als2, Arhgef12, Arhgef17, Arhgef28, Dlc1, Dock11, Dock4, Dock7, Dock9, Fgd4, Kalrn, Kank1, Plekhg2, Plxnb1, Prex2, Rictor, Sos2, Trio, Tsc1]	0.0332968	NT-TE-higher
GO:0006479	protein methylation	18	[Bcor, Brca1, Ctr9, Dnmt1, Ezh1, Kmt2a, Kmt2b, Kmt2c, Kmt2d, Nsd1, Ogt, Prmt10, Setd1a, Setd2, Setdb1, Supt6, Suv420h1, Tet3]	0.00851795	NT-TE-higher
GO:0007411	axon guidance	17	[Chl1, Epha7, Gli3, Klf7, Lamb2, Mapk8ip3, Mycbp2, Myh10, Nfib, Nrp1, Plxna3, Plxna4, Reln, Sema3a, Sema3c, Slit1, Usp33]	0.0376735	NT-TE-higher
GO:0034968	histone lysine methylation	17	[Bcor, Brca1, Ctr9, Dnmt1, Ezh1, Kmt2a, Kmt2b, Kmt2c, Kmt2d, Nsd1, Ogt, Setd1a, Setd2, Setdb1, Supt6, Suv420h1, Tet3]	7.93e-05	NT-TE-higher
GO:0048813	dendrite morphogenesis	17	[Ache, Celsr2, Cit, Corin, Cul7, Dlg4, Kidins220, Klf7, Met, Nsmf, Prex2, Rapgef2, Reln, Sema3a, Shank1, Srcin1, Tnik]	0.00115394	NT-TE-higher
GO:0010721	negative regulation of cell development	16	[Aatk, Cit, Corin, Dicer1, Fgfr3, Gdi1, Kank1, Nf1, Nrp1, Pcm1, Plxna3, Rapgef2, Sema3a, Slit1, Syngap1, Ttc3]	0.0149388	NT-TE-higher
GO:0051651	maintenance of location in cell	16	[Apc, Arhgap21, Aspm, Bicd1, Casc5, Cenpe, Gcc2, Grik5, Lats1, Nin, Nuf2, Pcm1, Pkd1, Rb1, Spag5, Syne2]	0.0127281	NT-TE-higher
GO:0050770	regulation of axonogenesis	15	[Aatk, Ache, Corin, Ep300, Gdi1, Map1b, Nefm, Nrp1, Plxna3, Plxna4, Plxnb1, Sema3a, Slit1, Ssh2, Syngap1]	0.034266	NT-TE-higher
GO:0050773	regulation of dendrite development	15	[Ache, Cit, Cul7, Fat3, Kalrn, Met, Nsmf, Opa1, Rapgef2, Reln, Shank1, Srcin1, Ss18l1, Tnik, Vldlr]	0.00495669	NT-TE-higher
GO:0000070	mitotic sister chromatid segregation	14	[Cenpe, Cit, Espl1, Kif18a, Ncapd3, Ncapg, Ncaph, Nipbl, Pds5b, Rb1, Smc1a, Smc2, Smc4, Spag5]	0.000146	NT-TE-higher
GO:0032507	maintenance of protein location in cell	14	[Apc, Bicd1, Casc5, Cenpe, Gcc2, Grik5, Lats1, Nin, Nuf2, Pcm1, Pkd1, Rb1, Spag5, Syne2]	0.0282367	NT-TE-higher
GO:0035303	regulation of dephosphorylation	14	[Akap6, Casc5, Cep192, Dlc1, Htt, Lmtk3, Marf1, Mastl, Nsmf, Ppp1r26, Ppp4r4, Ppp6r3, Tsc1, Wdr81]	0.0496875	NT-TE-higher
GO:0048588	developmental cell growth	14	[Aatk, Akap6, Arih2, Cyfip1, Ep300, Kmt2d, Lamb2, Map1b, Nrp1, Plxna3, Plxna4, Raph1, Sema3a, Slit1]	0.0229844	NT-TE-higher
GO:0050768	negative regulation of neurogenesis	14	[Aatk, Cit, Corin, Dicer1, Fgfr3, Gdi1, Nf1, Nrp1, Pcm1, Plxna3, Rapgef2, Sema3a, Slit1, Syngap1]	0.0208719	NT-TE-higher
GO:0031345	negative regulation of cell projection organization	13	[Aatk, Cit, Corin, Cspg4, Fat3, Gdi1, Kank1, Nrp1, Plxna3, Rapgef2, Sema3a, Slit1, Syngap1]	0.0346762	NT-TE-higher
GO:0031023	microtubule organizing center organization	12	[Brca1, Cdk5rap2, Cenpj, Cep192, Cep250, Crocc, Gcc2, Haus3, Haus6, Ofd1, Pcm1, Usp33]	0.0468151	NT-TE-higher
GO:0070588	calcium ion transmembrane transport	12	[Atp2b4, Cacna1c, Cacna1d, Cacna1e, Cacna1g, Cacna1h, Cacna2d1, Itpr1, Pkd1, Ryr1, Stim2, Trpc1]	0.0150428	NT-TE-higher
GO:0007292	female gamete generation	11	[Alms1, Aspm, Atm, Diap2, Fmn2, Kmt2b, Kmt2d, Marf1, Nrip1, Pde3a, Plcb1]	0.0170003	NT-TE-higher
GO:0018022	peptidyl-lysine methylation	11	[Ctr9, Ezh1, Kmt2a, Kmt2b, Kmt2c, Nsd1, Ogt, Setd1a, Setd2, Suv420h1, Tet3]	0.0014212	NT-TE-higher
GO:0048675	axon extension	11	[Aatk, Cyfip1, Ep300, Lamb2, Map1b, Nrp1, Plxna3, Plxna4, Raph1, Sema3a, Slit1]	0.0335916	NT-TE-higher
GO:0051568	histone H3-K4 methylation	11	[Bcor, Brca1, Ctr9, Dnmt1, Kmt2a, Kmt2b, Kmt2c, Kmt2d, Ogt, Setd1a, Tet3]	0.000264	NT-TE-higher
GO:0021675	nerve development	10	[Chd7, Dicer1, Fgfr3, Gli3, Hoxa3, Lrig2, Nrp1, Plxna4, Sema3a, Sulf1]	0.0148683	NT-TE-higher
GO:0021954	central nervous system neuron development	10	[Arhgef28, Mycbp2, Nfib, Nr4a2, Nrp1, Plxna3, Plxna4, Rapgef2, Sema3a, Szt2]	0.0290206	NT-TE-higher
GO:0014074	response to purine-containing compound	9	[Akap6, Hcn3, Hcn4, Itpr1, Pde3a, Prkaa2, Rapgef2, Ryr1, Stat1]	0.0466416	NT-TE-higher
GO:0070988	demethylation	9	[Kdm4c, Kdm5b, Kdm5c, Kdm5d, Kdm6a, Kdm6b, Kdm7a, Tet3, Uty]	0.0141131	NT-TE-higher
GO:0031060	regulation of histone methylation	8	[Bcor, Brca1, Ctr9, Dnmt1, Kmt2a, Kmt2b, Ogt, Supt6]	0.0233392	NT-TE-higher
GO:0050771	negative regulation of axonogenesis	8	[Aatk, Corin, Gdi1, Nrp1, Plxna3, Sema3a, Slit1, Syngap1]	0.0324653	NT-TE-higher
GO:0007215	glutamate receptor signaling pathway	7	[Cpeb4, Dlg4, Gria4, Grik5, Plcb1, Reln, Shank1]	0.024413	NT-TE-higher
GO:0018023	peptidyl-lysine trimethylation	7	[Ctr9, Kmt2a, Kmt2b, Ogt, Setd2, Suv420h1, Tet3]	0.00263388	NT-TE-higher
GO:0030261	chromosome condensation	7	[Ncapd3, Ncapg, Ncapg2, Ncaph, Smc2, Smc4, Top2a]	0.0163728	NT-TE-higher
GO:0045132	meiotic chromosome segregation	7	[Espl1, Fancm, Fmn2, Smc2, Smc4, Top2a, Top2b]	0.00263388	NT-TE-higher
GO:0003341	cilium movement	6	[Ccdc40, Celsr2, Dync1h1, Megf8, Ofd1, Rfx3]	0.0150285	NT-TE-higher
GO:0008608	attachment of spindle microtubules to kinetochore	6	[Apc, Casc5, Cenpe, Nuf2, Rb1, Spag5]	0.0150285	NT-TE-higher
GO:0006929	substrate-dependent cell migration	5	[Adam8, Epb4.1l5, Myh10, Nrp1, Sema3a]	0.0334444	NT-TE-higher
GO:0007076	mitotic chromosome condensation	5	[Ncapd3, Ncapg, Ncaph, Smc2, Smc4]	0.0144006	NT-TE-higher
GO:0014044	Schwann cell development	5	[Dicer1, Lamb2, Med12, Mpp5, Nf1]	0.0420414	NT-TE-higher
GO:0021522	spinal cord motor neuron differentiation	5	[Dicer1, Dync2h1, Gli3, Ift172, Ptch1]	0.0420414	NT-TE-higher
GO:0048841	regulation of axon extension involved in axon guidance	5	[Nrp1, Plxna3, Plxna4, Sema3a, Slit1]	0.0264721	NT-TE-higher
GO:0050919	negative chemotaxis	5	[Epha7, Plxna3, Plxna4, Sema3a, Slit1]	0.0420414	NT-TE-higher
GO:0060384	innervation	5	[Fgfr3, Lrig2, Nrp1, Sema3a, Sulf1]	0.0144006	NT-TE-higher
GO:0080182	histone H3-K4 trimethylation	5	[Ctr9, Kmt2a, Kmt2b, Ogt, Tet3]	0.0092142	NT-TE-higher
GO:2001222	regulation of neuron migration	5	[Nsmf, Olfm1, Rapgef2, Reln, Sema3a]	0.0420414	NT-TE-higher
GO:0051571	positive regulation of histone H3-K4 methylation	4	[Brca1, Ctr9, Dnmt1, Ogt]	0.0337369	NT-TE-higher
GO:0060600	dichotomous subdivision of an epithelial terminal unit	4	[Celsr1, Nrp1, Sema3a, Sema3c]	0.0238338	NT-TE-higher
GO:0071557	histone H3-K27 demethylation	3	[Kdm6a, Kdm6b, Kdm7a]	0.0210968	NT-TE-higher
GO:0006119	oxidative phosphorylation	9	[Chchd10, Coq7, Ndufa7, Ndufc2, Ppif, Uqcc2, Uqcr10, Uqcrh, Uqcrq]	0.0189513	FL-TE-higher
GO:0006412	translation	56	[Cnot3, Coa3, Eef1d, Eif1b, Eif2d, Eif4e2, Eif4ebp1, Eif5a, Elof1, Ict1, Mif4gd, Mrp63, Mrpl11, Mrpl14, Mrpl21, Mrpl27, Mrpl28, Mrpl32, Mrpl33, Mrpl34, Mrpl36, Mrpl4, Mrpl43, Mrps11, Mrps15, Mrps16, Mrps18b, Mrps21, Ndufa13, Rbm3, Rbms3, Rpl13, Rpl18, Rpl19, Rpl31, Rpl37a, Rpl8, Rplp1, Rplp2, Rps14, Rps15, Rps16, Rps19, Rps2, Rps21, Rps27l, Rps28, Rps29, Rps5, Serp1, Srp9, Tarbp2, Uba52, Wibg, Yb…	0.000109793	FL-TE-higher
GO:0006839	mitochondrial transport	18	[Alkbh7, Atp5o, Bad, Bax, Bid, Chchd4, Fis1, Ier3, Mpc2, Pmaip1, Ppif, Siva1, Smdt1, Timm13, Tomm22, Tomm34, Tomm5, Tomm7]	0.00892247	FL-TE-higher
GO:0015992	proton transport	13	[Atp5d, Atp5e, Atp5g3, Atp5j2, Atp5l, Atp5o, Atp6v1f, Cox5a, Ndufa4, Park7, Ppif, Slc9a3r1, Uqcr11]	0.0097409	FL-TE-higher
GO:0034622	cellular macromolecular complex assembly	56	[Arf6, Arpc5l, Atpaf2, Capg, Cdc42ep5, Cenpa, Cenpv, Cenpw, Coa3, Cox14, Eid2, Fkbp1a, Fkbp4, Gemin6, Gemin7, Gtf2a2, Gtf2h5, H1f0, H2-Ke2, H2afj, H2afv, H2afx, H2afy2, H2afz, H3f3b, Hcls1, Hexim1, Higd2a, Icam1, Lsm2, Msrb2, Ndufs7, Nip7, Pfn1, Pih1d1, Pomp, Psmd9, Psrc1, Rps14, Rps15, Rps19, Rps2, Rps25, Snrpb, Snrpf, Stra13, Stub1, Tarbp2, Tpm1, Tuba1b, Tuba1c, Tuba4a, Twf2, Ube2c, Ube2s, Vasp]	0.00196837	FL-TE-higher
GO:0042274	ribosomal small subunit biogenesis	7	[Rps14, Rps15, Rps16, Rps19, Rps2, Rps21, Rps25]	0.0349463	FL-TE-higher
GO:0051148	negative regulation of muscle cell differentiation	7	[Ddit3, Foxo4, Med28, Mkx, Msx1, Ptbp1, Ybx1]	0.0382756	FL-TE-higher
GO:0097193	intrinsic apoptotic signaling pathway	27	[Bad, Bax, Cdkn1a, Crip1, Ddit3, Ddit4, Fis1, Gpx1, Hint1, Hmox1, Ier3, Mif, Msx1, Ndufa13, Phlda3, Pmaip1, Ppif, Rps27l, Siah1a, Slc9a3r1, Snai1, Sod1, Trib3, Trpt1, Ybx3, Zfp385a, Zfp622]	0.0111733	FL-TE-higher
GO:0001836	release of cytochrome c from mitochondria	11	[Bad, Bax, Bid, Fis1, Gpx1, Higd1a, Jun, Lmna, Pmaip1, Ppif, Prelid1]	0.0105997	FL-TE-higher
GO:0006213	pyrimidine nucleoside metabolic process	6	[Nme2, Nme3, Nme4, Nme6, Pycrl, Tymp]	0.0378313	FL-TE-higher
GO:0006220	pyrimidine nucleotide metabolic process	7	[Dtymk, Dut, Nme2, Nme3, Nme4, Nme6, Nt5c]	0.0349463	FL-TE-higher
GO:0006228	UTP biosynthetic process	4	[Nme2, Nme3, Nme4, Nme6]	0.0265451	FL-TE-higher
GO:0006241	CTP biosynthetic process	4	[Nme2, Nme3, Nme4, Nme6]	0.0265451	FL-TE-higher
GO:0006626	protein targeting to mitochondrion	8	[Bid, Chchd4, Fis1, Timm13, Tomm22, Tomm34, Tomm5, Tomm7]	0.0340466	FL-TE-higher
GO:0007005	mitochondrion organization	32	[Alkbh7, Bad, Bax, Bid, Cebpa, Chchd3, Chchd4, Chchd6, Coa3, Coq7, Cox14, Fis1, Ggnbp1, Gpx1, Higd1a, Higd2a, Ict1, Ier3, Jun, Lmna, Ndufs7, Park7, Pmaip1, Ppif, Prelid1, Siva1, Timm13, Tmem11, Tomm22, Tomm34, Tomm5, Tomm7]	0.0172743	FL-TE-higher
GO:0007006	mitochondrial membrane organization	12	[Alkbh7, Bad, Bax, Bid, Chchd3, Chchd6, Ier3, Pmaip1, Ppif, Siva1, Timm13, Tomm22]	0.0377434	FL-TE-higher
GO:0009132	nucleoside diphosphate metabolic process	9	[Ak2, Atp5d, Bad, Dtymk, Guk1, Nme2, Nme3, Nme4, Nme6]	0.0111692	FL-TE-higher
GO:0009142	nucleoside triphosphate biosynthetic process	12	[Atp5d, Atp5e, Atp5g3, Atp5j2, Atp5l, Atp5o, Chchd10, Dtymk, Nme2, Nme3, Nme4, Nme6]	0.0133684	FL-TE-higher
GO:0009147	pyrimidine nucleoside triphosphate metabolic process	6	[Dtymk, Dut, Nme2, Nme3, Nme4, Nme6]	0.0104983	FL-TE-higher
GO:0009206	purine ribonucleoside triphosphate biosynthetic process	11	[Atp5d, Atp5e, Atp5g3, Atp5j2, Atp5l, Atp5o, Chchd10, Nme2, Nme3, Nme4, Nme6]	0.0136903	FL-TE-higher
GO:0010821	regulation of mitochondrion organization	13	[Bad, Bax, Bid, Coa3, Fis1, Gpx1, Higd1a, Ier3, Lmna, Pmaip1, Ppif, Prelid1, Siva1]	0.0289189	FL-TE-higher
GO:0015986	ATP synthesis coupled proton transport	5	[Atp5d, Atp5e, Atp5g3, Atp5l, Atp5o]	0.0488981	FL-TE-higher
GO:0046129	purine ribonucleoside biosynthetic process	14	[Ak2, Aprt, Atp5d, Atp5e, Atp5g3, Atp5j2, Atp5l, Atp5o, Chchd10, Guk1, Nme2, Nme3, Nme4, Nme6]	0.0106721	FL-TE-higher
GO:0046939	nucleotide phosphorylation	7	[Ak2, Dtymk, Guk1, Nme2, Nme3, Nme4, Nme6]	0.0117146	FL-TE-higher
GO:0065003	macromolecular complex assembly	86	[Apoe, Arf6, Arpc5l, Atpaf2, Bad, Bax, Bid, Capg, Cdc42ep5, Cenpa, Cenpv, Cenpw, Clpp, Coa3, Cox14, Crtc2, Ctnnbip1, Cuta, Cutc, Dctpp1, Dcxr, Dgat1, Dut, Eid2, Eif4ebp1, Fblim1, Fis1, Fkbp1a, Fkbp4, Gemin6, Gemin7, Gmnn, Gtf2a2, Gtf2h5, H1f0, H2-Ke2, H2afj, H2afv, H2afx, H2afy2, H2afz, H3f3b, Hcls1, Hes1, Hexim1, Higd2a, Hmox1, Hscb, Icam1, Lmo4, Lsm2, Mif, Msrb2, Mybl2, Ndufs7, Nip7, Nme2, Pcbd…	0.0109983	FL-TE-higher
GO:0072527	pyrimidine-containing compound metabolic process	9	[Dtymk, Dut, Nme2, Nme3, Nme4, Nme6, Nt5c, Pycrl, Tymp]	0.0364347	FL-TE-higher
GO:0072655	establishment of protein localization to mitochondrion	10	[Bax, Bid, Chchd4, Fis1, Pmaip1, Timm13, Tomm22, Tomm34, Tomm5, Tomm7]	0.0101901	FL-TE-higher
GO:0090199	regulation of release of cytochrome c from mitochondria	8	[Bad, Bax, Bid, Gpx1, Higd1a, Lmna, Ppif, Prelid1]	0.038896	FL-TE-higher
GO:1901070	guanosine-containing compound biosynthetic process	5	[Guk1, Nme2, Nme3, Nme4, Nme6]	0.0266312	FL-TE-higher
